# Supplementary material for: A Chromosome-level Genome Assembly of Wild Castor Provides New Insights into its Adaptive Evolution in Tropical Desert
Source: Genomics Proteomics Bioinformatics. 2021 Jul 30;20(1):42–59. doi: 10.1016/j.gpb.2021.04.003 (PMC9510866; doi:10.1016/j.gpb.2021.04.003)
Supplement: Supplementary Table S1 — Comparison of genome repeat sequences among species of Euphorbiaceae [file mmc19.xls]

## Sheet: Table S1
Table S1 Comparison of genome repeat sequences among species of Euphorbiaceae
Species	Common name	Genome size (Mb)	Percentage of repeat sequences	Gypsy	Copia	CDS length	Gene number	Reference
Ricinus communis L.	castor (WT05)	316	0.5295	0.211	0.049	10.05% (31,763,718)	30066	In this study
Ricinus communis L.	castor (NSL4733)	350	0.5335	0.1578	0.0462	8.956% (31,347,886)	31221	1
Jatropha curcas L.	physic nut tree	416	0.5935	0.2854	0.0798	7.08% (29,453,804)	21819	2
Manihot esculenta Crantz	cassava	582	0.5034	0.2786	0.0417	6.6% (38,414,442)	28299	3
Vernicia fordii	tung tree	1176	0.5874	0.4429	0.1199	3.68% (43,232,245)	46829	4
Hevea braziliensis	rubber tree	1373	0.7118	0.4325	0.0763	3.23% (44,377,138)	33410	5
1. Chan AP, Crabtree J, Zhao Q, Lorenzi H, Orvis J, Puiu D, et al. Draft genome sequence of the oilseed species Ricinus communis. Nature Biotechnology 2010;28:951-6.
2. Ha J, Shim S, Lee T, Kang YJ, Hwang WJ, Jeong H, et al. Genome sequence of Jatropha curcas L., a non-edible biodiesel plant, provides a resource to improve seed-related traits. Plant Biotechnology Journal 2019;17:517-30.
3. Bredeson JV, Lyons JB, Prochnik SE, Wu GA, Ha CM, Edsinger-Gonzales E, et al. Sequencing wild and cultivated cassava and related species reveals extensive interspecific hybridization and genetic diversity. Nature Biotechnology 2016;34:562-70.
4. Cui P, Lin Q, Fang D, Zhang L, Li R, Cheng J, et al. Tung Tree (Vernicia fordii, Hemsl.) Genome and Transcriptome Sequencing Reveals Co-Ordinate Up-Regulation of Fatty Acid β-Oxidation and Triacylglycerol Biosynthesis Pathways During Eleostearic Acid Accumulation in Seeds. Plant and Cell Physiology 2018;59:1990-2003.
5. Tang C, Yang M, Fang Y, Luo Y, Gao S, Xiao X, et al. The rubber tree genome reveals new insights into rubber production and species adaptation. Nature plants 2016;2:1-10.
