# Supplementary material for: A Chromosome-level Genome Assembly of Wild Castor Provides New Insights into its Adaptive Evolution in Tropical Desert
Source: Genomics Proteomics Bioinformatics. 2021 Jul 30;20(1):42–59. doi: 10.1016/j.gpb.2021.04.003 (PMC9510866; doi:10.1016/j.gpb.2021.04.003)
Supplement: Supplementary Table S2 — Statistics of Nanopore raw data [file mmc20.xls]

## Sheet: Table S2
Table S2 Statistics of Nanopore raw data
File ID	format	type	num_seqs	sum_len	min_len	avg_len	max_len
Nan.raw.fasta	FASTA	DNA	3,860,238	61,582,158,549	5	15,953	409,598
