# Supplementary material for: A Chromosome-level Genome Assembly of Wild Castor Provides New Insights into its Adaptive Evolution in Tropical Desert
Source: Genomics Proteomics Bioinformatics. 2021 Jul 30;20(1):42–59. doi: 10.1016/j.gpb.2021.04.003 (PMC9510866; doi:10.1016/j.gpb.2021.04.003)
Supplement: Supplementary Table S3 — Statistics of Illumina paired-end and Hi-C raw reads [file mmc21.xls]

## Sheet: Table S3
Table S3 Statistics of Illumina paired-end and Hi-C raw reads
Catalog	Illumina paired-end reads		Hi-C raw reads
	Read1	Read2	Read1	Read2
Number of Raw reads	66,692,144	66,692,144	231,999,774	231,999,774
Number of Raw bases	10,003,821,600	10,003,821,600	34,620,666,467	34,620,333,954
Read length (bp)	150	150	149.2 (3.8)	149.2 (3.8)
A%	31.9257	31.9042	31.6422	31.9259
T%	31.8235	31.8061	31.2327	31.1273
G%	18.0843	18.1409	18.5078	18.4994
C%	18.1659	18.1487	18.6168	18.4456
N%	0.00057	0.00018	0.00046	0.0018
GC%	36.2504	36.2896	37.1248	36.9456
Bases Q20%	98.5939	97.895	97.9613	96.9573
Bases Q30%	95.4552	93.434	93.7039	91.3004
Reads Q20%	97.1737	96.6856	96.4995	94.6401
Reads Q30%	74.3406	54.625	57.0985	40.9577
Error Avg	0.0014098	0.0020006	0.0019538	0.0028012
Error SD	0.0005141	0.0007883	0.0010264	0.0013839
#total reads:	66,692,144	66,692,144	231,999,774	231,999,774
#total bases:	10,003,821,600	10,003,821,600	34,620,666,467	34,620,333,954
#read mean length (bp)	150	150	149.2	149.2
