# Supplementary material for: A Chromosome-level Genome Assembly of Wild Castor Provides New Insights into its Adaptive Evolution in Tropical Desert
Source: Genomics Proteomics Bioinformatics. 2021 Jul 30;20(1):42–59. doi: 10.1016/j.gpb.2021.04.003 (PMC9510866; doi:10.1016/j.gpb.2021.04.003)
Supplement: Supplementary Table S4 — Assessing WT05 and NSL4733 genome completeness using BUSCO [file mmc22.xls]

## Sheet: Table S4
Table S4 Assessing WT05 and NSL4733 genome completeness using BUSCO
Type	WT05		NSL4733
Complete BUSCOs (C)	1377	0.95625	1352	0.938889
Complete and single-copy BUSCOs (S)	1352	0.938889	1328	0.922222
Complete and duplicated BUSCOs (D)	25	0.0173611	24	0.0166667
Fragmented BUSCOs (F)	22	0.0152778	35	0.0243056
Missing BUSCOs (M)	41	0.0284722	53	0.0368056
Total BUSCO groups searched	1440	\	1440	\
Note: BUSCO version is: 3.0.2. BUSCO, Benchmarking Universal Single-Copy Orthologs.
