# Supplementary material for: A Chromosome-level Genome Assembly of Wild Castor Provides New Insights into its Adaptive Evolution in Tropical Desert
Source: Genomics Proteomics Bioinformatics. 2021 Jul 30;20(1):42–59. doi: 10.1016/j.gpb.2021.04.003 (PMC9510866; doi:10.1016/j.gpb.2021.04.003)
Supplement: Supplementary Table S5 — Mapping ratio of the transcription sets of different tissues of castor [file mmc23.xls]

## Sheet: Table S5
Table S5 Mapping ratio of the transcription sets of different tissues of castor
Tissues	Overall read mapping rate
Seed	0.9851
Stem1	0.928
Stem2	0.94
Stem3	0.934
Leaf1	0.887
Leaf2	0.926
Leaf3	0.924
Note: Hisat2 is used for statistical and sequence alignment.
