# Supplementary material for: A Chromosome-level Genome Assembly of Wild Castor Provides New Insights into its Adaptive Evolution in Tropical Desert
Source: Genomics Proteomics Bioinformatics. 2021 Jul 30;20(1):42–59. doi: 10.1016/j.gpb.2021.04.003 (PMC9510866; doi:10.1016/j.gpb.2021.04.003)
Supplement: Supplementary Table S6 — Summary of gene annotation based on different databases [file mmc24.xls]

## Sheet: Table S6
Table S6 Summary of gene annotation based on different databases
Database	Annotated percent	Annotated number
InterPro	0.8052	24,210
Trembl	0.8206	24,671
Swiss-Prot	0.5948	17,883
NR	0.8508	25,578
KEGG	0.8082	24,298
