# Supplementary material for: A Chromosome-level Genome Assembly of Wild Castor Provides New Insights into its Adaptive Evolution in Tropical Desert
Source: Genomics Proteomics Bioinformatics. 2021 Jul 30;20(1):42–59. doi: 10.1016/j.gpb.2021.04.003 (PMC9510866; doi:10.1016/j.gpb.2021.04.003)
Supplement: Supplementary Table S7 — Non-coding RNA genes annotated in the WT05 genome [file mmc25.xls]

## Sheet: Table S7
Table S7 Non-coding RNA genes annotated in the WT05 genome
Type	Number
miRNA	579
tRNA	830
rRNA	159
snRNA	1770
