# Supplementary material for: A Chromosome-level Genome Assembly of Wild Castor Provides New Insights into its Adaptive Evolution in Tropical Desert
Source: Genomics Proteomics Bioinformatics. 2021 Jul 30;20(1):42–59. doi: 10.1016/j.gpb.2021.04.003 (PMC9510866; doi:10.1016/j.gpb.2021.04.003)
Supplement: Supplementary Table S8 — Statistical information of genomic collinearity at scaffold level [file mmc26.xls]

## Sheet: Summary
Table S8 Statistical information of genomic collinearity at scaffold level
Genome Version	WT05		NSL4733
Catalog	Length	GC%	Number of alignmented scaffold	Alignmented scaffold length	Repeat sequence length
Chr1	36693184	33.44	64	35559462	14458291
Chr2	34698449	33.91	46	30380226	13898595
Chr3	33302965	33.35	47	15797388	5271770
Chr4	32566337	33.61	37	25107792	12599674
Chr5	31927722	32.17	93	30997654	8934320
Chr6	29779195	32.91	71	30607727	14098350
Chr7	29279767	32.48	88	29443169	12891533
Chr8	28815829	32.4	87	28814907	11676408
Chr9	28210331	33.12	59	22567660	8203619
Chr10	26623538	32.04	88	26771650	8427555
Unanchor	4215981	35.4162	25162	72452145	84344307
Alignmented	10	32.94	666	253067746	110460115
Scaffold>2000	316086203	35.6537	3488	325519891	173986274
Total	316113298	33.17	25828	350631014	194804422
	948312809	33.3293

## Sheet: Detailed information
CHR ID	Scaffold ID	Scaffold Length	CHR ID	Scaffold ID	Scaffold Length	CHR ID	Scaffold ID	Scaffold Length	CHR ID	Scaffold ID	Scaffold Length	CHR ID	Scaffold ID	Scaffold Length	CHR ID	Scaffold ID	Scaffold Length	CHR ID	Scaffold ID	Scaffold Length	CHR ID	Scaffold ID	Scaffold Length	CHR ID	Scaffold ID	Scaffold Length	CHR ID	Scaffold ID	Scaffold Length
Chr01	29709	359528	Chr02	30170	4693355	Chr03	28616	80952	Chr04	30162	1851721	Chr05	29634	677572	Chr06	30184	1320866	Chr07	30185	910092	Chr08	30094	536708	Chr09	30131	2696182	Chr10	30106	740183
	30174	3402282		29596	318796		30182	126192		30119	836891		29118	39765		29839	731768		29923	532863		29799	747416		29889	1013163		30048	273348
	29813	626449		29908	2056774		29639	86317		30158	470173		29279	67031		30155	1500305		29852	1799085		29675	329945		29726	1280183		29964	145400
	29736	842152		29648	807921		29763	167026		29748	584463		29782	83578		30155	1500305		29983	1140356		29623	329443		29844	1252744		29206	103231
	29168	153194		27985	376213		29462	300405		29958	1473548		28140	60379		29852	1799085		29646	452733		30122	410890		29603	236487		29724	768031
	29883	740189		29982	94219		29671	296157		30186	1471502		28623	147060		29743	366783		29250	84191		29263	62668		29895	146716		29826	601034
	29703	478731		29576	111856		30198	1112411		29880	321988		27471	174677		30226	2938822		29676	629065		29797	411236		29200	77096		29966	184486
	28153	91329		29863	502261		30063	994805		29770	306728		29784	179564		29808	752442		30115	547068		29683	268162		29981	253669		29836	458786
	29647	750932		28644	332943		29581	147805		29955	1068690		28693	47394		30152	2422236		29644	84390		30091	214364		30008	268764		27917	45760
	30129	137248		29717	83570		28515	191461		30100	762289		28962	160451		30061	350421		29970	476125		29869	712434		29904	1136427		28637	94635
	29986	571536		29859	48073		29662	303655		30160	338011		29656	224690		29212	136025		29172	89322		29943	142152		29629	604320		29999	155706
	30076	1702523		29728	345184		28246	61608		27837	103258		29405	60523		29606	122186		29661	446971		28095	39617		29337	92911		30025	299856
	27964	208092		28505	57826		28613	78184		28563	49608		29830	673369		29864	1153314		28976	71241		29602	172019		27613	248633		29846	115970
	28014	83416		29967	70912		29924	90027		27956	204082		29830	673369		29990	286862		29825	180602		28672	33522		29640	159617		27887	28278
	29742	561390		30074	670733		28134	110151		29994	278384		28592	110337		30116	259752		28830	132860		29956	58493		29762	230526		29767	167421
	28355	54782		29910	553423		28102	125786		27942	123440		29682	263895		27732	151068		28179	252536		29741	104564		30064	211134		29568	146185
	28049	106251		29757	423457		29651	182372		27704	78743		28350	43544		30071	241679		28333	320928		29756	271150		27777	108891		28345	95484
	28207	78991		29938	283611		29653	172257		29840	540133		29586	283007		29222	227083		29235	114485		29711	242014		29666	595637		29973	213453
	29974	123203		29907	363260		29654	225660		28359	276369		28748	107272		28725	177726		27482	74248		30040	207434		28166	602113		28934	42703
	29996	64859		28498	97961		28318	36876		30060	513262		28827	96768		28617	93044		28535	52413		29686	419300		29878	168997		28659	37633
	29747	476744		29945	81535		29582	144473		29617	183463		28609	110650		30093	249015		29913	66055		29884	83545		30014	252755		27798	291678
	28060	23223		28641	59119		30179	374573		29873	201418		27451	159632		29765	360833		27749	177051		28806	60143		30027	411041		27847	55903
	29678	213987		29976	531980		27766	114367		30125	1326873		29005	134809		29685	253436		29226	27890		29308	97057		29080	64527		29969	155577
	30042	245787		28713	137896		29749	141010		29776	212361		27699	167126		29609	291945		27717	51551		28348	49182		29626	165785		29701	282358
	28266	81377		29804	1106461		28863	89067		28357	61125		29670	109423		29806	404497		29810	71658		27585	84976		30192	977892		28176	125309
	29093	81700		29957	1174567		28597	86473		27996	61655		29579	134224		29838	610149		29772	144236		28885	54129		29760	327757		29601	182371
	28966	244384		30199	864317		29783	274400		30075	570662		27637	76068		29838	610149		27561	100408		29727	244945		29897	304550		29820	353906
	28657	140093		30221	2141690		27622	78528		29932	355577		28392	73917		29506	101879		28161	100977		29158	103116		29953	263430		28092	60718
	28128	97257		30079	718244		30114	268199		28565	120279		27914	266854		29804	1106461		28281	157543		29706	694965		28460	33556		29718	60057
	29278	64288		30140	1304100		29482	85631		29660	367189		30171	355984		30099	645146		29713	89771		28694	313899		28108	129805		30015	156150
	28525	180461		30113	1329987		29687	234419		30066	336532		28611	96706		29812	113636		28206	89692		27395	40504		28219	54567		28297	64430
	30183	1329538		29677	368735		29696	96800		27524	144698		29769	376016		28152	311708		27889	86487		30146	1382611		27961	104825		29044	100659
	30183	1329538		30051	485260		29737	551996		28883	245462		29618	96280		29801	1072262		29877	249111		29872	276081		29716	199662		29915	258518
	30065	1094817		30200	512767		29619	110039		29738	499395		28660	181469		29729	748459		28016	54036		29841	1210045		30004	819203		27955	139632
	30157	757399		30009	961003		30090	148980		30138	1735742		29636	403938		29814	268853		28196	128457		27446	182690		30209	1105073		30073	884132
	29002	109819		30203	556395		29850	116394		30147	4684605		29916	250223		28162	80342		29719	258639		29588	318841		29862	641653		30148	527828
	27893	121634		29843	374127		29720	66417		30169	2347473		30101	179482		28833	67094		28256	118109		30131	2696182		29705	562814		29818	168418
	30154	944560		30185	910092		27394	173977					27401	148473		29669	344126		29409	243793		30055	533227		28842	557746		30072	414040
	29764	706353		29890	366251		28543	133960					28192	114973		29610	185642		29346	67501		29791	247836		30084	126995		29950	426073
	29853	956611		29777	188720		29927	324285					28193	140011		30143	508204		27436	205610		60638	121366		29489	80100		29680	646774
	30213	1134645		29667	292148		28320	496528					27940	159162		27568	146127		28093	74680		29988	68293		29835	333450		29598	157428
	29866	498308		29702	153899		29807	235256					29738	499395		27383	89662		27965	101836		29991	312248		30133	171146		30128	2710520
	30089	1585536		30018	597224		29912	1988824					28838	137353		30003	171434		27758	194660		29589	538296		29773	144582		29805	450901
	30089	1585536		30172	424000		29739	1348643					28649	90188		29887	116866		29583	121433		29638	232787		28035	280012		30078	987764
	30186	1471502		29931	675346		29794	1326062					29635	207378		29585	268050		30206	636652		27538	210801		29650	210748		29815	259189
	30098	1514994		30189	1772015		29848	1611952					28124	98977		28180	132984		29659	139857		28076	191291		30202	227703		29092	260652
	30098	1514994					28226	286028					29630	378481		28067	66652		27747	79663		29643	108120		29591	101073		27461	49227
	29753	373997											29905	304084		29428	170373		30136	1231635		30111	365531		29759	203695		28779	72877
	29700	659528											27623	73182		28077	54017		29691	222462		29688	118879		29989	267565		29625	256873
	30024	1303141											29847	167308		27428	53889		30137	355500		28752	196940		29607	157855		28629	190274
	27715	161906											29790	400181		27916	98223		29689	156130		30039	101255		28304	125159		30032	182212
	29811	334575											28202	70493		28872	107434		29992	1347588		30130	138716		27894	494138		28324	201068
	27742	169285											27828	75238		29475	101576		30193	600116		29788	162186		30150	505384		29439	108942
	30142	380847											29832	172041		28462	80833		30225	2373262		28653	25599		29616	142368		28726	55563
	29868	171981											29496	99356		29745	225135		29615	608280		29154	90188		28469	55475		29333	527404
	28312	84107											29673	389058		28601	33856		30156	1513488		29876	154358		29668	271578		27553	145678
	29785	569093											27647	86747		29595	168528		30086	220992		29520	70513		28211	90950		27574	159749
	30108	108379											29968	309635		28507	143896		29600	512129		30020	136273		29768	97262		28582	189292
	29977	100764											29780	670143		27811	39683		29823	224155		29641	180931		27904	119571		27843	77387
	30028	150063											29851	1013978		27516	102296		30010	477609		30000	191068					29613	175780
	28223	90291											29917	693999		28327	225576		29901	235660		30001	59038					29491	25158
	28650	63926											29633	340673		28802	84559		29948	440112		29577	229306					29269	115756
	29751	779033											28200	108744		29740	223989		29620	249883		30057	39737					29216	114458
	29681	416384											28455	216546		29923	532863		29642	117880		29569	81108					27810	350809
													28603	83876		29758	453650		29608	130293		29707	78424					29761	224865
													29176	104751		29690	349647		29949	58376		27744	92506					29010	126532
													29993	787315		29587	145120		29597	142537		28011	40658					30006	228618
													28738	198354		29679	168058		28859	197363		29657	220870					29775	78506
													29734	354355		29939	582425		29732	120313		30041	181645					29937	124425
													30205	1293164		29766	130097		29611	129234		27632	105515					29344	58998
													30167	714818		29930	474621		28492	213935		27934	167105					28007	105948
													27467	187726					29637	358572		30149	315583					28470	205497
													29914	156873					29885	67400		29888	223990					28098	66376
													29980	147926					30204	739851		29684	298059					29941	147227
													27469	52589					30217	102690		29708	198785					28448	245273
													28583	67221					30120	162877		29942	674682					28094	108132
													29692	296549					28401	25586		29171	254733					27751	146572
													29816	388684					29070	75138		29665	58722					29612	341075
													30059	165568					28708	92180		29755	307921					29733	640161
													29599	96490					30178	319306		29976	531980					30180	1223348
													28331	25127					27866	111667		29854	1393320					29940	375627
													29693	941965					30005	486434		30221	2141690					30180	1223348
													30026	634000					29584	114747		30110	781847					29940	375627
													29381	52229					28610	27329		30153	789597					30045	538392
													29900	618592					29631	429841		30094	536708					29828	316363
													30190	3792821					27504	287322		29799	747416					30106	740183
													30068	1063736					29792	206530		27543	160818					29867	616741
													29827	908358					29929	1727837								29867	616741
													30054	303827
													29628	256483
													29822	1216155
													29933	479743
													29842	1095516
