# Supplementary material for: A Chromosome-level Genome Assembly of Wild Castor Provides New Insights into its Adaptive Evolution in Tropical Desert
Source: Genomics Proteomics Bioinformatics. 2021 Jul 30;20(1):42–59. doi: 10.1016/j.gpb.2021.04.003 (PMC9510866; doi:10.1016/j.gpb.2021.04.003)
Supplement: Supplementary Table S9 — Statistics of genomic alignment between WT05 and NSL4733 genomes (sequence length < 1 kb are excluded) [file mmc27.xls]

## Sheet: Tbale S9
Table S9 Statistics of genomic alignment between WT05 and NSL4733 genomes (sequence length < 1 kb are excluded)
Catalog	WT05[Reference]	NSL4733[Query]
Sequences alignment results
TotalSeqs	146	25828
AlignedSeqs	89(60.96%)	8484(32.85%)
UnalignedSeqs	57(39.04%)	17344(67.15%)
Bases alignment results
TotalBases	316113298	350631014
AlignedBases	282950815(89.51%)	294123673(83.88%)
UnalignedBases	33162483(10.49%)	56507341(16.12%)
Alignments details
1-to-1	28106	28106
Total Length	286280224	286490431
Average Length	10185.7	10193.2
Average Identity	99.16	99.16
M-to-M	35092	35092
Total Length	299024874	299239469
Average Length	8521.17	8527.28
Average Identity	99.07	99.07
