# Supplementary material for: A Chromosome-level Genome Assembly of Wild Castor Provides New Insights into its Adaptive Evolution in Tropical Desert
Source: Genomics Proteomics Bioinformatics. 2021 Jul 30;20(1):42–59. doi: 10.1016/j.gpb.2021.04.003 (PMC9510866; doi:10.1016/j.gpb.2021.04.003)
Supplement: Supplementary Table S10 — Statistics of SNPs and indels between WT05 and NSL4733 genomes (sequence length < 1 kb are excluded) [file mmc28.xls]

## Sheet: Table S10
Table S10 Statistics of SNPs and indels between WT05 and NSL4733 genomes (sequence length < 1 kb are excluded)
Type	Chr01	Chr02	Chr03	Chr04	Chr05	Chr06	Chr07	Chr08	Chr09	Chr10	Unchor	Total
downstream	21702	13516	14159	15312	18515	13837	14877	16158	14834	15974	522	159406
exonic	13368	10521	8836	10022	11292	10209	9096	10291	9508	9776	400	103319
intergenic	194969	131089	216595	158325	111202	106544	125730	123693	164528	106347	13015	1452037
intronic	31713	17482	19151	17306	27449	21174	21399	21574	22248	21227	548	221271
splicing	130	65	68	95	71	100	64	42	61	93	6	795
upstream	26195	15495	16471	16562	24151	15630	16536	18480	17587	19864	529	187500
upstream;downstream	2871	1922	1652	1666	2594	2126	1451	1871	1562	2839	75	20629
UTR3	4602	2824	2631	2780	5340	2217	2908	3507	2659	3988	14	33470
UTR5	3093	1824	1705	1722	3350	1809	2038	2525	1889	2918	28	22901
UTR5;UTR3	50	5	0	29	21	2	17	3	8	9	0	144
SNP	150761	81911	157418	104965	81542	67419	81322	81402	118229	71039	15137	1011145
Indel	147932	112834	123850	118854	122443	106229	112798	116742	116655	111999	7329	1197665
