# Supplementary material for: A Chromosome-level Genome Assembly of Wild Castor Provides New Insights into its Adaptive Evolution in Tropical Desert
Source: Genomics Proteomics Bioinformatics. 2021 Jul 30;20(1):42–59. doi: 10.1016/j.gpb.2021.04.003 (PMC9510866; doi:10.1016/j.gpb.2021.04.003)
Supplement: Supplementary Table S11 — CDS characteristic comparison [file mmc29.xls]

## Sheet: Table S11
Table S11 CDS characteristic comparison
Catalogue	NSL4733	WT05
num_seqs	31221	30066
sum_len（bp）	31347886	31763718
min_len（bp）	105	150
avg_len（bp）	1004.1	1056.5
max_len（bp）	15849	16404
Note: The longest isoform of each gene in WT05 genome was calculated.
