# Supplementary material for: A Chromosome-level Genome Assembly of Wild Castor Provides New Insights into its Adaptive Evolution in Tropical Desert
Source: Genomics Proteomics Bioinformatics. 2021 Jul 30;20(1):42–59. doi: 10.1016/j.gpb.2021.04.003 (PMC9510866; doi:10.1016/j.gpb.2021.04.003)
Supplement: Supplementary Table S12 — Annotation of ricin-related genes in the WT05 genome [file mmc30.xls]

## Sheet: Table S12
Table S12 Annotation of ricin-related genes in the WT05 genome
Note: Blastp results (P value cut off, 1E-5)
Gene ID	alignment length	mismatches	gap openings	q. start	q. end	s. start	s. end	e-value	Identities	bit_score	Subject Id	Annotation	Homolog Genes ID
RcuChr02m2271	921	1	918	1	306	306	590	0	306/306	100	XP_002516360.1	ribosome-inactivating protein gelonin [Ricinus communis] EEF46044.1 ricin-agglutinin family protein [Ricinus communis]	30113.m001449
RcuChr06m0315	1110	1	903	1	301	301	619	0	301/301	100	XP_002514418.1	ribosome-inactivating protein gelonin [Ricinus communis] EEF47914.1 ricin-agglutinin family protein [Ricinus communis]	29852.m001982
RcuChr08m1621	1895	1	1713	1	571	571	1181	0	569/571	99	XP_002529062.1	ricin-like [Ricinus communis] EEF33306.1 ricin-agglutinin family protein [Ricinus communis]	29791.m000533
RcuChr08m1644	1558	480	1517	1	346	346	715	0	346/346	100	XP_025015397.1	ribosome-inactivating protein bryodin II-like [Ricinus communis] XP_025015398.1 ribosome-inactivating protein bryodin II-like [Ricinus communis] EEF30191.1 ricin-agglutinin family protein [Ricinus communis]	60638.m00025
RcuChr08m1645	312	1	309	198	300	300	184	4e-56	90/103	87	XP_002521642.1	ribosome-inactivating protein gelonin [Ricinus communis] EEF40749.1 ricin-agglutinin family protein [Ricinus communis]
RcuChr08m1646	1464	333	1250	1	306	306	619	0	305/306	99	XP_002532190.2	ribosome-inactivating protein gelonin [Ricinus communis]	60638.m00022
RcuChr08m1647	988	58	714	287	506	574	189	8e-52	99/222	45	XP_002532189.1	ricin-like [Ricinus communis] EEF30192.1 ricin-agglutinin family protein [Ricinus communis]
RcuChr08m1649	1761	1	1758	20	606	606	1132	0	546/587	93	XP_002534649.2	ricin-like [Ricinus communis]	60638.m00019
RcuChr08m1650	342	88	339	1	86	188	125	8e-34	62/86	72	XP_015582712.1	LOW QUALITY PROTEIN: ricin-like [Ricinus communis]
RcuChr08m1651	378	1	372	1	124	188	199	4e-63	104/126	83	XP_015582712.1	LOW QUALITY PROTEIN: ricin-like [Ricinus communis]	59846.m000009
RcuChr08m1652	1041	1	1038	1	346	346	693	0	346/346	100	XP_015582716.1	ricin-like [Ricinus communis]
RcuChr08m1657	1728	1	1725	1	575	575	1185	0	574/575	99	XP_002532193.1	agglutinin-like [Ricinus communis] EEF30196.1 ricin-agglutinin family protein [Ricinus communis]	29988.m000128
RcuChr08m1658	1060	359	1057	340	574	574	348	1e-126	168/235	71	XP_002532189.1	ricin-like [Ricinus communis] EEF30192.1 ricin-agglutinin family protein [Ricinus communis]
RcuChr08m1661	1731	1	1728	31	606	606	1190	0	576/576	100	XP_002534649.2	ricin-like [Ricinus communis]	60627.m00002
RcuChr08m1662	916	359	913	340	526	574	266	3e-103	132/187	71	XP_002532189.1	ricin-like [Ricinus communis] EEF30192.1 ricin-agglutinin family protein [Ricinus communis]	54157.m000007
RcuChr08m1663	1731	1	1728	31	606	606	1188	0	575/576	99	XP_002534649.2	ricin-like [Ricinus communis]	60626.m00001
RcuChr08m1664	915	1	912	1	225	225	412	1e-143	219/304	72	EEF25119.1	ricin-agglutinin family protein [Ricinus communis]	36244.m000005
RcuChr08m1666	35509	26639	28396	20	605	605	1213	0	586/586	100	XP_002534220.2	agglutinin [Ricinus communis]	29988.m000125
RcuChr08m1667	1728	1	1725	31	605	605	1191	0	575/575	100	XP_002534220.2	agglutinin [Ricinus communis]	60637.m00004
RcuChr08m1668	2834	1264	2514	1	437	575	576	0	310/456	68	XP_002532193.1	agglutinin-like [Ricinus communis] EEF30196.1 ricin-agglutinin family protein [Ricinus communis]	29988.m000126
RcuChr08m1782	4466	3377	4195	23	295	301	555	0	272/273	99	XP_002529424.2	ribosome-inactivating protein gelonin [Ricinus communis] XP_025014926.1 ribosome-inactivating protein gelonin [Ricinus communis]	29638.m000513
RcuChr08m1783	816	1	813	1	271	271	550	0	271/271	100	XP_002529423.1	ribosome-inactivating protein gelonin [Ricinus communis] EEF32949.1 ricin-agglutinin family protein [Ricinus communis]	29638.m000512
RcuChr08m2325	7896	152	976	35	296	430	509	6e-159	254/275	92	EEF40750.1	ricin-agglutinin family protein [Ricinus communis]	29942.m000749
RcuChr08m2328	988	1	900	1	300	300	620	0	300/300	100	XP_002521642.1	ribosome-inactivating protein gelonin [Ricinus communis] EEF40749.1 ricin-agglutinin family protein [Ricinus communis]	29942.m000748
RcuChr09m1950	919	146	916	92	348	348	521	0	254/257	99	XP_025013887.1	ribosome-inactivating protein gelonin [Ricinus communis]	28842.m000952
