# Supplementary material for: A Chromosome-level Genome Assembly of Wild Castor Provides New Insights into its Adaptive Evolution in Tropical Desert
Source: Genomics Proteomics Bioinformatics. 2021 Jul 30;20(1):42–59. doi: 10.1016/j.gpb.2021.04.003 (PMC9510866; doi:10.1016/j.gpb.2021.04.003)
Supplement: Supplementary Table S13 — Blastp results of the full-length protein sequence of RIP in NR database [file mmc31.xls]

## Sheet: Table S13
Table S13 Blastp results of the full-length protein sequence of RIP in NR database
Reciprocal best hit	Max Score	Total Score	Query Cover	E value	Per. ident	Accession
ricin A [Escherichia coli]	639	639	0.57	0	93.96	1405280A
ricin [Elaeis guineensis]	635	635	0.97	0	58.25	XP_010922360.1
abrin-a-like [Camellia sinensis]	577	577	0.99	0	53.36	XP_028095677.1
abrin-a-like [Camellia sinensis]	576	576	0.99	0	53.36	XP_028078904.1
abrin-a-like [Camellia sinensis]	575	575	0.99	0	53.18	XP_028095679.1
type 2 ribosome-inactivating protein precursor [Camellia sinensis]	570	570	0.99	0	53.01	ADF45512.1
ricin-like [Elaeis guineensis]	568	568	0.97	0	52.97	XP_010905315.1
type 2 ribosome-inactivating protein [Cinnamomum micranthum f. kanehirae]	568	568	0.98	0	54.42	RWR91462.1
putative type 2 ribosome-inactivating protein [Camellia sinensis]	567	567	0.99	0	52.82	ACV60361.2
type 2 ribosome-inactivating protein cinnamomin III precursor [Cinnamomum camphora]	551	551	0.93	0	54.33	AAK82460.1
LOW QUALITY PROTEIN: type 2 ribosome-inactivating protein cinnamomin III precursor [Cinnamomum micranthum f. kanehirae]	551	551	0.93	0	54.33	RWR91463.1
type 2 ribosome-inactivating protein [Cinnamomum camphora]	551	551	0.98	0	52.73	AET98835.1
type 2 ribosome-inactivating protein cinnamomin III precursor [Cinnamomum micranthum f. kanehirae]	550	550	0.99	0	52.03	RWR91464.1
Chain A, Crystal Structure Of Natural Cinnamomin (Isoform Iii) [Cinnamomum camphora]	548	548	0.93	0	54.15	2VLC_A
type 2 ribosome-inactivating protein cinnamomin II precursor [Cinnamomum camphora]	548	548	0.93	0	54.15	AAK82459.1
ricin-like protein 3 [synthetic construct]	546	546	0.46	0	99.25	ACV85691.1
type 2 ribosome-inactivating protein [Cinnamomum micranthum f. kanehirae]	542	542	0.97	0	52.23	RWR91466.1
ricin toxin/anti-breast cancer anitibody [synthetic construct]	530	530	0.52	0	87.5	QIJ58751.1
type 2 ribosome-inactivating protein cinnamomin I precursor [Cinnamomum camphora]	531	531	0.93	2e-180	52.79	AAK82458.1
lectin precursor [Viscum coloratum]	518	518	0.96	1e-175	49.73	AAY34343.1
