# Supplementary material for: A Chromosome-level Genome Assembly of Wild Castor Provides New Insights into its Adaptive Evolution in Tropical Desert
Source: Genomics Proteomics Bioinformatics. 2021 Jul 30;20(1):42–59. doi: 10.1016/j.gpb.2021.04.003 (PMC9510866; doi:10.1016/j.gpb.2021.04.003)
Supplement: Supplementary Table S15 — Primers used for SNP verification [file mmc33.xls]

## Sheet: TableS14
Table S15 Primers used for SNP verification
Start	End	Length	ChrX	Primer-F	Primer-R
23022890	23023765	32566337	Chr04	AGAGAGAGGTTGACTAAAGCATTCA	GCCATCCTGTGAATTCCCTGTT
8080653	8081553	29279767	Chr07	TGGCTAGTAGATGTGTGATTTGC	TCCAAGATTAGGGCTTGCATCT
8108095	8109002	29279767	Chr07	CGTGAGATTGAGAAGTGAAAAAGTG	TGCTTTCAGCATTTAGCAATCC
4096950	4096057	36693184	Chr01	AGATGGTGAAAGCTACGTGGG	AGGTAGAAGTAAATGTGGTGTACT
23939262	23938362	28210331	Chr09	TGCCTTTCACAGCCGTAAGT	TGCCAATTCATCTCTTGAGTTTGAC
28055942	28055038	33302965	Chr03	AAAGATTGGTTGTGCTGTGTGT	AGAACCCTACCCCATCCCAG
28011382	28010482	33302965	Chr03	CATGTGCACCCGAAACTTCC	GAAACGATGACCCGCAATTCT
27270834	27269934	33302965	Chr03	TGTGCTCAAGCAATAGATGCAG	GCGTCCCAACACACGAAGTA
27253127	27252227	33302965	Chr03	TCACAAGTACAGAGCGGCTT	ACTGTCATCGTCGACTTCTTCA
27244667	27243767	33302965	Chr03	GAGGCCAATGTCTCCTGGAA	ACATCAGTACTTCCCGGCAT
27210973	27210073	33302965	Chr03	ACTTAATCCGTTCCCAACCAGT	CTTACCTTAGGCTTGGCACG
27208895	27207995	33302965	Chr03	GAGGGAACGAATTGCTCTTCA	TACCCAAAGACACCCACTCTC
27160020	27159120	33302965	Chr03	TCAGTTTTGGCCTTGAAATGCTT	CCTGTTGTGGACCACTCAGAT
27081364	27080465	33302965	Chr03	TTCCTTTTGTTGATCAGGGATTGC	GTGGCCATATGTTCAGGTTAATTG
27051038	27050138	33302965	Chr03	AGGCCTTTTTGGGTACTTGTCA	CTCCAGACGCAGGATGGTTT
25624499	25623591	28210331	Chr09	TGAGAATCAAAATGGACACTCACC	TGGCGAGTTGTTAGAGACTGT
