# Supplementary material for: A Chromosome-level Genome Assembly of Wild Castor Provides New Insights into its Adaptive Evolution in Tropical Desert
Source: Genomics Proteomics Bioinformatics. 2021 Jul 30;20(1):42–59. doi: 10.1016/j.gpb.2021.04.003 (PMC9510866; doi:10.1016/j.gpb.2021.04.003)
Supplement: Supplementary Table S16 — SNPs significantly associated with the nine traits of castor (P < 1E−06) [file mmc34.xls]

## Sheet: File S3
Table S16 SNPs significantly associated with the nine traits of castor (P < 1E-06)
Traits	Chr	Position	P value	Ref	Alt	Region	Genes
Plant height	Chr04	11157576	6.04926e-07	C	T	intergenic	RcuChr04m0612,RcuChr04m0613
	Chr05	14545626	4.03206e-07	T	C	intergenic	RcuChr05m1577,RcuChr05m1578
	Chr09	11453039	5.69027e-07	T	A	intergenic	RcuChr09m1437,RcuChr09m1438
Panicle length	Chr02	22508887	2.06146e-07	T	C	intergenic	RcuChr02m2304,RcuChr02m2305
	Chr02	26119203	6.40568e-07	C	G	intergenic	RcuChr02m2484,RcuChr02m2485
	Chr02	27586168	3.10942e-08	A	G	intergenic	RcuChr02m2536,RcuChr02m2537
	Chr03	28301584	3.55625e-07	A	G	intergenic	RcuChr03m1650,RcuChr03m1651
	Chr04	21125730	7.35546e-07	C	T	downstream	RcuChr04m1172,RcuChr04m1172.1,RcuChr04m1172.2,RcuChr04m1172.3
	Chr04	21125923	6.62411e-07	C	G	downstream	RcuChr04m1172,RcuChr04m1172.1,RcuChr04m1172.2,RcuChr04m1172.3
	Chr04	28463299	1.70889e-07	A	C	intronic	RcuChr04m2151
	Chr09	16222949	3.00596e-08	A	C	intronic	RcuChr09m1598
	Chr09	16222959	2.40744e-08	T	G	intronic	RcuChr09m1598
Seed length	Chr03	25648866	7.70094e-07	T	C	intergenic	RcuChr03m1297,RcuChr03m1297M1
	Chr03	25650710	3.25311e-07	C	A	intergenic	RcuChr03m1297,RcuChr03m1297M1
	Chr03	25650961	2.18815e-07	A	G	intergenic	RcuChr03m1297,RcuChr03m1297M1
	Chr03	25650966	1.77565e-07	T	G	intergenic	RcuChr03m1297,RcuChr03m1297M1
	Chr03	25650984	1.80304e-07	A	C	intergenic	RcuChr03m1297,RcuChr03m1297M1
	Chr03	25651527	3.31996e-08	G	T	intergenic	RcuChr03m1297,RcuChr03m1297M1
	Chr03	25652274	6.90531e-10	G	A	intergenic	RcuChr03m1297,RcuChr03m1297M1
	Chr03	25652364	8.54435e-10	T	C	intergenic	RcuChr03m1297,RcuChr03m1297M1
	Chr03	25652454	3.98692e-10	A	G	intergenic	RcuChr03m1297,RcuChr03m1297M1
	Chr03	25652566	2.61375e-09	T	C	intergenic	RcuChr03m1297,RcuChr03m1297M1
	Chr03	25653644	9.12504e-11	A	C	intergenic	RcuChr03m1297,RcuChr03m1297M1
	Chr03	25653960	6.73887e-11	T	C	intergenic	RcuChr03m1297,RcuChr03m1297M1
	Chr03	25654014	1.34003e-10	C	A	intergenic	RcuChr03m1297,RcuChr03m1297M1
	Chr03	25654378	5.94051e-12	A	G	intergenic	RcuChr03m1297,RcuChr03m1297M1
	Chr03	25655800	1.89585e-09	G	T	intergenic	RcuChr03m1297,RcuChr03m1297M1
	Chr03	25656051	5.67293e-10	T	A	intergenic	RcuChr03m1297,RcuChr03m1297M1
	Chr03	25656618	1.21085e-13	G	A	intergenic	RcuChr03m1297,RcuChr03m1297M1
	Chr03	25656662	5.51296e-12	C	T	intergenic	RcuChr03m1297,RcuChr03m1297M1
	Chr03	25657102	2.01345e-11	G	A	downstream	RcuChr03m1297M1
	Chr03	25659188	1.10468e-13	G	A	intronic	RcuChr03m1297M1
	Chr03	25660179	2.17537e-11	A	C	intronic	RcuChr03m1297M1
	Chr03	25661706	6.76897e-13	C	T	upstream	RcuChr03m1297M1
	Chr03	25661766	1.91199e-13	A	G	upstream	RcuChr03m1297M1
	Chr03	25662161	1.06832e-11	C	A	upstream;downstream	RcuChr03m1297M1;RcuChr03m1297M2
	Chr03	25662205	5.85833e-11	C	T	upstream;downstream	RcuChr03m1297M1;RcuChr03m1297M2
	Chr03	25662624	1.50789e-11	A	C	downstream	RcuChr03m1297M2
	Chr03	25662709	2.73852e-11	G	A	downstream	RcuChr03m1297M2
	Chr03	25680759	4.22865e-07	A	C	intergenic	RcuChr03m1297M2,RcuChr03m1298
	Chr03	25680769	4.22865e-07	C	A	intergenic	RcuChr03m1297M2,RcuChr03m1298
	Chr03	25681020	4.39971e-14	A	G	intergenic	RcuChr03m1297M2,RcuChr03m1298
	Chr03	25682657	8.64206e-07	A	G	intergenic	RcuChr03m1297M2,RcuChr03m1298
	Chr05	14993214	8.50105e-07	C	T	upstream	RcuChr05m1617
	Chr05	15208501	1.80933e-07	G	A	intergenic	RcuChr05m1632,RcuChr05m1633
	Chr05	15211528	1.58562e-07	C	A	intergenic	RcuChr05m1632,RcuChr05m1633
	Chr05	15211536	1.58562e-07	T	A	intergenic	RcuChr05m1632,RcuChr05m1633
	Chr05	15219081	4.49539e-07	T	C	intergenic	RcuChr05m1632,RcuChr05m1633
	Chr05	15220800	9.86038e-07	C	T	intergenic	RcuChr05m1632,RcuChr05m1633
	Chr05	15243386	3.0042e-07	A	G	intergenic	RcuChr05m1632,RcuChr05m1633
	Chr05	15247340	7.11068e-07	A	T	intergenic	RcuChr05m1632,RcuChr05m1633
	Chr05	15279419	4.77546e-07	A	T	downstream	RcuChr05m1634,RcuChr05m1634.1,RcuChr05m1634.2,RcuChr05m1634.3
	Chr05	15279431	4.00637e-07	T	A	downstream	RcuChr05m1634,RcuChr05m1634.1,RcuChr05m1634.2,RcuChr05m1634.3
	Chr05	15289682	5.06053e-07	C	T	intergenic	RcuChr05m1635,RcuChr05m1636
	Chr05	15289889	5.3617e-07	C	T	intergenic	RcuChr05m1635,RcuChr05m1636
	Chr08	17948180	4.63339e-07	G	A	downstream	RcuChr08m1992,RcuChr08m1992.1,RcuChr08m1992.2,RcuChr08m1992.3
	Ctg38	20514	5.53796e-09	C	T	intergenic	NONE,RcuCtg38m0001
Endocarp thickness	Chr01	23659310	5.03516e-07	C	T	intergenic	RcuChr01m2385,RcuChr01m2386
	Chr01	26045778	6.07297e-07	G	A	intergenic	RcuChr01m2517,RcuChr01m2518
	Chr02	8131455	5.9212e-07	C	T	intergenic	RcuChr02m1189,RcuChr02m1190
	Chr02	30875136	9.71616e-07	G	A	intronic	RcuChr02m2732,RcuChr02m2732.1,RcuChr02m2732.2
	Chr03	25525289	5.93514e-07	C	A	intergenic	RcuChr03m1283,RcuChr03m1284
	Chr03	25525801	2.54593e-07	C	T	intergenic	RcuChr03m1283,RcuChr03m1284
	Chr03	25525860	2.68636e-07	C	A	intergenic	RcuChr03m1283,RcuChr03m1284
	Chr03	25526025	2.21385e-07	C	T	intergenic	RcuChr03m1283,RcuChr03m1284
	Chr03	25526738	4.16673e-07	T	G	upstream	RcuChr03m1284
	Chr03	25526823	1.24135e-07	C	T	upstream	RcuChr03m1284
	Chr03	25527680	1.84493e-07	T	A	intronic	RcuChr03m1284
	Chr03	25527851	1.93718e-07	C	G	intronic	RcuChr03m1284
	Chr03	25527875	4.73978e-07	G	A	intronic	RcuChr03m1284
	Chr03	25527969	6.77165e-07	T	C	intronic	RcuChr03m1284
	Chr03	25528355	1.25334e-07	A	G	intronic	RcuChr03m1284
	Chr03	25528923	4.42097e-07	T	C	exonic	RcuChr03m1284
	Chr03	25529775	4.64092e-07	C	A	exonic	RcuChr03m1284
	Chr03	25530665	1.23226e-07	T	A	downstream	RcuChr03m1284
	Chr03	25530678	1.07269e-07	G	T	downstream	RcuChr03m1284
	Chr03	25530734	1.61849e-07	A	T	downstream	RcuChr03m1284
	Chr03	25530737	1.61849e-07	A	T	downstream	RcuChr03m1284
	Chr03	25531155	4.28478e-07	T	C	downstream	RcuChr03m1284
	Chr03	25532809	2.85664e-07	G	A	upstream	RcuChr03m1285
	Chr03	25543110	6.57931e-07	A	G	exonic	RcuChr03m1286
	Chr03	25563609	9.25287e-07	G	T	exonic	RcuChr03m1289
	Chr03	25654138	2.69926e-07	C	T	intergenic	RcuChr03m1297,RcuChr03m1297M1
	Chr03	25655630	2.25701e-08	G	C	intergenic	RcuChr03m1297,RcuChr03m1297M1
	Chr03	25655940	8.11781e-07	G	A	intergenic	RcuChr03m1297,RcuChr03m1297M1
	Chr03	25655945	6.53038e-07	A	T	intergenic	RcuChr03m1297,RcuChr03m1297M1
	Chr03	25656051	2.68302e-07	T	A	intergenic	RcuChr03m1297,RcuChr03m1297M1
	Chr03	25657335	8.76115e-07	G	A	downstream	RcuChr03m1297M1
	Chr03	25657630	6.38485e-07	C	T	downstream	RcuChr03m1297M1
	Chr03	25662161	7.36683e-07	C	A	upstream;downstream	RcuChr03m1297M1;RcuChr03m1297M2
	Chr03	25680705	6.09987e-07	A	G	intergenic	RcuChr03m1297M2,RcuChr03m1298
	Chr03	25680816	7.804e-07	C	T	intergenic	RcuChr03m1297M2,RcuChr03m1298
	Chr03	25681753	8.94739e-08	A	G	intergenic	RcuChr03m1297M2,RcuChr03m1298
	Chr03	25682449	7.23135e-07	A	T	intergenic	RcuChr03m1297M2,RcuChr03m1298
	Chr03	25683013	3.0221e-07	T	A	intergenic	RcuChr03m1297M2,RcuChr03m1298
	Chr03	25683099	2.5018e-08	C	A	intergenic	RcuChr03m1297M2,RcuChr03m1298
	Chr03	25683683	5.73721e-07	C	T	intergenic	RcuChr03m1297M2,RcuChr03m1298
	Chr03	25692036	3.09874e-07	T	G	intergenic	RcuChr03m1297M2,RcuChr03m1298
	Chr03	25697259	3.19425e-07	G	A	UTR3	RcuChr03m1298
	Chr03	25697945	8.69463e-07	A	T	downstream	RcuChr03m1298
	Chr03	25698584	2.20026e-07	C	A	intergenic	RcuChr03m1298,RcuChr03m1299
	Chr03	25700751	3.73106e-07	C	T	downstream	RcuChr03m1299
	Chr03	25702497	9.79843e-07	C	T	intronic	RcuChr03m1299
	Chr03	25703608	4.41114e-07	G	A	intronic	RcuChr03m1299
	Chr04	7778162	4.67363e-07	A	G	intergenic	RcuChr04m0438,RcuChr04m0439
	Chr04	12796435	4.60366e-07	A	G	intergenic	RcuChr04m0704,RcuChr04m0705
	Chr09	10707024	5.03516e-07	C	T	intergenic	RcuChr09m1421,RcuChr09m1422
	Chr09	10707074	5.03516e-07	T	C	intergenic	RcuChr09m1421,RcuChr09m1422
	Chr09	10707108	5.03516e-07	A	T	intergenic	RcuChr09m1421,RcuChr09m1422
	Chr09	10914863	5.02824e-07	G	T	intergenic	RcuChr09m1422,RcuChr09m1423
Hundred-grain weight	Chr01	1562810	4.72672e-07	T	A	intergenic	RcuChr01m0245,RcuChr01m0246
	Chr03	25642254	8.89802e-07	T	C	intergenic	RcuChr03m1297,RcuChr03m1297M1
	Chr03	25643756	1.37618e-07	A	C	intergenic	RcuChr03m1297,RcuChr03m1297M1
	Chr03	25646042	4.52148e-07	T	A	intergenic	RcuChr03m1297,RcuChr03m1297M1
	Chr03	25646248	9.50735e-08	C	A	intergenic	RcuChr03m1297,RcuChr03m1297M1
	Chr03	25646269	1.07397e-07	T	C	intergenic	RcuChr03m1297,RcuChr03m1297M1
	Chr03	25646420	4.56929e-08	C	T	intergenic	RcuChr03m1297,RcuChr03m1297M1
	Chr03	25646459	1.70167e-07	C	T	intergenic	RcuChr03m1297,RcuChr03m1297M1
	Chr03	25646759	2.83522e-07	G	A	intergenic	RcuChr03m1297,RcuChr03m1297M1
	Chr03	25646773	2.83522e-07	C	T	intergenic	RcuChr03m1297,RcuChr03m1297M1
	Chr03	25646795	2.28533e-07	T	C	intergenic	RcuChr03m1297,RcuChr03m1297M1
	Chr03	25646846	2.80642e-07	T	C	intergenic	RcuChr03m1297,RcuChr03m1297M1
	Chr03	25646967	4.45613e-07	C	T	intergenic	RcuChr03m1297,RcuChr03m1297M1
	Chr03	25646997	5.38057e-07	T	C	intergenic	RcuChr03m1297,RcuChr03m1297M1
	Chr03	25647008	1.73106e-07	A	T	intergenic	RcuChr03m1297,RcuChr03m1297M1
	Chr03	25647012	1.07708e-07	C	T	intergenic	RcuChr03m1297,RcuChr03m1297M1
	Chr03	25647060	1.31165e-07	T	C	intergenic	RcuChr03m1297,RcuChr03m1297M1
	Chr03	25647098	1.58738e-07	T	G	intergenic	RcuChr03m1297,RcuChr03m1297M1
	Chr03	25647167	9.05852e-08	G	A	intergenic	RcuChr03m1297,RcuChr03m1297M1
	Chr03	25647280	1.32293e-07	T	C	intergenic	RcuChr03m1297,RcuChr03m1297M1
	Chr03	25648768	7.59645e-07	T	C	intergenic	RcuChr03m1297,RcuChr03m1297M1
	Chr03	25648866	3.68262e-07	T	C	intergenic	RcuChr03m1297,RcuChr03m1297M1
	Chr03	25649659	5.04334e-07	T	C	intergenic	RcuChr03m1297,RcuChr03m1297M1
	Chr03	25650199	5.97238e-08	G	A	intergenic	RcuChr03m1297,RcuChr03m1297M1
	Chr03	25650326	1.72243e-08	A	C	intergenic	RcuChr03m1297,RcuChr03m1297M1
	Chr03	25650595	3.0346e-07	T	A	intergenic	RcuChr03m1297,RcuChr03m1297M1
	Chr03	25650710	7.64404e-08	C	A	intergenic	RcuChr03m1297,RcuChr03m1297M1
	Chr03	25650916	2.46979e-07	A	T	intergenic	RcuChr03m1297,RcuChr03m1297M1
	Chr03	25650961	8.66696e-10	A	G	intergenic	RcuChr03m1297,RcuChr03m1297M1
	Chr03	25650966	6.58907e-10	T	G	intergenic	RcuChr03m1297,RcuChr03m1297M1
	Chr03	25650984	3.14713e-10	A	C	intergenic	RcuChr03m1297,RcuChr03m1297M1
	Chr03	25651162	4.62506e-09	C	A	intergenic	RcuChr03m1297,RcuChr03m1297M1
	Chr03	25651527	7.60192e-09	G	T	intergenic	RcuChr03m1297,RcuChr03m1297M1
	Chr03	25652274	8.5533e-13	G	A	intergenic	RcuChr03m1297,RcuChr03m1297M1
	Chr03	25652364	3.44366e-11	T	C	intergenic	RcuChr03m1297,RcuChr03m1297M1
	Chr03	25652454	4.41109e-12	A	G	intergenic	RcuChr03m1297,RcuChr03m1297M1
	Chr03	25652566	1.21939e-11	T	C	intergenic	RcuChr03m1297,RcuChr03m1297M1
	Chr03	25653644	1.74364e-08	A	C	intergenic	RcuChr03m1297,RcuChr03m1297M1
	Chr03	25653960	2.26332e-07	T	C	intergenic	RcuChr03m1297,RcuChr03m1297M1
	Chr03	25654014	1.32531e-07	C	A	intergenic	RcuChr03m1297,RcuChr03m1297M1
	Chr03	25654378	4.91653e-10	A	G	intergenic	RcuChr03m1297,RcuChr03m1297M1
	Chr03	25655800	2.74731e-12	G	T	intergenic	RcuChr03m1297,RcuChr03m1297M1
	Chr03	25656051	3.01189e-12	T	A	intergenic	RcuChr03m1297,RcuChr03m1297M1
	Chr03	25656618	1.77815e-14	G	A	intergenic	RcuChr03m1297,RcuChr03m1297M1
	Chr03	25656662	2.36993e-13	C	T	intergenic	RcuChr03m1297,RcuChr03m1297M1
	Chr03	25657102	6.85019e-11	G	A	downstream	RcuChr03m1297M1
	Chr03	25659188	3.38096e-14	G	A	intronic	RcuChr03m1297M1
	Chr03	25660179	2.08593e-12	A	C	intronic	RcuChr03m1297M1
	Chr03	25661706	7.59406e-14	C	T	upstream	RcuChr03m1297M1
	Chr03	25661766	8.95464e-15	A	G	upstream	RcuChr03m1297M1
	Chr03	25662161	5.85995e-13	C	A	upstream;downstream	RcuChr03m1297M1;RcuChr03m1297M2
	Chr03	25662205	6.30948e-12	C	T	upstream;downstream	RcuChr03m1297M1;RcuChr03m1297M2
	Chr03	25662624	2.94209e-13	A	C	downstream	RcuChr03m1297M2
	Chr03	25662709	2.35622e-13	G	A	downstream	RcuChr03m1297M2
	Chr03	25681020	2.14892e-15	A	G	intergenic	RcuChr03m1297M2,RcuChr03m1298
	Chr10	6563453	1.61672e-07	T	C	intergenic	RcuChr10m0609,RcuChr10m0610
	Chr10	6563476	1.50519e-07	C	T	intergenic	RcuChr10m0609,RcuChr10m0610
	Chr10	6563904	9.41606e-07	A	G	intergenic	RcuChr10m0609,RcuChr10m0610
	Chr10	6564818	3.98543e-08	T	G	intergenic	RcuChr10m0609,RcuChr10m0610
	Chr10	6564826	5.08002e-07	T	A	intergenic	RcuChr10m0609,RcuChr10m0610
	Chr10	6564835	3.44067e-07	G	A	intergenic	RcuChr10m0609,RcuChr10m0610
	Chr10	6565202	1.93845e-07	C	T	intergenic	RcuChr10m0609,RcuChr10m0610
	Chr10	6565219	9.75958e-07	A	G	intergenic	RcuChr10m0609,RcuChr10m0610
	Chr10	6565573	9.48738e-07	A	C	intergenic	RcuChr10m0609,RcuChr10m0610
	Chr10	6565578	9.48738e-07	A	G	intergenic	RcuChr10m0609,RcuChr10m0610
	Chr10	6565920	4.41238e-07	A	G	intergenic	RcuChr10m0609,RcuChr10m0610
	Chr10	6566039	2.37789e-07	C	T	intergenic	RcuChr10m0609,RcuChr10m0610
	Chr10	6566102	2.19351e-07	G	A	intergenic	RcuChr10m0609,RcuChr10m0610
	Chr10	6566104	2.19351e-07	T	A	intergenic	RcuChr10m0609,RcuChr10m0610
	Chr10	6566198	2.32684e-07	C	A	intergenic	RcuChr10m0609,RcuChr10m0610
	Chr10	6566268	6.82655e-07	A	T	intergenic	RcuChr10m0609,RcuChr10m0610
	Chr10	6570420	3.78488e-07	C	T	intergenic	RcuChr10m0610,RcuChr10m0612
	Chr10	6570842	5.97702e-07	T	C	intergenic	RcuChr10m0610,RcuChr10m0612
	Chr10	6571121	8.69623e-08	G	A	intergenic	RcuChr10m0610,RcuChr10m0612
	Ctg38	20514	9.78587e-09	C	T	intergenic	NONE,RcuCtg38m0001
Seed volume	Chr01	23745643	8.90512e-07	T	C	intergenic	RcuChr01m2387,RcuChr01m2388
	Chr02	10425862	9.06817e-07	G	A	UTR5	RcuChr02m1461,RcuChr02m1461.1
	Chr03	25501192	6.98176e-07	C	G	intergenic	RcuChr03m1281,RcuChr03m1282
	Chr03	25507043	4.79516e-07	T	C	intergenic	RcuChr03m1281,RcuChr03m1282
	Chr03	25508295	9.4734e-08	A	G	upstream	RcuChr03m1282,RcuChr03m1282.1,RcuChr03m1282.2
	Chr03	25508394	7.92419e-07	T	G	upstream	RcuChr03m1282,RcuChr03m1282.1,RcuChr03m1282.2
	Chr03	25516130	5.67635e-07	T	C	UTR3	RcuChr03m1282,RcuChr03m1282.1,RcuChr03m1282.2
	Chr03	25519760	8.7935e-07	T	C	intergenic	RcuChr03m1282,RcuChr03m1283
	Chr03	25519781	6.37913e-07	G	A	intergenic	RcuChr03m1282,RcuChr03m1283
	Chr03	25522684	8.9292e-08	C	T	intronic	RcuChr03m1283
	Chr03	25522813	1.00806e-07	C	A	intronic	RcuChr03m1283
	Chr03	25522884	8.01998e-08	G	T	intronic	RcuChr03m1283
	Chr03	25523022	4.81912e-07	G	A	intronic	RcuChr03m1283
	Chr03	25523098	3.17416e-08	A	G	intronic	RcuChr03m1283
	Chr03	25523159	2.44577e-07	G	A	intronic	RcuChr03m1283
	Chr03	25523162	2.57358e-07	T	G	intronic	RcuChr03m1283
	Chr03	25523344	1.05991e-08	G	A	intronic	RcuChr03m1283
	Chr03	25523454	8.13632e-08	A	G	intronic	RcuChr03m1283
	Chr03	25523645	5.8162e-08	A	C	exonic	RcuChr03m1283
	Chr03	25523657	5.8162e-08	G	C	exonic	RcuChr03m1283
	Chr03	25524431	5.94908e-07	A	T	downstream	RcuChr03m1283
	Chr03	25524980	4.96311e-08	C	A	downstream	RcuChr03m1283
	Chr03	25525860	7.78158e-08	C	A	intergenic	RcuChr03m1283,RcuChr03m1284
	Chr03	25526738	8.66809e-07	T	G	upstream	RcuChr03m1284
	Chr03	25527815	6.74124e-07	A	G	intronic	RcuChr03m1284
	Chr03	25527821	6.74124e-07	A	T	intronic	RcuChr03m1284
	Chr03	25527951	7.39973e-07	A	G	intronic	RcuChr03m1284
	Chr03	25528000	8.37844e-07	C	T	intronic	RcuChr03m1284
	Chr03	25531872	8.40868e-07	C	T	intergenic	RcuChr03m1284,RcuChr03m1285
	Chr03	25532268	8.78992e-07	A	G	intergenic	RcuChr03m1284,RcuChr03m1285
	Chr03	25532897	1.20039e-07	C	T	upstream	RcuChr03m1285
	Chr03	25535646	5.20364e-08	G	A	exonic	RcuChr03m1285
	Chr03	25537298	3.24876e-07	C	T	exonic	RcuChr03m1286
	Chr03	25539498	1.61033e-07	C	T	intronic	RcuChr03m1286
	Chr03	25540165	3.86709e-08	A	C	intronic	RcuChr03m1286
	Chr03	25540167	3.04493e-08	G	A	intronic	RcuChr03m1286
	Chr03	25540357	3.23931e-07	A	G	intronic	RcuChr03m1286
	Chr03	25541027	8.94391e-07	G	A	intronic	RcuChr03m1286
	Chr03	25545213	7.01378e-09	G	A	intronic	RcuChr03m1286
	Chr03	25545241	3.91319e-08	C	T	intronic	RcuChr03m1286
	Chr03	25545995	5.68878e-07	T	G	UTR3	RcuChr03m1286
	Chr03	25547811	3.2175e-09	C	A	downstream	RcuChr03m1286
	Chr03	25548166	9.88654e-07	T	C	intergenic	RcuChr03m1286,RcuChr03m1287
	Chr03	25548572	5.63935e-07	G	A	intergenic	RcuChr03m1286,RcuChr03m1287
	Chr03	25548791	2.74921e-08	G	A	intergenic	RcuChr03m1286,RcuChr03m1287
	Chr03	25548813	3.65064e-08	G	A	intergenic	RcuChr03m1286,RcuChr03m1287
	Chr03	25549770	4.62191e-07	G	A	upstream	RcuChr03m1287,RcuChr03m1287.1
	Chr03	25550408	5.8898e-08	G	C	UTR5	RcuChr03m1287,RcuChr03m1287.1
	Chr03	25559281	8.49313e-07	A	G	intronic	RcuChr03m1288
	Chr03	25560106	2.32198e-07	A	G	intronic	RcuChr03m1288
	Chr03	25568366	9.66478e-08	A	G	downstream	RcuChr03m1290
	Chr03	25575073	1.56543e-07	T	C	intronic	RcuChr03m1291
	Chr03	25578269	3.4914e-07	T	C	upstream	RcuChr03m1291
	Chr03	25643756	7.46717e-07	A	C	intergenic	RcuChr03m1297,RcuChr03m1297M1
	Chr03	25646248	4.5345e-07	C	A	intergenic	RcuChr03m1297,RcuChr03m1297M1
	Chr03	25646269	4.91582e-07	T	C	intergenic	RcuChr03m1297,RcuChr03m1297M1
	Chr03	25646420	1.32475e-07	C	T	intergenic	RcuChr03m1297,RcuChr03m1297M1
	Chr03	25648866	3.25829e-08	T	C	intergenic	RcuChr03m1297,RcuChr03m1297M1
	Chr03	25649957	1.6214e-09	A	G	intergenic	RcuChr03m1297,RcuChr03m1297M1
	Chr03	25650199	3.02439e-10	G	A	intergenic	RcuChr03m1297,RcuChr03m1297M1
	Chr03	25650326	3.53606e-10	A	C	intergenic	RcuChr03m1297,RcuChr03m1297M1
	Chr03	25650595	1.12165e-09	T	A	intergenic	RcuChr03m1297,RcuChr03m1297M1
	Chr03	25650710	9.68233e-12	C	A	intergenic	RcuChr03m1297,RcuChr03m1297M1
	Chr03	25650916	5.83116e-09	A	T	intergenic	RcuChr03m1297,RcuChr03m1297M1
	Chr03	25650961	2.25876e-11	A	G	intergenic	RcuChr03m1297,RcuChr03m1297M1
	Chr03	25650966	1.9424e-11	T	G	intergenic	RcuChr03m1297,RcuChr03m1297M1
	Chr03	25650984	1.77209e-11	A	C	intergenic	RcuChr03m1297,RcuChr03m1297M1
	Chr03	25651162	4.12971e-10	C	A	intergenic	RcuChr03m1297,RcuChr03m1297M1
	Chr03	25651527	6.0588e-13	G	T	intergenic	RcuChr03m1297,RcuChr03m1297M1
	Chr03	25652274	3.31309e-14	G	A	intergenic	RcuChr03m1297,RcuChr03m1297M1
	Chr03	25652364	3.68031e-14	T	C	intergenic	RcuChr03m1297,RcuChr03m1297M1
	Chr03	25652454	5.13159e-15	A	G	intergenic	RcuChr03m1297,RcuChr03m1297M1
	Chr03	25652566	1.79828e-13	T	C	intergenic	RcuChr03m1297,RcuChr03m1297M1
	Chr03	25653644	8.08769e-14	A	C	intergenic	RcuChr03m1297,RcuChr03m1297M1
	Chr03	25653960	1.45746e-13	T	C	intergenic	RcuChr03m1297,RcuChr03m1297M1
	Chr03	25654014	2.08712e-13	C	A	intergenic	RcuChr03m1297,RcuChr03m1297M1
	Chr03	25654138	1.08912e-07	C	T	intergenic	RcuChr03m1297,RcuChr03m1297M1
	Chr03	25654378	3.18673e-16	A	G	intergenic	RcuChr03m1297,RcuChr03m1297M1
	Chr03	25655800	9.93549e-15	G	T	intergenic	RcuChr03m1297,RcuChr03m1297M1
	Chr03	25655847	5.69961e-08	G	T	intergenic	RcuChr03m1297,RcuChr03m1297M1
	Chr03	25655926	1.37809e-08	G	A	intergenic	RcuChr03m1297,RcuChr03m1297M1
	Chr03	25655940	2.05468e-08	G	A	intergenic	RcuChr03m1297,RcuChr03m1297M1
	Chr03	25655945	1.44899e-07	A	T	intergenic	RcuChr03m1297,RcuChr03m1297M1
	Chr03	25656051	9.28538e-16	T	A	intergenic	RcuChr03m1297,RcuChr03m1297M1
	Chr03	25656618	2.05262e-20	G	A	intergenic	RcuChr03m1297,RcuChr03m1297M1
	Chr03	25656662	1.15052e-17	C	T	intergenic	RcuChr03m1297,RcuChr03m1297M1
	Chr03	25657102	2.16482e-17	G	A	downstream	RcuChr03m1297M1
	Chr03	25657335	6.80721e-08	G	A	downstream	RcuChr03m1297M1
	Chr03	25657630	5.80354e-10	C	T	downstream	RcuChr03m1297M1
	Chr03	25659188	3.76586e-20	G	A	intronic	RcuChr03m1297M1
	Chr03	25660179	2.39314e-17	A	C	intronic	RcuChr03m1297M1
	Chr03	25661706	6.05047e-18	C	T	upstream	RcuChr03m1297M1
	Chr03	25661766	1.23986e-18	A	G	upstream	RcuChr03m1297M1
	Chr03	25662161	4.77672e-17	C	A	upstream;downstream	RcuChr03m1297M1;RcuChr03m1297M2
	Chr03	25662205	1.21018e-16	C	T	upstream;downstream	RcuChr03m1297M1;RcuChr03m1297M2
	Chr03	25662624	3.64087e-17	A	C	downstream	RcuChr03m1297M2
	Chr03	25662709	2.41236e-16	G	A	downstream	RcuChr03m1297M2
	Chr03	25680705	8.02592e-10	A	G	intergenic	RcuChr03m1297M2,RcuChr03m1298
	Chr03	25680716	4.92945e-10	A	T	intergenic	RcuChr03m1297M2,RcuChr03m1298
	Chr03	25680759	5.75559e-12	A	C	intergenic	RcuChr03m1297M2,RcuChr03m1298
	Chr03	25680769	5.75559e-12	C	A	intergenic	RcuChr03m1297M2,RcuChr03m1298
	Chr03	25680816	3.47985e-09	C	T	intergenic	RcuChr03m1297M2,RcuChr03m1298
	Chr03	25680952	4.58255e-10	G	A	intergenic	RcuChr03m1297M2,RcuChr03m1298
	Chr03	25681020	6.12404e-21	A	G	intergenic	RcuChr03m1297M2,RcuChr03m1298
	Chr03	25681265	1.76988e-09	G	A	intergenic	RcuChr03m1297M2,RcuChr03m1298
	Chr03	25681753	1.60016e-09	A	G	intergenic	RcuChr03m1297M2,RcuChr03m1298
	Chr03	25682449	4.34469e-10	A	T	intergenic	RcuChr03m1297M2,RcuChr03m1298
	Chr03	25682657	2.77513e-11	A	G	intergenic	RcuChr03m1297M2,RcuChr03m1298
	Chr03	25682875	7.17364e-10	T	A	intergenic	RcuChr03m1297M2,RcuChr03m1298
	Chr03	25683013	4.21753e-09	T	A	intergenic	RcuChr03m1297M2,RcuChr03m1298
	Chr03	25683099	1.39781e-09	C	A	intergenic	RcuChr03m1297M2,RcuChr03m1298
	Chr03	25683683	1.48875e-09	C	T	intergenic	RcuChr03m1297M2,RcuChr03m1298
	Chr03	25683874	2.82179e-08	A	G	intergenic	RcuChr03m1297M2,RcuChr03m1298
	Chr03	25684488	5.00265e-08	G	A	intergenic	RcuChr03m1297M2,RcuChr03m1298
	Chr03	25684580	9.86347e-08	C	T	intergenic	RcuChr03m1297M2,RcuChr03m1298
	Chr03	25685161	8.26594e-09	G	A	intergenic	RcuChr03m1297M2,RcuChr03m1298
	Chr03	25686208	6.68899e-08	G	A	intergenic	RcuChr03m1297M2,RcuChr03m1298
	Chr03	25687979	1.03536e-08	T	A	intergenic	RcuChr03m1297M2,RcuChr03m1298
	Chr03	25692036	1.74265e-10	T	G	intergenic	RcuChr03m1297M2,RcuChr03m1298
	Chr03	25692647	4.35936e-10	A	T	intergenic	RcuChr03m1297M2,RcuChr03m1298
	Chr03	25697259	2.02665e-09	G	A	UTR3	RcuChr03m1298
	Chr03	25697469	1.8777e-09	A	G	downstream	RcuChr03m1298
	Chr03	25697945	2.80033e-09	A	T	downstream	RcuChr03m1298
	Chr03	25698355	2.39798e-07	C	A	intergenic	RcuChr03m1298,RcuChr03m1299
	Chr03	25698523	2.5989e-09	C	G	intergenic	RcuChr03m1298,RcuChr03m1299
	Chr03	25698584	8.42408e-09	C	A	intergenic	RcuChr03m1298,RcuChr03m1299
	Chr03	25700657	2.88341e-10	A	C	downstream	RcuChr03m1299
	Chr03	25700751	2.09638e-09	C	T	downstream	RcuChr03m1299
	Chr03	25701758	1.2076e-09	C	T	exonic	RcuChr03m1299
	Chr03	25701933	3.13762e-10	G	A	exonic	RcuChr03m1299
	Chr03	25702497	7.04141e-10	C	T	intronic	RcuChr03m1299
	Chr03	25702874	7.38417e-09	A	G	intronic	RcuChr03m1299
	Chr03	25702958	3.0294e-09	C	T	intronic	RcuChr03m1299
	Chr03	25703608	2.68932e-10	G	A	intronic	RcuChr03m1299
	Chr03	25703798	1.07569e-10	C	G	intronic	RcuChr03m1299
	Chr03	25704712	6.40668e-09	A	G	upstream	RcuChr03m1299
	Chr03	25705876	2.95772e-07	A	T	intergenic	RcuChr03m1299,RcuChr03m1300
	Chr03	25706492	4.67377e-10	C	A	intergenic	RcuChr03m1299,RcuChr03m1300
	Chr03	25706538	4.90485e-09	C	A	intergenic	RcuChr03m1299,RcuChr03m1300
	Chr03	25763643	2.22533e-07	A	G	intergenic	RcuChr03m1303,RcuChr03m1304
	Chr03	25765152	4.6517e-08	T	G	intergenic	RcuChr03m1303,RcuChr03m1304
	Chr03	25765183	8.43636e-07	A	T	intergenic	RcuChr03m1303,RcuChr03m1304
	Chr03	25765228	4.53599e-07	A	T	intergenic	RcuChr03m1303,RcuChr03m1304
	Chr03	25765280	4.49318e-07	A	G	intergenic	RcuChr03m1303,RcuChr03m1304
	Chr03	25765420	2.40731e-08	C	T	intergenic	RcuChr03m1303,RcuChr03m1304
	Chr03	25765606	2.61978e-07	C	T	intergenic	RcuChr03m1303,RcuChr03m1304
	Chr03	25765818	7.45641e-08	A	G	intergenic	RcuChr03m1303,RcuChr03m1304
	Chr03	25767396	5.90754e-08	G	A	intergenic	RcuChr03m1303,RcuChr03m1304
	Chr03	25767702	2.46302e-08	C	T	intergenic	RcuChr03m1303,RcuChr03m1304
	Chr03	25767771	7.35661e-08	T	C	intergenic	RcuChr03m1303,RcuChr03m1304
	Chr03	25768398	8.12902e-08	T	G	intergenic	RcuChr03m1303,RcuChr03m1304
	Chr03	25768938	2.85265e-08	T	C	intergenic	RcuChr03m1303,RcuChr03m1304
	Chr03	25769537	3.39886e-08	A	G	intergenic	RcuChr03m1303,RcuChr03m1304
	Chr03	25769627	3.17317e-08	T	G	intergenic	RcuChr03m1303,RcuChr03m1304
	Chr03	25771637	1.34991e-08	G	A	exonic	RcuChr03m1304
	Chr03	25772087	3.84617e-08	T	A	exonic	RcuChr03m1304
	Chr03	25772424	5.24834e-07	T	A	downstream	RcuChr03m1304
	Chr03	25773736	4.94202e-09	G	A	intergenic	RcuChr03m1304,RcuChr03m1305
	Chr03	25773910	2.09009e-08	C	T	intergenic	RcuChr03m1304,RcuChr03m1305
	Chr03	25775427	6.3256e-07	T	C	intergenic	RcuChr03m1304,RcuChr03m1305
	Chr03	25775640	2.84332e-08	C	T	intergenic	RcuChr03m1304,RcuChr03m1305
	Chr03	25777036	5.4941e-08	T	G	UTR5	RcuChr03m1305,RcuChr03m1305.1
	Chr03	25777442	6.6145e-07	G	C	UTR5	RcuChr03m1305,RcuChr03m1305.1
	Chr03	25782650	8.07876e-07	A	T	intergenic	RcuChr03m1305,RcuChr03m1306
	Chr03	25782885	3.62258e-07	C	T	intergenic	RcuChr03m1305,RcuChr03m1306
	Chr03	25782886	3.62258e-07	T	A	intergenic	RcuChr03m1305,RcuChr03m1306
	Chr03	25782924	8.45909e-07	A	T	intergenic	RcuChr03m1305,RcuChr03m1306
	Chr03	25782942	6.66646e-07	A	G	intergenic	RcuChr03m1305,RcuChr03m1306
	Chr03	25783488	8.23414e-07	T	A	intergenic	RcuChr03m1305,RcuChr03m1306
	Chr08	17229544	9.79261e-07	G	A	upstream	RcuChr08m1916
	Chr08	17902034	2.58402e-07	A	C	intergenic	RcuChr08m1985,RcuChr08m1986
	Chr08	17902038	2.58402e-07	T	A	intergenic	RcuChr08m1985,RcuChr08m1986
	Chr08	17902234	4.61052e-07	A	T	intergenic	RcuChr08m1985,RcuChr08m1986
	Chr08	17947841	5.11355e-07	G	A	intergenic	RcuChr08m1991,RcuChr08m1992
	Chr08	17948180	3.91488e-08	G	A	downstream	RcuChr08m1992,RcuChr08m1992.1,RcuChr08m1992.2,RcuChr08m1992.3
	Ctg38	20514	2.63202e-10	C	T	intergenic	NONE,RcuCtg38m0001
Panicle height	Chr01	3959397	6.95799e-09	T	C	intergenic	RcuChr01m0608,RcuChr01m0609
	Chr01	3959402	3.89848e-08	T	C	intergenic	RcuChr01m0608,RcuChr01m0609
	Chr01	3960216	1.29405e-07	A	T	upstream	RcuChr01m0609
	Chr01	3961580	3.91137e-07	T	C	intronic	RcuChr01m0609
	Chr01	3962534	4.9329e-08	T	A	downstream	RcuChr01m0609
	Chr01	3963032	2.40709e-09	T	C	intergenic	RcuChr01m0609,RcuChr01m0610
	Chr01	3963450	1.12494e-07	A	G	intergenic	RcuChr01m0609,RcuChr01m0610
	Chr01	3965381	1.82959e-07	A	T	intergenic	RcuChr01m0609,RcuChr01m0610
	Chr01	3965780	2.80334e-09	T	A	intergenic	RcuChr01m0609,RcuChr01m0610
	Chr01	3967905	4.14527e-09	T	G	UTR3	RcuChr01m0610,RcuChr01m0610.1,RcuChr01m0610.2,RcuChr01m0610.3
	Chr01	3968153	2.38394e-08	T	G	UTR3	RcuChr01m0610,RcuChr01m0610.1,RcuChr01m0610.2,RcuChr01m0610.3
	Chr01	3969100	7.88288e-10	A	G	UTR3	RcuChr01m0610.1,RcuChr01m0610.3
	Chr01	3970539	8.02245e-09	A	G	exonic	RcuChr01m0610,RcuChr01m0610.1,RcuChr01m0610.2,RcuChr01m0610.3
	Chr01	3974719	8.02701e-09	C	T	upstream	RcuChr01m0610,RcuChr01m0610.1,RcuChr01m0610.2,RcuChr01m0610.3,RcuChr01m0611
	Chr01	3975338	5.82112e-09	T	G	upstream	RcuChr01m0611
	Chr01	3976737	3.02109e-08	T	C	downstream	RcuChr01m0611
	Chr01	3980753	3.21391e-10	T	C	exonic	RcuChr01m0612
	Chr01	3985425	5.25122e-07	T	C	intergenic	RcuChr01m0612,RcuChr01m0613
	Chr01	3985567	2.84229e-07	T	C	intergenic	RcuChr01m0612,RcuChr01m0613
	Chr01	3986369	3.32031e-07	G	A	intergenic	RcuChr01m0612,RcuChr01m0613
	Chr01	3986868	3.10215e-07	G	C	intergenic	RcuChr01m0612,RcuChr01m0613
	Chr01	3987446	7.57664e-07	C	T	intergenic	RcuChr01m0612,RcuChr01m0613
	Chr01	3988731	2.75962e-07	A	G	intergenic	RcuChr01m0612,RcuChr01m0613
	Chr01	3988919	3.85163e-07	C	G	intergenic	RcuChr01m0612,RcuChr01m0613
	Chr01	3989524	1.95076e-07	A	C	intergenic	RcuChr01m0612,RcuChr01m0613
	Chr01	3989596	5.27381e-08	T	G	intergenic	RcuChr01m0612,RcuChr01m0613
	Chr01	3990124	2.30665e-07	G	A	intergenic	RcuChr01m0612,RcuChr01m0613
	Chr01	3990666	1.88614e-07	G	C	intergenic	RcuChr01m0612,RcuChr01m0613
	Chr01	3990809	1.4046e-07	T	C	intergenic	RcuChr01m0612,RcuChr01m0613
	Chr01	3991209	3.81052e-07	T	C	intergenic	RcuChr01m0612,RcuChr01m0613
	Chr01	3992087	5.61502e-07	G	A	upstream	RcuChr01m0613
	Chr01	3992146	1.13927e-07	G	T	upstream	RcuChr01m0613
	Chr01	3992287	2.14236e-07	A	T	upstream	RcuChr01m0613
	Chr01	3992330	4.63514e-07	A	C	upstream	RcuChr01m0613
	Chr01	3992411	2.38136e-07	A	G	upstream	RcuChr01m0613
	Chr01	3993402	2.29833e-07	A	G	intronic	RcuChr01m0613
	Chr01	3993833	1.24047e-07	A	G	intronic	RcuChr01m0613
	Chr01	3993877	1.03343e-07	A	T	intronic	RcuChr01m0613
	Chr01	3993973	3.75361e-08	A	T	intronic	RcuChr01m0613
	Chr01	3994044	3.42768e-07	A	G	intronic	RcuChr01m0613
	Chr01	3994360	4.71695e-07	T	C	intronic	RcuChr01m0613
	Chr01	3994842	3.45801e-07	G	A	intronic	RcuChr01m0613
	Chr01	3994940	6.36672e-07	C	A	UTR5	RcuChr01m0613.1,RcuChr01m0613.2
	Chr01	3995093	3.61373e-08	A	C	UTR5	RcuChr01m0613.1,RcuChr01m0613.2
	Chr01	3995655	1.69798e-07	G	C	exonic	RcuChr01m0613,RcuChr01m0613.1,RcuChr01m0613.2
	Chr01	3996656	1.81775e-07	A	G	intronic	RcuChr01m0613,RcuChr01m0613.1,RcuChr01m0613.2
	Chr01	3996903	8.4592e-08	G	A	exonic	RcuChr01m0613,RcuChr01m0613.1
	Chr01	3997188	5.99424e-07	A	G	exonic	RcuChr01m0613,RcuChr01m0613.1
	Chr01	3997247	6.68507e-08	G	A	UTR3	RcuChr01m0613,RcuChr01m0613.1,RcuChr01m0613.2
	Chr01	3997321	6.10495e-07	T	G	UTR3	RcuChr01m0613,RcuChr01m0613.1,RcuChr01m0613.2
	Chr01	3998139	1.89787e-07	C	T	downstream	RcuChr01m0613,RcuChr01m0613.1,RcuChr01m0613.2
	Chr01	3998368	1.8219e-07	A	G	downstream	RcuChr01m0613,RcuChr01m0613.1,RcuChr01m0613.2
	Chr01	3998448	9.72312e-08	T	C	downstream	RcuChr01m0613,RcuChr01m0613.1,RcuChr01m0613.2
	Chr01	4000178	3.95479e-08	A	G	intergenic	RcuChr01m0613,RcuChr01m0614
	Chr01	4000446	8.49674e-08	C	T	intergenic	RcuChr01m0613,RcuChr01m0614
	Chr01	4000449	7.57112e-08	A	G	intergenic	RcuChr01m0613,RcuChr01m0614
	Chr01	4000724	5.63998e-07	C	T	downstream	RcuChr01m0614
	Chr01	4001346	7.76678e-07	G	T	downstream	RcuChr01m0614
	Chr01	4001584	1.18573e-07	A	G	downstream	RcuChr01m0614
	Chr01	4001776	2.72155e-08	C	A	exonic	RcuChr01m0614
	Chr01	4002285	1.52191e-07	T	A	exonic	RcuChr01m0614
	Chr01	4003277	1.8142e-07	A	T	upstream	RcuChr01m0614
	Chr01	4003455	1.1502e-07	T	C	downstream	RcuChr01m0615
	Chr01	4003684	5.94503e-08	A	T	downstream	RcuChr01m0615
	Chr01	4003685	4.31685e-08	A	T	downstream	RcuChr01m0615
	Chr01	4003994	2.02709e-07	T	C	downstream	RcuChr01m0615
	Chr01	4004306	3.34651e-07	C	T	exonic	RcuChr01m0615
	Chr01	4004315	4.31192e-07	C	T	exonic	RcuChr01m0615
	Chr01	4004340	2.83588e-07	G	A	exonic	RcuChr01m0615
	Chr01	4004468	9.88875e-08	G	A	exonic	RcuChr01m0615
	Chr01	4004530	2.57148e-07	G	A	exonic	RcuChr01m0615
	Chr01	4004611	2.27718e-07	C	T	exonic	RcuChr01m0615
	Chr01	4004670	1.899e-07	T	C	exonic	RcuChr01m0615
	Chr01	4004721	7.69933e-07	T	C	exonic	RcuChr01m0615
	Chr01	4004798	5.49401e-07	A	C	exonic	RcuChr01m0615
	Chr01	4004810	1.40666e-07	A	G	exonic	RcuChr01m0615
	Chr01	4004922	1.46072e-07	C	T	exonic	RcuChr01m0615
	Chr01	4004997	1.37809e-07	C	T	exonic	RcuChr01m0615
	Chr01	4005082	1.60456e-07	C	T	exonic	RcuChr01m0615
	Chr01	4005091	2.01016e-07	T	G	exonic	RcuChr01m0615
	Chr01	4005330	1.60949e-07	C	T	exonic	RcuChr01m0615
	Chr01	4005480	9.22567e-07	G	A	exonic	RcuChr01m0615
	Chr01	4005523	3.55422e-07	C	T	exonic	RcuChr01m0615
	Chr01	4005534	2.38919e-07	C	T	exonic	RcuChr01m0615
	Chr01	4005625	1.51885e-07	C	T	intronic	RcuChr01m0615
	Chr01	4005736	5.32559e-07	G	A	intronic	RcuChr01m0615
	Chr01	4005937	4.81458e-08	A	G	intronic	RcuChr01m0615
	Chr01	4006138	2.98715e-08	A	C	intronic	RcuChr01m0615
	Chr01	4006141	2.98715e-08	A	G	intronic	RcuChr01m0615
	Chr01	4006217	6.70338e-08	G	T	intronic	RcuChr01m0615
	Chr01	4006282	1.60133e-07	G	A	intronic	RcuChr01m0615
	Chr01	4006333	9.24934e-07	A	G	intronic	RcuChr01m0615
	Chr01	4006400	2.69201e-07	G	A	intronic	RcuChr01m0615
	Chr01	4006409	2.2522e-07	C	T	intronic	RcuChr01m0615
	Chr01	4006518	5.3565e-08	T	C	intronic	RcuChr01m0615
	Chr01	4006759	3.96249e-07	T	G	intronic	RcuChr01m0615
	Chr01	4006905	2.71566e-07	C	A	intronic	RcuChr01m0615
	Chr01	4006918	2.31687e-07	T	C	intronic	RcuChr01m0615
	Chr01	4007047	3.26674e-07	T	C	intronic	RcuChr01m0615
	Chr01	4007051	3.07887e-07	A	G	intronic	RcuChr01m0615
	Chr01	4007097	7.93503e-07	T	C	intronic	RcuChr01m0615
	Chr01	4008544	3.30525e-07	G	A	intronic	RcuChr01m0615
	Chr01	4008549	5.57664e-07	G	A	intronic	RcuChr01m0615
	Chr01	4008624	2.52111e-07	C	G	intronic	RcuChr01m0615
	Chr01	4008862	8.78027e-07	T	C	intronic	RcuChr01m0615
	Chr01	4009132	5.227e-07	G	A	exonic	RcuChr01m0615
	Chr01	4009164	2.3015e-07	T	C	upstream	RcuChr01m0615
	Chr01	4009660	4.95815e-08	C	T	upstream	RcuChr01m0615
	Chr01	4010112	2.319e-07	A	G	upstream	RcuChr01m0615
	Chr01	4010128	2.13498e-07	A	T	upstream	RcuChr01m0615
	Chr01	4010315	5.0667e-07	A	T	intergenic	RcuChr01m0615,RcuChr01m0616
	Chr01	4010488	7.87432e-09	C	T	intergenic	RcuChr01m0615,RcuChr01m0616
	Chr01	4010866	1.31703e-07	A	T	intergenic	RcuChr01m0615,RcuChr01m0616
	Chr01	4010923	6.81871e-08	A	G	intergenic	RcuChr01m0615,RcuChr01m0616
	Chr01	4011555	7.56366e-10	C	T	intergenic	RcuChr01m0615,RcuChr01m0616
	Chr01	4012212	8.03954e-08	C	G	intergenic	RcuChr01m0615,RcuChr01m0616
	Chr01	4012256	1.52109e-09	G	A	intergenic	RcuChr01m0615,RcuChr01m0616
	Chr01	4012677	2.91327e-09	G	A	intergenic	RcuChr01m0615,RcuChr01m0616
	Chr01	4014283	3.48793e-07	G	A	exonic	RcuChr01m0616
	Chr01	4015731	4.01948e-07	T	C	intronic	RcuChr01m0616
	Chr01	4016598	4.33021e-08	G	C	exonic	RcuChr01m0616
	Chr01	4017340	1.91772e-09	G	T	upstream	RcuChr01m0616
	Chr01	4017547	3.9745e-09	G	T	upstream	RcuChr01m0616
	Chr01	4017759	5.68754e-08	G	A	intergenic	RcuChr01m0616,RcuChr01m0617
	Chr01	4017867	3.78429e-08	G	A	intergenic	RcuChr01m0616,RcuChr01m0617
	Chr01	4017883	3.69366e-08	T	A	intergenic	RcuChr01m0616,RcuChr01m0617
	Chr01	4018361	3.20793e-07	A	C	intergenic	RcuChr01m0616,RcuChr01m0617
	Chr01	4018697	3.48975e-08	A	G	intergenic	RcuChr01m0616,RcuChr01m0617
	Chr01	4018798	1.79448e-08	C	T	intergenic	RcuChr01m0616,RcuChr01m0617
	Chr01	4018861	1.13012e-08	T	G	intergenic	RcuChr01m0616,RcuChr01m0617
	Chr01	4018891	1.13733e-09	G	A	intergenic	RcuChr01m0616,RcuChr01m0617
	Chr01	4018920	1.20441e-08	T	C	intergenic	RcuChr01m0616,RcuChr01m0617
	Chr01	4018925	1.00809e-08	C	T	intergenic	RcuChr01m0616,RcuChr01m0617
	Chr01	4018960	1.51868e-08	G	A	intergenic	RcuChr01m0616,RcuChr01m0617
	Chr01	4018969	3.45282e-09	G	A	intergenic	RcuChr01m0616,RcuChr01m0617
	Chr01	4018989	2.86891e-08	C	A	intergenic	RcuChr01m0616,RcuChr01m0617
	Chr01	4019513	2.00047e-07	G	A	intergenic	RcuChr01m0616,RcuChr01m0617
	Chr01	4019545	5.36936e-08	G	A	intergenic	RcuChr01m0616,RcuChr01m0617
	Chr01	4019587	1.04165e-09	C	A	intergenic	RcuChr01m0616,RcuChr01m0617
	Chr01	4019608	5.40136e-09	A	T	intergenic	RcuChr01m0616,RcuChr01m0617
	Chr01	4019709	7.14074e-07	G	A	intergenic	RcuChr01m0616,RcuChr01m0617
	Chr01	4019733	2.34436e-08	G	A	intergenic	RcuChr01m0616,RcuChr01m0617
	Chr01	4019784	3.5046e-09	T	A	intergenic	RcuChr01m0616,RcuChr01m0617
	Chr01	4019829	5.57449e-09	G	A	intergenic	RcuChr01m0616,RcuChr01m0617
	Chr01	4019834	4.33539e-09	G	A	intergenic	RcuChr01m0616,RcuChr01m0617
	Chr01	4019890	4.01404e-08	A	G	intergenic	RcuChr01m0616,RcuChr01m0617
	Chr01	4019927	1.68166e-07	T	C	intergenic	RcuChr01m0616,RcuChr01m0617
	Chr01	4020032	2.73277e-08	G	A	intergenic	RcuChr01m0616,RcuChr01m0617
	Chr01	4020227	1.97313e-09	C	T	intergenic	RcuChr01m0616,RcuChr01m0617
	Chr01	4020328	8.53669e-10	G	A	intergenic	RcuChr01m0616,RcuChr01m0617
	Chr01	4020394	3.32923e-09	C	A	intergenic	RcuChr01m0616,RcuChr01m0617
	Chr01	4020444	1.00588e-09	G	A	intergenic	RcuChr01m0616,RcuChr01m0617
	Chr01	4020565	8.83526e-09	C	A	intergenic	RcuChr01m0616,RcuChr01m0617
	Chr01	4020610	3.29979e-09	T	G	intergenic	RcuChr01m0616,RcuChr01m0617
	Chr01	4020619	1.38126e-09	C	A	intergenic	RcuChr01m0616,RcuChr01m0617
	Chr01	4021127	4.30615e-08	T	C	intergenic	RcuChr01m0616,RcuChr01m0617
	Chr01	4021366	2.30973e-08	A	G	intergenic	RcuChr01m0616,RcuChr01m0617
	Chr01	4021472	7.44982e-08	T	A	intergenic	RcuChr01m0616,RcuChr01m0617
	Chr01	4022605	6.2611e-07	T	A	intergenic	RcuChr01m0616,RcuChr01m0617
	Chr01	4023194	3.13073e-07	G	A	intergenic	RcuChr01m0616,RcuChr01m0617
	Chr01	4023242	1.69364e-07	G	A	intergenic	RcuChr01m0616,RcuChr01m0617
	Chr01	4023244	1.69364e-07	G	A	intergenic	RcuChr01m0616,RcuChr01m0617
	Chr01	4023947	4.22574e-07	T	G	intergenic	RcuChr01m0616,RcuChr01m0617
	Chr01	4024476	8.62522e-09	G	A	intergenic	RcuChr01m0616,RcuChr01m0617
	Chr01	4024501	5.44111e-08	C	T	intergenic	RcuChr01m0616,RcuChr01m0617
	Chr01	4024628	9.17038e-07	G	A	intergenic	RcuChr01m0616,RcuChr01m0617
	Chr01	4025168	7.6441e-07	C	T	intergenic	RcuChr01m0616,RcuChr01m0617
	Chr01	4025231	8.96132e-08	T	A	intergenic	RcuChr01m0616,RcuChr01m0617
	Chr01	4026023	7.51981e-07	C	T	intergenic	RcuChr01m0616,RcuChr01m0617
	Chr01	4026054	6.56778e-07	C	T	intergenic	RcuChr01m0616,RcuChr01m0617
	Chr01	4026140	4.83953e-07	G	A	intergenic	RcuChr01m0616,RcuChr01m0617
	Chr01	4027635	2.58967e-07	C	A	intergenic	RcuChr01m0616,RcuChr01m0617
	Chr01	4027902	5.10773e-07	C	A	intergenic	RcuChr01m0616,RcuChr01m0617
	Chr01	4029356	3.0171e-07	G	A	intergenic	RcuChr01m0616,RcuChr01m0617
	Chr01	4029427	2.7348e-07	A	G	intergenic	RcuChr01m0616,RcuChr01m0617
	Chr01	4029442	2.17064e-07	T	C	intergenic	RcuChr01m0616,RcuChr01m0617
	Chr01	4029579	5.68723e-07	G	A	intergenic	RcuChr01m0616,RcuChr01m0617
	Chr01	4029785	5.87768e-07	G	T	intergenic	RcuChr01m0616,RcuChr01m0617
	Chr01	4030745	1.73319e-07	C	T	intergenic	RcuChr01m0616,RcuChr01m0617
	Chr01	4030840	8.98835e-07	A	T	upstream	RcuChr01m0617
	Chr01	4031073	5.75652e-07	A	G	upstream	RcuChr01m0617
	Chr01	4032028	1.93437e-07	C	T	UTR5	RcuChr01m0617
	Chr01	4032403	4.50387e-07	G	T	intronic	RcuChr01m0617
	Chr01	4033553	3.49544e-07	G	A	downstream	RcuChr01m0617
	Chr01	4034122	5.47059e-07	A	T	intergenic	RcuChr01m0617,RcuChr01m0618
	Chr01	4034677	4.44303e-07	G	A	intergenic	RcuChr01m0617,RcuChr01m0618
	Chr01	4035488	5.02099e-07	C	T	intergenic	RcuChr01m0617,RcuChr01m0618
	Chr01	4040344	4.18923e-08	C	A	intergenic	RcuChr01m0617,RcuChr01m0618
	Chr01	4040436	3.24928e-07	G	A	intergenic	RcuChr01m0617,RcuChr01m0618
	Chr01	4040465	8.39628e-08	C	T	intergenic	RcuChr01m0617,RcuChr01m0618
	Chr01	4040524	5.4334e-07	C	G	intergenic	RcuChr01m0617,RcuChr01m0618
	Chr01	4040859	1.02756e-07	T	G	intergenic	RcuChr01m0617,RcuChr01m0618
	Chr01	4041628	3.51157e-07	A	T	intergenic	RcuChr01m0617,RcuChr01m0618
	Chr01	4044393	5.16085e-07	T	C	intergenic	RcuChr01m0617,RcuChr01m0618
	Chr01	4045943	9.23179e-07	C	G	exonic	RcuChr01m0618
	Chr01	4046053	4.01428e-07	C	T	intronic	RcuChr01m0618
	Chr01	4046281	5.57184e-07	G	A	intronic	RcuChr01m0618
	Chr01	4046425	2.89041e-07	G	A	intronic	RcuChr01m0618
	Chr01	4046432	2.44451e-07	T	G	intronic	RcuChr01m0618
	Chr01	4046710	2.24621e-07	G	T	exonic	RcuChr01m0618
	Chr01	4047460	1.31643e-07	T	A	upstream;downstream	RcuChr01m0619;RcuChr01m0618
	Chr01	4048227	2.40562e-07	T	C	intronic	RcuChr01m0619
	Chr01	4049798	3.08568e-07	G	A	exonic	RcuChr01m0619
	Chr01	4050080	9.09639e-08	T	C	downstream	RcuChr01m0619,RcuChr01m0620
	Chr01	4050341	2.51339e-07	A	G	downstream	RcuChr01m0619,RcuChr01m0620
	Chr01	4050418	4.68923e-07	C	T	downstream	RcuChr01m0619,RcuChr01m0620
	Chr01	4050934	1.58124e-07	A	G	exonic	RcuChr01m0620
	Chr01	4051236	5.45667e-07	A	C	upstream	RcuChr01m0620
	Chr01	4051375	3.93429e-07	C	A	upstream	RcuChr01m0620
	Chr01	4051841	1.99148e-07	G	A	upstream	RcuChr01m0620,RcuChr01m0621
	Chr01	4052080	1.30158e-07	C	T	upstream	RcuChr01m0620,RcuChr01m0621
	Chr01	4052615	4.65688e-07	G	T	intronic	RcuChr01m0621
	Chr01	4053082	1.91244e-07	T	A	intronic	RcuChr01m0621
	Chr01	4053457	8.34579e-08	T	C	downstream	RcuChr01m0621
	Chr01	4055688	1.34119e-07	C	A	UTR3	RcuChr01m0622
	Chr01	4055727	2.54801e-07	T	A	UTR3	RcuChr01m0622
	Chr01	4056529	1.01599e-07	T	A	UTR3	RcuChr01m0623.6
	Chr01	4056837	9.86471e-08	T	A	UTR3	RcuChr01m0623.2,RcuChr01m0623.4,RcuChr01m0623.5,RcuChr01m0623.6
	Chr01	4056967	9.13804e-07	C	T	UTR3	RcuChr01m0623.2,RcuChr01m0623.4,RcuChr01m0623.5,RcuChr01m0623.6
	Chr01	4058877	6.54579e-07	A	G	exonic	RcuChr01m0623,RcuChr01m0623.1,RcuChr01m0623.2,RcuChr01m0623.3,RcuChr01m0623.4,RcuChr01m0623.5,RcuChr01m0623.6
	Chr01	4062147	3.30665e-07	G	A	upstream	RcuChr01m0623,RcuChr01m0623.1,RcuChr01m0623.2,RcuChr01m0623.3,RcuChr01m0623.4,RcuChr01m0623.5,RcuChr01m0623.6
	Chr01	4062302	2.85993e-08	G	A	upstream	RcuChr01m0623,RcuChr01m0623.1,RcuChr01m0623.2,RcuChr01m0623.3,RcuChr01m0623.4,RcuChr01m0623.5,RcuChr01m0623.6
	Chr01	4062308	2.85993e-08	C	T	upstream	RcuChr01m0623,RcuChr01m0623.1,RcuChr01m0623.2,RcuChr01m0623.3,RcuChr01m0623.4,RcuChr01m0623.5,RcuChr01m0623.6
	Chr01	4069907	7.14389e-07	C	T	downstream	RcuChr01m0625
	Chr01	4075266	2.16945e-07	G	A	exonic	RcuChr01m0626
	Chr01	4076630	3.36031e-07	C	T	intergenic	RcuChr01m0626,RcuChr01m0627
	Chr01	4077540	9.77697e-07	G	A	intergenic	RcuChr01m0626,RcuChr01m0627
	Chr01	4077787	3.47034e-07	C	T	intergenic	RcuChr01m0626,RcuChr01m0627
	Chr01	4080956	2.26559e-07	C	T	intergenic	RcuChr01m0626,RcuChr01m0627
	Chr01	4081002	7.03088e-07	C	T	intergenic	RcuChr01m0626,RcuChr01m0627
	Chr01	4081522	4.58583e-07	T	C	intergenic	RcuChr01m0626,RcuChr01m0627
	Chr01	4083079	9.69515e-07	A	C	upstream	RcuChr01m0627
	Chr01	4083211	5.80188e-07	T	C	upstream	RcuChr01m0627
	Chr01	4083927	2.60574e-07	A	G	intronic	RcuChr01m0627
	Chr01	4086332	8.00406e-07	T	C	downstream	RcuChr01m0627,RcuChr01m0628
	Chr01	4088685	8.27421e-07	T	A	intronic	RcuChr01m0628
	Chr01	4088690	8.27421e-07	T	A	intronic	RcuChr01m0628
	Chr01	4090004	7.52823e-07	A	C	UTR5	RcuChr01m0628
	Chr01	4090472	8.63893e-07	G	A	upstream	RcuChr01m0628
	Chr01	4090484	8.7352e-07	C	T	upstream	RcuChr01m0628
	Chr01	4092659	7.88702e-07	T	C	intronic	RcuChr01m0629
	Chr01	4093327	8.03153e-07	T	C	exonic	RcuChr01m0629
	Chr01	23310560	3.075e-10	T	C	intergenic	RcuChr01m2373,RcuChr01m2374
	Chr02	27279442	5.42511e-07	G	A	intergenic	RcuChr02m2524,RcuChr02m2525
	Chr02	27279446	6.34021e-08	A	G	intergenic	RcuChr02m2524,RcuChr02m2525
	Chr03	25906695	2.18484e-08	A	G	intergenic	RcuChr03m1325,RcuChr03m1326
	Chr03	25950664	2.4608e-08	T	C	intergenic	RcuChr03m1328,RcuChr03m1329
	Chr03	26018266	3.93944e-07	A	T	intergenic	RcuChr03m1335,RcuChr03m1336
	Chr03	26022502	4.94643e-07	G	A	intergenic	RcuChr03m1335,RcuChr03m1336
	Chr03	26113813	3.34647e-07	T	C	downstream	RcuChr03m1346
	Chr03	26205945	6.14727e-08	G	T	intergenic	RcuChr03m1358,RcuChr03m1359
	Chr03	26205946	6.09019e-08	A	C	intergenic	RcuChr03m1358,RcuChr03m1359
	Chr03	26863599	5.53611e-07	A	C	intergenic	RcuChr03m1446,RcuChr03m1447
	Chr03	26887530	1.44533e-08	C	T	intergenic	RcuChr03m1448,RcuChr03m1449
	Chr03	26887547	1.41426e-08	G	A	intergenic	RcuChr03m1448,RcuChr03m1449
	Chr03	27003974	6.04405e-07	A	G	intergenic	RcuChr03m1469,RcuChr03m1470
	Chr03	27010080	6.13977e-07	A	G	intergenic	RcuChr03m1469,RcuChr03m1470
	Chr03	27030662	9.11248e-07	A	T	intergenic	RcuChr03m1472,RcuChr03m1473
	Chr03	27032370	5.64583e-07	T	A	intergenic	RcuChr03m1472,RcuChr03m1473
	Chr03	27032987	5.99634e-07	G	T	intergenic	RcuChr03m1472,RcuChr03m1473
	Chr03	27035911	6.20415e-07	G	T	intronic	RcuChr03m1473
	Chr03	27037369	5.54112e-07	T	A	intronic	RcuChr03m1473
	Chr03	27038048	6.08408e-07	T	C	downstream	RcuChr03m1473
	Chr03	27040137	6.08408e-07	A	C	exonic	RcuChr03m1474
	Chr03	27041365	6.10435e-07	C	A	exonic	RcuChr03m1474
	Chr03	27106799	3.60061e-10	G	A	upstream	RcuChr03m1485
	Chr03	27108442	6.18938e-08	G	A	intronic	RcuChr03m1485
	Chr03	27209151	2.08621e-07	T	C	intergenic	RcuChr03m1502,RcuChr03m1503
	Chr03	27209169	2.12122e-07	T	C	intergenic	RcuChr03m1502,RcuChr03m1503
	Chr03	27434207	7.88609e-07	A	T	UTR5	RcuChr03m1532
	Chr03	27442822	2.72744e-08	A	G	intergenic	RcuChr03m1532,RcuChr03m1533
	Chr03	27477996	8.13157e-07	C	T	intergenic	RcuChr03m1538,RcuChr03m1539
	Chr03	27670248	4.90012e-07	A	G	intergenic	RcuChr03m1556,RcuChr03m1557
	Chr03	27670432	3.00512e-09	T	C	intergenic	RcuChr03m1556,RcuChr03m1557
	Chr03	27690054	1.69833e-07	T	G	exonic	RcuChr03m1559
	Chr03	27755280	2.24055e-08	C	T	downstream	RcuChr03m1570
	Chr03	27756768	1.56596e-07	A	G	UTR3	RcuChr03m1570
	Chr03	27800178	2.02066e-07	C	A	intergenic	RcuChr03m1574,RcuChr03m1575
	Chr03	27806560	4.79533e-07	G	A	intergenic	RcuChr03m1576,RcuChr03m1577
	Chr03	27875650	5.09041e-07	A	T	intergenic	RcuChr03m1587,RcuChr03m1588
	Chr03	27876757	2.73572e-09	G	T	upstream	RcuChr03m1588
	Chr03	27878788	7.18251e-09	T	C	intronic	RcuChr03m1588
	Chr03	27879640	4.68823e-07	A	G	intronic	RcuChr03m1588
	Chr03	27883388	1.93605e-08	C	T	downstream	RcuChr03m1588
	Chr03	27883670	2.08212e-09	C	T	downstream	RcuChr03m1588
	Chr03	27884339	2.74132e-09	G	C	intergenic	RcuChr03m1588,RcuChr03m1589
	Chr03	27891476	8.07377e-08	A	G	UTR3	RcuChr03m1590,RcuChr03m1590.1,RcuChr03m1590.2,RcuChr03m1590.3,RcuChr03m1590.4,RcuChr03m1590.5
	Chr03	27895210	7.01929e-09	A	G	intronic	RcuChr03m1590,RcuChr03m1590.1,RcuChr03m1590.2,RcuChr03m1590.3,RcuChr03m1590.4,RcuChr03m1590.5
	Chr03	27900893	7.01929e-09	G	A	UTR5	RcuChr03m1590,RcuChr03m1590.2,RcuChr03m1590.3,RcuChr03m1590.4,RcuChr03m1590.5
	Chr03	27902286	9.79485e-08	T	C	UTR5	RcuChr03m1590.4,RcuChr03m1590.5
	Chr03	27904272	2.20732e-07	C	A	UTR5	RcuChr03m1590,RcuChr03m1590.1,RcuChr03m1590.2,RcuChr03m1590.3,RcuChr03m1590.4,RcuChr03m1590.5
	Chr03	27905775	7.81588e-09	T	C	downstream	RcuChr03m1591,RcuChr03m1591.1
	Chr03	27905965	4.47772e-09	T	A	UTR3	RcuChr03m1591,RcuChr03m1591.1
	Chr03	27913144	3.46359e-08	A	C	intergenic	RcuChr03m1591,RcuChr03m1592
	Chr03	27934044	1.72097e-08	T	A	intergenic	RcuChr03m1592,RcuChr03m1593
	Chr03	27936104	3.10768e-08	A	G	intergenic	RcuChr03m1592,RcuChr03m1593
	Chr03	27937377	8.49918e-08	A	G	intergenic	RcuChr03m1592,RcuChr03m1593
	Chr03	27938726	8.19268e-09	T	A	upstream	RcuChr03m1593
	Chr03	27940537	3.11158e-08	C	G	downstream	RcuChr03m1593
	Chr03	27940671	9.71857e-09	A	T	downstream	RcuChr03m1593
	Chr03	27940678	5.61304e-08	A	T	downstream	RcuChr03m1593
	Chr03	27941169	9.61097e-10	T	C	downstream	RcuChr03m1593
	Chr03	27943061	1.07042e-08	G	A	intergenic	RcuChr03m1593,RcuChr03m1594.3
	Chr03	27943063	6.2149e-08	A	C	intergenic	RcuChr03m1593,RcuChr03m1594.3
	Chr03	27943092	1.10179e-08	T	C	intergenic	RcuChr03m1593,RcuChr03m1594.3
	Chr03	27943559	1.21574e-08	G	A	intergenic	RcuChr03m1593,RcuChr03m1594.3
	Chr03	27943770	6.73775e-09	A	G	intergenic	RcuChr03m1593,RcuChr03m1594.3
	Chr03	27944678	6.1777e-09	A	C	intergenic	RcuChr03m1593,RcuChr03m1594.3
	Chr03	27945407	1.3035e-07	G	A	intergenic	RcuChr03m1593,RcuChr03m1594.3
	Chr03	27945955	6.30053e-09	C	A	intergenic	RcuChr03m1593,RcuChr03m1594.3
	Chr03	27946125	1.08181e-09	C	A	intergenic	RcuChr03m1593,RcuChr03m1594.3
	Chr03	27946616	5.68522e-09	C	T	intergenic	RcuChr03m1593,RcuChr03m1594.3
	Chr03	27948054	9.28013e-10	C	A	upstream	RcuChr03m1594,RcuChr03m1594.1,RcuChr03m1594.2,RcuChr03m1594.3
	Chr03	27948151	9.75279e-10	C	T	upstream	RcuChr03m1594,RcuChr03m1594.1,RcuChr03m1594.2,RcuChr03m1594.3
	Chr03	27948255	5.86024e-09	T	C	upstream	RcuChr03m1594,RcuChr03m1594.1,RcuChr03m1594.2,RcuChr03m1594.3
	Chr03	27950550	5.99912e-09	C	A	exonic	RcuChr03m1594,RcuChr03m1594.1,RcuChr03m1594.2,RcuChr03m1594.3
	Chr03	27954079	1.19969e-07	C	A	intronic	RcuChr03m1595,RcuChr03m1595.1,RcuChr03m1595.2,RcuChr03m1595.3,RcuChr03m1595.4
	Chr03	27954443	9.51472e-10	T	G	intronic	RcuChr03m1595,RcuChr03m1595.1,RcuChr03m1595.2,RcuChr03m1595.3,RcuChr03m1595.4
	Chr03	27955708	1.45698e-09	A	G	UTR5	RcuChr03m1595,RcuChr03m1595.1,RcuChr03m1595.2,RcuChr03m1595.3,RcuChr03m1595.4
	Chr03	27955873	5.86024e-09	A	C	UTR5	RcuChr03m1595,RcuChr03m1595.1,RcuChr03m1595.2,RcuChr03m1595.3,RcuChr03m1595.4
	Chr03	27959084	6.26519e-08	A	C	exonic	RcuChr03m1596
	Chr03	27960406	9.51472e-10	G	A	upstream	RcuChr03m1595,RcuChr03m1595.1,RcuChr03m1595.2,RcuChr03m1595.3,RcuChr03m1595.4
	Chr03	27961106	9.75346e-08	A	G	intergenic	RcuChr03m1595,RcuChr03m1597
	Chr03	27962514	9.51472e-10	T	G	intergenic	RcuChr03m1595,RcuChr03m1597
	Chr03	27962958	2.97376e-08	C	T	intergenic	RcuChr03m1595,RcuChr03m1597
	Chr03	27964242	3.42911e-08	C	G	intergenic	RcuChr03m1595,RcuChr03m1597
	Chr03	27964454	5.15318e-09	T	C	intergenic	RcuChr03m1595,RcuChr03m1597
	Chr03	27964504	5.15318e-09	T	C	intergenic	RcuChr03m1595,RcuChr03m1597
	Chr03	27964732	4.40515e-08	T	C	intergenic	RcuChr03m1595,RcuChr03m1597
	Chr03	27965872	9.32576e-10	G	A	intergenic	RcuChr03m1595,RcuChr03m1597
	Chr03	27966112	5.97437e-09	A	G	intergenic	RcuChr03m1595,RcuChr03m1597
	Chr03	27966717	2.38695e-07	T	C	intergenic	RcuChr03m1595,RcuChr03m1597
	Chr03	27967107	1.16937e-08	G	A	intergenic	RcuChr03m1595,RcuChr03m1597
	Chr03	27967269	7.42418e-08	A	G	intergenic	RcuChr03m1595,RcuChr03m1597
	Chr03	27967660	2.19219e-07	C	T	intergenic	RcuChr03m1595,RcuChr03m1597
	Chr03	27968871	2.03602e-08	T	C	intergenic	RcuChr03m1595,RcuChr03m1597
	Chr03	27968954	6.44349e-09	T	C	intergenic	RcuChr03m1595,RcuChr03m1597
	Chr03	27968970	5.51043e-09	A	G	intergenic	RcuChr03m1595,RcuChr03m1597
	Chr03	27969237	5.33072e-09	C	T	intergenic	RcuChr03m1595,RcuChr03m1597
	Chr03	27971340	7.73163e-08	G	A	intronic	RcuChr03m1597,RcuChr03m1597.1,RcuChr03m1597.2,RcuChr03m1597.3
	Chr03	27972815	5.91416e-09	T	G	UTR3	RcuChr03m1597.2
	Chr03	27977511	5.93687e-09	T	A	exonic	RcuChr03m1599
	Chr03	27978544	1.33983e-08	C	T	UTR3	RcuChr03m1598
	Chr03	27978999	7.85674e-07	T	A	upstream;downstream	RcuChr03m1599;RcuChr03m1598
	Chr03	27979824	2.10776e-08	C	T	downstream	RcuChr03m1600
	Chr03	27980036	6.11558e-09	T	A	downstream	RcuChr03m1600
	Chr03	27983979	1.19969e-07	T	C	intronic	RcuChr03m1600
	Chr03	27984143	2.25517e-08	A	G	intronic	RcuChr03m1600
	Chr03	27989284	1.61332e-08	G	T	upstream	RcuChr03m1600
	Chr03	27990900	1.2969e-09	C	A	intergenic	RcuChr03m1600,RcuChr03m1601
	Chr03	27991587	1.28017e-07	A	C	intergenic	RcuChr03m1600,RcuChr03m1601
	Chr03	27991694	1.08274e-08	T	A	upstream	RcuChr03m1601
	Chr03	27992366	1.36013e-09	A	G	upstream	RcuChr03m1601
	Chr03	27992378	1.05264e-09	A	G	upstream	RcuChr03m1601
	Chr03	28000621	5.56998e-09	C	T	upstream;downstream	RcuChr03m1602,RcuChr03m1602.1;RcuChr03m1603
	Chr03	28000732	6.50395e-10	G	T	upstream;downstream	RcuChr03m1602,RcuChr03m1602.1;RcuChr03m1603
	Chr03	28003544	4.42595e-09	G	A	intronic	RcuChr03m1604
	Chr03	28009572	8.55549e-09	G	C	upstream	RcuChr03m1605
	Chr03	28010622	3.71272e-09	C	T	downstream	RcuChr03m1606
	Chr03	28010932	1.03692e-09	A	C	UTR3	RcuChr03m1606
	Chr03	28018492	1.06506e-09	T	A	downstream	RcuChr03m1607
	Chr03	28018497	1.08916e-09	A	T	downstream	RcuChr03m1607
	Chr03	28018611	1.04693e-07	T	A	downstream	RcuChr03m1607
	Chr03	28018994	1.1992e-07	G	C	UTR3	RcuChr03m1607
	Chr03	28022199	9.16299e-10	T	A	UTR3	RcuChr03m1608
	Chr03	28026180	3.71874e-10	T	C	intergenic	RcuChr03m1608,RcuChr03m1609
	Chr03	28027089	6.02842e-10	T	C	intergenic	RcuChr03m1608,RcuChr03m1609
	Chr03	28027119	9.21457e-10	G	A	intergenic	RcuChr03m1608,RcuChr03m1609
	Chr03	28027735	4.10636e-08	T	C	intergenic	RcuChr03m1608,RcuChr03m1609
	Chr03	28028239	6.54409e-10	T	A	intergenic	RcuChr03m1608,RcuChr03m1609
	Chr03	28029771	3.76264e-07	G	A	intergenic	RcuChr03m1608,RcuChr03m1609
	Chr03	28030050	8.10772e-09	G	T	intergenic	RcuChr03m1608,RcuChr03m1609
	Chr03	28030289	9.33607e-09	G	A	intergenic	RcuChr03m1608,RcuChr03m1609
	Chr03	28030329	7.9282e-10	G	A	intergenic	RcuChr03m1608,RcuChr03m1609
	Chr03	28031042	3.73028e-08	A	C	intergenic	RcuChr03m1608,RcuChr03m1609
	Chr03	28031644	7.15593e-08	G	A	intergenic	RcuChr03m1608,RcuChr03m1609
	Chr03	28032108	7.90981e-09	G	T	downstream	RcuChr03m1609
	Chr03	28032959	6.20004e-09	T	A	downstream	RcuChr03m1609
	Chr03	28035389	2.02377e-08	C	G	upstream	RcuChr03m1609
	Chr03	28036335	6.05522e-08	A	T	intergenic	RcuChr03m1609,RcuChr03m1610
	Chr03	28040177	1.70851e-07	C	T	intergenic	RcuChr03m1609,RcuChr03m1610
	Chr03	28040590	7.61334e-07	T	G	intergenic	RcuChr03m1609,RcuChr03m1610
	Chr03	28043970	3.38953e-07	T	A	intergenic	RcuChr03m1609,RcuChr03m1610
	Chr03	28044853	4.1345e-08	A	T	upstream	RcuChr03m1610
	Chr03	28045354	2.20784e-07	C	A	upstream	RcuChr03m1610
	Chr03	28046412	4.32314e-08	A	G	intronic	RcuChr03m1610
	Chr03	28047765	4.26115e-08	A	C	intronic	RcuChr03m1610
	Chr03	28049106	4.05573e-08	C	T	intronic	RcuChr03m1610
	Chr03	28049569	7.94207e-07	A	C	intronic	RcuChr03m1610
	Chr03	28052550	3.94448e-08	G	A	intronic	RcuChr03m1610
	Chr03	28053026	6.48619e-11	A	T	intronic	RcuChr03m1610
	Chr03	28053338	8.03034e-07	A	T	intronic	RcuChr03m1610
	Chr03	28053950	4.47154e-08	C	A	intronic	RcuChr03m1610
	Chr03	28054530	5.2461e-09	A	T	intronic	RcuChr03m1610
	Chr03	28054807	4.47118e-08	A	T	intronic	RcuChr03m1610
	Chr03	28054899	4.4489e-08	C	T	intronic	RcuChr03m1610
	Chr03	28054915	4.52495e-08	A	G	intronic	RcuChr03m1610
	Chr03	28055140	4.26115e-08	C	A	intronic	RcuChr03m1610
	Chr03	28055152	3.58555e-08	G	A	intronic	RcuChr03m1610
	Chr03	28055404	4.26115e-08	A	T	exonic	RcuChr03m1610
	Chr03	28055488	4.58742e-08	G	A	intronic	RcuChr03m1610
	Chr03	28055561	3.84708e-08	T	C	intronic	RcuChr03m1610
	Chr03	28056575	4.26115e-08	G	A	downstream	RcuChr03m1610,RcuChr03m1611
	Chr03	28056698	3.77211e-07	G	A	downstream	RcuChr03m1610,RcuChr03m1611
	Chr03	28056846	4.41205e-08	T	C	downstream	RcuChr03m1610,RcuChr03m1611
	Chr03	28056896	4.74048e-08	G	T	downstream	RcuChr03m1610,RcuChr03m1611
	Chr03	28056994	8.86076e-07	T	C	downstream	RcuChr03m1610,RcuChr03m1611
	Chr03	28057032	3.50402e-08	C	T	downstream	RcuChr03m1610,RcuChr03m1611
	Chr03	28057149	4.08173e-08	C	T	downstream	RcuChr03m1610,RcuChr03m1611
	Chr03	28057152	4.19214e-08	A	G	downstream	RcuChr03m1610,RcuChr03m1611
	Chr03	28057176	3.73925e-08	G	A	UTR3	RcuChr03m1611
	Chr03	28057180	3.80227e-08	T	C	UTR3	RcuChr03m1611
	Chr03	28058540	6.77075e-07	T	C	intronic	RcuChr03m1611
	Chr03	28058691	6.43277e-08	A	G	intronic	RcuChr03m1611
	Chr03	28058734	5.14256e-08	T	A	intronic	RcuChr03m1611
	Chr03	28059368	4.26115e-08	G	A	intronic	RcuChr03m1611
	Chr03	28059599	4.63032e-08	C	G	intronic	RcuChr03m1611
	Chr03	28060437	4.28007e-08	T	C	upstream	RcuChr03m1611
	Chr03	28060473	5.39735e-07	G	A	upstream	RcuChr03m1611
	Chr03	28060581	5.71007e-08	A	T	upstream	RcuChr03m1611
	Chr03	28060586	5.67285e-08	A	G	upstream	RcuChr03m1611
	Chr03	28061134	6.35263e-07	A	G	upstream	RcuChr03m1611,RcuChr03m1612
	Chr03	28061347	4.94523e-07	C	T	upstream	RcuChr03m1612
	Chr03	28061485	4.51779e-08	T	C	upstream	RcuChr03m1612
	Chr03	28061524	4.26115e-08	A	G	upstream	RcuChr03m1612
	Chr03	28061597	7.91891e-07	G	A	upstream	RcuChr03m1612
	Chr03	28062229	6.67339e-07	A	G	exonic	RcuChr03m1612
	Chr03	28063027	6.27328e-07	G	A	intronic	RcuChr03m1612
	Chr03	28063208	4.22793e-08	T	G	intronic	RcuChr03m1612
	Chr03	28063877	4.60819e-08	G	A	intronic	RcuChr03m1612
	Chr03	28063931	4.39747e-08	G	A	intronic	RcuChr03m1612
	Chr03	28064134	3.43209e-08	A	C	intronic	RcuChr03m1612
	Chr03	28064661	4.26115e-08	A	G	exonic	RcuChr03m1612
	Chr03	28065193	3.54e-08	T	C	downstream	RcuChr03m1612,RcuChr03m1613
	Chr03	28065231	9.72913e-07	A	G	downstream	RcuChr03m1612,RcuChr03m1613
	Chr03	28065611	4.67369e-08	G	A	exonic	RcuChr03m1613
	Chr03	28065969	5.10517e-07	T	C	intronic	RcuChr03m1613
	Chr03	28065998	4.99676e-07	A	G	intronic	RcuChr03m1613
	Chr03	28066850	5.4771e-07	A	G	exonic	RcuChr03m1614
	Chr03	28066908	4.27939e-08	G	A	exonic	RcuChr03m1614
	Chr03	28068714	3.2333e-07	C	T	exonic	RcuChr03m1614
	Chr03	28068752	7.93027e-07	A	C	exonic	RcuChr03m1614
	Chr03	28069378	4.11051e-08	C	T	exonic	RcuChr03m1614
	Chr03	28069620	1.90642e-07	A	G	upstream	RcuChr03m1614
	Chr03	28069624	1.79319e-07	T	G	upstream	RcuChr03m1614
	Chr03	28069653	4.40461e-08	T	G	upstream	RcuChr03m1614
	Chr03	28070420	4.22037e-08	T	C	upstream	RcuChr03m1614,RcuChr03m1615
	Chr03	28070502	9.96727e-07	T	A	upstream	RcuChr03m1615
	Chr03	28070504	9.96727e-07	A	G	upstream	RcuChr03m1615
	Chr03	28071880	5.03635e-08	A	G	downstream	RcuChr03m1615
	Chr03	28072159	4.87217e-08	A	G	intergenic	RcuChr03m1615,RcuChr03m1616
	Chr03	28265244	9.95442e-08	T	C	intergenic	RcuChr03m1646,RcuChr03m1647.4
	Chr03	28265252	9.47539e-08	A	G	intergenic	RcuChr03m1646,RcuChr03m1647.4
	Chr03	28314492	2.05817e-07	A	G	intergenic	RcuChr03m1652,RcuChr03m1653
	Chr03	29533725	3.98365e-07	T	C	intergenic	RcuChr03m1832,RcuChr03m1833
	Chr03	29538894	4.99149e-07	T	A	intergenic	RcuChr03m1832,RcuChr03m1833
	Chr03	29540400	2.49131e-07	G	T	downstream	RcuChr03m1833
	Chr03	29546257	9.3876e-08	G	T	intergenic	RcuChr03m1833,RcuChr03m1834
	Chr03	29547655	1.47052e-07	G	A	intergenic	RcuChr03m1833,RcuChr03m1834
	Chr04	19854049	3.39602e-10	G	T	intergenic	RcuChr04m1097,RcuChr04m1098
	Chr04	22528264	7.55994e-07	T	A	downstream	RcuChr04m1319,RcuChr04m1319.1
	Chr04	22979211	2.52064e-07	G	C	intergenic	RcuChr04m1367,RcuChr04m1368
	Chr04	22979700	2.2609e-07	G	A	upstream	RcuChr04m1368,RcuChr04m1368.1
	Chr04	22979712	1.63675e-07	G	T	upstream	RcuChr04m1368,RcuChr04m1368.1
	Chr04	22980390	2.96467e-07	A	G	upstream	RcuChr04m1368,RcuChr04m1368.1
	Chr04	22983392	6.67382e-07	G	A	intronic	RcuChr04m1368,RcuChr04m1368.1
	Chr04	22984485	4.79534e-07	A	C	UTR3	RcuChr04m1368,RcuChr04m1368.1
	Chr04	22985392	2.28122e-07	A	T	upstream;downstream	RcuChr04m1369;RcuChr04m1368,RcuChr04m1368.1
	Chr04	22985393	2.28122e-07	A	T	upstream;downstream	RcuChr04m1369;RcuChr04m1368,RcuChr04m1368.1
	Chr04	22985424	5.21591e-07	G	A	upstream;downstream	RcuChr04m1369;RcuChr04m1368,RcuChr04m1368.1
	Chr04	22992862	2.17259e-07	G	A	UTR5	RcuChr04m1370.1
	Chr04	22996653	4.46687e-07	T	C	intergenic	RcuChr04m1370,RcuChr04m1371
	Chr04	22996782	1.38065e-07	A	G	intergenic	RcuChr04m1370,RcuChr04m1371
	Chr04	22997962	6.32999e-07	T	C	intergenic	RcuChr04m1370,RcuChr04m1371
	Chr04	22999253	7.83963e-07	C	T	upstream	RcuChr04m1371
	Chr04	22999369	6.41324e-08	A	T	upstream	RcuChr04m1371
	Chr04	22999596	7.07027e-07	C	T	upstream	RcuChr04m1371
	Chr04	23000083	2.62959e-08	T	G	exonic	RcuChr04m1371
	Chr04	23000894	7.84443e-07	T	A	UTR3	RcuChr04m1371
	Chr04	23001701	1.55451e-08	T	G	downstream	RcuChr04m1371,RcuChr04m1372
	Chr04	23002908	1.64102e-07	T	C	exonic	RcuChr04m1372
	Chr04	23003242	6.79694e-07	T	G	upstream	RcuChr04m1372
	Chr04	23012795	2.92234e-07	T	C	intergenic	RcuChr04m1372,RcuChr04m1373
	Chr04	23014831	2.09236e-07	G	A	upstream	RcuChr04m1373
	Chr04	23016053	3.86067e-07	T	C	intronic	RcuChr04m1373
	Chr04	23017053	9.67949e-09	C	T	intronic	RcuChr04m1373
	Chr04	23017703	6.20053e-09	A	G	intronic	RcuChr04m1373
	Chr04	23020144	2.94803e-07	G	C	intergenic	RcuChr04m1373,RcuChr04m1374
	Chr04	23020451	1.755e-07	C	T	intergenic	RcuChr04m1373,RcuChr04m1374
	Chr04	23020532	2.45062e-07	T	A	intergenic	RcuChr04m1373,RcuChr04m1374
	Chr04	23021369	1.57196e-07	A	T	intergenic	RcuChr04m1373,RcuChr04m1374
	Chr04	23023314	2.08959e-07	A	C	intergenic	RcuChr04m1373,RcuChr04m1374
	Chr04	23023340	2.79681e-07	G	T	intergenic	RcuChr04m1373,RcuChr04m1374
	Chr04	23023768	6.72656e-07	G	A	intergenic	RcuChr04m1373,RcuChr04m1374
	Chr04	23024996	2.5531e-07	T	G	upstream	RcuChr04m1374
	Chr04	23025877	7.33339e-07	A	C	upstream	RcuChr04m1374
	Chr04	23028859	5.1111e-07	A	T	intergenic	RcuChr04m1374,RcuChr04m1375
	Chr04	23028873	3.17685e-07	G	A	intergenic	RcuChr04m1374,RcuChr04m1375
	Chr04	23056854	6.92033e-07	G	C	intergenic	RcuChr04m1377,RcuChr04m1378
	Chr04	23058916	9.01733e-07	C	A	intergenic	RcuChr04m1377,RcuChr04m1378
	Chr04	23062347	8.74861e-07	C	T	exonic	RcuChr04m1378
	Chr04	23064543	7.15554e-07	C	G	intergenic	RcuChr04m1378,RcuChr04m1379
	Chr04	23064884	6.63789e-07	A	T	intergenic	RcuChr04m1378,RcuChr04m1379
	Chr04	23066589	8.27794e-07	G	A	intergenic	RcuChr04m1378,RcuChr04m1379
	Chr04	23068142	5.49793e-07	T	A	intergenic	RcuChr04m1378,RcuChr04m1379
	Chr04	23072754	8.53721e-07	T	G	upstream	RcuChr04m1379
	Chr04	23075602	6.80889e-07	C	T	intronic	RcuChr04m1379
	Chr04	23111616	6.52314e-08	G	T	intergenic	RcuChr04m1383,RcuChr04m1384
	Chr04	30788927	6.25448e-07	C	T	intergenic	RcuChr04m2538,RcuChr04m2539
	Chr04	31084102	6.87666e-07	C	T	intergenic	RcuChr04m2583,RcuChr04m2584
	Chr04	31675341	3.83079e-09	A	T	intronic	RcuChr04m2674
	Chr05	16550282	1.24535e-08	C	T	intergenic	RcuChr05m1696,RcuChr05m1697
	Chr05	16609614	2.66318e-08	T	C	intergenic	RcuChr05m1700,RcuChr05m1701
	Chr05	16634662	8.08045e-07	T	C	UTR3	RcuChr05m1704.2
	Chr05	16637536	4.3431e-08	C	T	intergenic	RcuChr05m1704,RcuChr05m1705
	Chr05	16647071	2.64329e-08	A	G	intronic	RcuChr05m1706
	Chr05	16660746	2.65222e-07	T	C	upstream	RcuChr05m1707
	Chr05	16661398	1.62756e-07	T	C	downstream	RcuChr05m1707
	Chr05	16661406	3.67349e-08	T	C	downstream	RcuChr05m1707
	Chr05	16661416	4.72715e-08	A	C	downstream	RcuChr05m1707
	Chr05	16662540	1.02794e-07	C	T	intergenic	RcuChr05m1707,RcuChr05m1708
	Chr05	16662576	1.18907e-07	T	C	intergenic	RcuChr05m1707,RcuChr05m1708
	Chr05	16664299	9.42718e-07	C	T	intronic	RcuChr05m1708
	Chr05	16667051	6.30301e-07	C	T	intergenic	RcuChr05m1709,RcuChr05m1710
	Chr05	16667683	1.63717e-07	A	G	intergenic	RcuChr05m1709,RcuChr05m1710
	Chr05	16667841	7.17259e-08	C	T	intergenic	RcuChr05m1709,RcuChr05m1710
	Chr05	16668168	3.41032e-08	G	A	intergenic	RcuChr05m1709,RcuChr05m1710
	Chr05	16669255	9.43191e-07	G	A	downstream	RcuChr05m1710
	Chr05	16671106	2.46741e-07	G	A	intergenic	RcuChr05m1710,RcuChr05m1711
	Chr05	16671164	4.52995e-07	C	A	intergenic	RcuChr05m1710,RcuChr05m1711
	Chr05	16671202	1.20931e-07	T	C	intergenic	RcuChr05m1710,RcuChr05m1711
	Chr05	16671227	1.34499e-07	C	T	intergenic	RcuChr05m1710,RcuChr05m1711
	Chr05	16671580	9.00154e-07	T	C	intergenic	RcuChr05m1710,RcuChr05m1711
	Chr05	16671821	1.41583e-07	A	G	intergenic	RcuChr05m1710,RcuChr05m1711
	Chr05	16674577	5.96002e-07	A	T	intergenic	RcuChr05m1710,RcuChr05m1711
	Chr05	16674620	5.5544e-08	A	C	intergenic	RcuChr05m1710,RcuChr05m1711
	Chr05	16674638	6.06433e-08	T	C	intergenic	RcuChr05m1710,RcuChr05m1711
	Chr05	16674718	1.39646e-07	G	A	intergenic	RcuChr05m1710,RcuChr05m1711
	Chr05	16674979	9.21849e-08	A	G	intergenic	RcuChr05m1710,RcuChr05m1711
	Chr05	16675071	8.69206e-08	G	A	intergenic	RcuChr05m1710,RcuChr05m1711
	Chr05	16675089	1.27554e-07	C	T	intergenic	RcuChr05m1710,RcuChr05m1711
	Chr05	16675176	2.61839e-08	T	C	intergenic	RcuChr05m1710,RcuChr05m1711
	Chr05	16675253	2.13859e-08	G	A	intergenic	RcuChr05m1710,RcuChr05m1711
	Chr05	16675822	8.37343e-07	A	C	intergenic	RcuChr05m1710,RcuChr05m1711
	Chr05	16676181	8.24655e-07	A	T	intergenic	RcuChr05m1710,RcuChr05m1711
	Chr05	16676225	9.11078e-07	G	A	intergenic	RcuChr05m1710,RcuChr05m1711
	Chr05	16676242	8.61273e-07	C	T	intergenic	RcuChr05m1710,RcuChr05m1711
	Chr05	16676754	5.56201e-07	G	A	intergenic	RcuChr05m1710,RcuChr05m1711
	Chr05	16676919	7.14549e-07	A	G	intergenic	RcuChr05m1710,RcuChr05m1711
	Chr05	16676955	8.05079e-07	G	A	intergenic	RcuChr05m1710,RcuChr05m1711
	Chr05	16677013	4.67425e-07	G	A	intergenic	RcuChr05m1710,RcuChr05m1711
	Chr05	16677050	4.43906e-07	T	C	intergenic	RcuChr05m1710,RcuChr05m1711
	Chr05	16677124	8.76007e-07	T	C	intergenic	RcuChr05m1710,RcuChr05m1711
	Chr05	16677151	8.74911e-07	A	T	intergenic	RcuChr05m1710,RcuChr05m1711
	Chr05	16677152	8.74911e-07	G	A	intergenic	RcuChr05m1710,RcuChr05m1711
	Chr05	16678095	4.90994e-08	G	A	intergenic	RcuChr05m1710,RcuChr05m1711
	Chr05	16678631	1.21547e-07	G	A	intergenic	RcuChr05m1710,RcuChr05m1711
	Chr05	16678647	7.77705e-08	A	G	intergenic	RcuChr05m1710,RcuChr05m1711
	Chr05	16678789	6.68773e-07	C	T	intergenic	RcuChr05m1710,RcuChr05m1711
	Chr05	16680441	9.33133e-07	G	A	intergenic	RcuChr05m1710,RcuChr05m1711
	Chr05	16680484	4.57192e-07	G	A	intergenic	RcuChr05m1710,RcuChr05m1711
	Chr05	16682475	4.84122e-07	T	C	intergenic	RcuChr05m1710,RcuChr05m1711
	Chr05	16682529	7.25653e-07	T	C	intergenic	RcuChr05m1710,RcuChr05m1711
	Chr05	16682534	7.13577e-07	A	G	intergenic	RcuChr05m1710,RcuChr05m1711
	Chr05	16686825	8.52476e-07	T	C	exonic	RcuChr05m1711
	Chr05	16686869	1.68233e-08	G	A	exonic	RcuChr05m1711
	Chr05	16686886	3.00011e-08	G	A	exonic	RcuChr05m1711
	Chr05	16728757	2.78297e-08	C	G	intergenic	RcuChr05m1712,RcuChr05m1713
	Chr05	16754762	2.35919e-08	G	A	intergenic	RcuChr05m1714,RcuChr05m1715
	Chr05	16804750	4.18521e-09	T	A	intergenic	RcuChr05m1720,RcuChr05m1721
	Chr05	17672984	1.17256e-07	C	T	intergenic	RcuChr05m1784,RcuChr05m1785
	Chr05	17720939	4.50691e-08	G	T	intronic	RcuChr05m1794
	Chr05	17723040	6.78851e-08	T	C	downstream	RcuChr05m1794
	Chr05	17723068	1.45245e-07	G	A	downstream	RcuChr05m1794
	Chr06	19150327	3.7952e-07	A	T	intergenic	RcuChr06m1655,RcuChr06m1656
	Chr06	19164488	1.50083e-07	C	T	intergenic	RcuChr06m1656,RcuChr06m1657
	Chr06	19262638	4.11277e-07	C	T	intronic	RcuChr06m1669
	Chr06	19284485	4.25171e-07	A	T	intergenic	RcuChr06m1672,RcuChr06m1673
	Chr06	20786439	5.65243e-09	C	T	intronic	RcuChr06m1905
	Chr06	23564560	5.06627e-07	T	C	intronic	RcuChr06m2269
	Chr06	23738006	2.92186e-10	G	A	intergenic	RcuChr06m2288,RcuChr06m2289
	Chr06	23760858	4.72428e-07	A	G	intronic	RcuChr06m2291
	Chr06	24946742	3.35354e-09	G	C	downstream	RcuChr06m2425
	Chr07	7867106	7.35184e-07	T	A	intergenic	RcuChr07m1024,RcuChr07m1025
	Chr07	7867108	7.35184e-07	A	C	intergenic	RcuChr07m1024,RcuChr07m1025
	Chr07	21576222	3.29091e-10	A	T	intergenic	RcuChr07m2119,RcuChr07m2120
	Chr07	26303652	1.6824e-09	G	A	intergenic	RcuChr07m2666,RcuChr07m2667
	Chr07	27101968	4.57824e-07	G	A	intergenic	RcuChr07m2769,RcuChr07m2770
	Chr07	27155207	5.4361e-08	T	A	intergenic	RcuChr07m2774,RcuChr07m2775
	Chr08	754369	5.91124e-07	T	A	intronic	RcuChr08m0048
	Chr08	15331210	3.47696e-07	C	A	intergenic	RcuChr08m1732,RcuChr08m1733
	Chr08	15508454	2.84007e-07	T	C	intergenic	RcuChr08m1753,RcuChr08m1754
	Chr08	15518748	3.20717e-08	A	G	intergenic	RcuChr08m1754,RcuChr08m1755
	Chr08	15521256	9.41094e-07	C	A	intergenic	RcuChr08m1754,RcuChr08m1755
	Chr08	22676721	5.58369e-08	C	T	upstream	RcuChr08m2409
	Chr09	7298618	7.53339e-07	A	C	intergenic	RcuChr09m1092,RcuChr09m1093
	Chr09	9578518	3.03623e-10	A	G	intergenic	RcuChr09m1324,RcuChr09m1325
	Chr09	10326058	3.01785e-07	C	T	exonic	RcuChr09m1411
	Chr09	10443895	3.43679e-10	G	A	intergenic	RcuChr09m1413,RcuChr09m1414
	Chr09	10580011	3.5133e-10	C	T	intergenic	RcuChr09m1414,RcuChr09m1415
	Chr09	11512881	3.63091e-10	C	G	intergenic	RcuChr09m1440,RcuChr09m1441
	Chr09	11794494	3.4325e-10	C	T	intergenic	RcuChr09m1445,RcuChr09m1446
	Chr09	11933996	4.61409e-10	C	T	exonic	RcuChr09m1451
	Chr09	12022578	3.71276e-10	G	A	intergenic	RcuChr09m1452,RcuChr09m1453
	Chr09	12227350	4.08426e-10	C	T	intergenic	RcuChr09m1457,RcuChr09m1458
	Chr09	12290766	3.83205e-10	A	G	intergenic	RcuChr09m1459,RcuChr09m1460
	Chr09	12419263	5.01688e-10	G	A	intergenic	RcuChr09m1462,RcuChr09m1463
	Chr09	12480218	3.61184e-10	G	A	intergenic	RcuChr09m1462,RcuChr09m1463
	Chr09	12667845	2.56873e-10	C	G	intergenic	RcuChr09m1466,RcuChr09m1467
	Chr09	12893335	3.39602e-10	C	T	intergenic	RcuChr09m1473,RcuChr09m1474
	Chr09	12982273	3.77067e-10	G	A	intergenic	RcuChr09m1475,RcuChr09m1476
	Chr09	13024550	3.80419e-10	C	T	intergenic	RcuChr09m1477,RcuChr09m1478
	Chr09	13140372	3.83496e-10	G	A	intergenic	RcuChr09m1479,RcuChr09m1480
	Chr09	13362614	3.86808e-10	A	T	intergenic	RcuChr09m1483,RcuChr09m1484
	Chr09	15677613	3.42714e-10	T	A	intergenic	RcuChr09m1580,RcuChr09m1581
	Chr09	17353184	3.27361e-10	A	G	intergenic	RcuChr09m1630,RcuChr09m1631
	Chr09	18436500	3.41738e-10	C	T	intergenic	RcuChr09m1698,RcuChr09m1699
	Chr10	6633985	5.04604e-07	C	A	intergenic	RcuChr10m0625,RcuChr10m0626
	Chr10	9274216	3.26164e-10	A	G	intergenic	RcuChr10m0955,RcuChr10m0956
	Chr10	20227100	3.34384e-10	A	G	intergenic	RcuChr10m2410,RcuChr10m2411
	Chr10	20227105	3.05052e-10	A	G	intergenic	RcuChr10m2410,RcuChr10m2411
	Chr10	20227137	2.75539e-10	A	G	intergenic	RcuChr10m2410,RcuChr10m2411
	Chr10	20227181	2.07368e-10	G	A	intergenic	RcuChr10m2410,RcuChr10m2411
Capsule dehiscence	Chr03	15449059	7.46307e-07	G	A	intergenic	RcuChr03m0763,RcuChr03m0764
	Chr03	22503149	6.18301e-07	G	A	intergenic	RcuChr03m0991,RcuChr03m0992
	Chr03	22564122	4.30797e-08	T	C	intergenic	RcuChr03m0996,RcuChr03m0997
	Chr03	22568758	8.679e-08	G	T	intergenic	RcuChr03m0996,RcuChr03m0997
	Chr03	22574926	8.14674e-07	C	G	intergenic	RcuChr03m0996,RcuChr03m0997
	Chr03	22580339	2.6933e-07	G	A	upstream	RcuChr03m0997
	Chr03	22580345	1.89677e-07	G	A	upstream	RcuChr03m0997
	Chr03	22580376	1.06348e-07	T	C	upstream	RcuChr03m0997
	Chr03	22580415	3.93428e-07	T	C	upstream	RcuChr03m0997
	Chr03	22580417	3.93428e-07	A	T	upstream	RcuChr03m0997
	Chr03	22640286	4.31692e-07	C	T	intergenic	RcuChr03m0999,RcuChr03m1000
	Chr03	25525289	7.76511e-09	C	A	intergenic	RcuChr03m1283,RcuChr03m1284
	Chr03	25525352	1.51736e-07	G	A	intergenic	RcuChr03m1283,RcuChr03m1284
	Chr03	25525801	1.90277e-07	C	T	intergenic	RcuChr03m1283,RcuChr03m1284
	Chr03	25525860	2.55549e-07	C	A	intergenic	RcuChr03m1283,RcuChr03m1284
	Chr03	25525930	4.39191e-08	T	C	intergenic	RcuChr03m1283,RcuChr03m1284
	Chr03	25525937	1.37321e-08	C	G	intergenic	RcuChr03m1283,RcuChr03m1284
	Chr03	25526738	1.03594e-07	T	G	upstream	RcuChr03m1284
	Chr03	25527515	3.52586e-07	G	T	exonic	RcuChr03m1284
	Chr03	25527680	5.57725e-08	T	A	intronic	RcuChr03m1284
	Chr03	25527815	1.65372e-08	A	G	intronic	RcuChr03m1284
	Chr03	25527821	1.65372e-08	A	T	intronic	RcuChr03m1284
	Chr03	25527851	2.13335e-08	C	G	intronic	RcuChr03m1284
	Chr03	25527875	1.17311e-08	G	A	intronic	RcuChr03m1284
	Chr03	25527951	9.81124e-07	A	G	intronic	RcuChr03m1284
	Chr03	25527969	2.62763e-07	T	C	intronic	RcuChr03m1284
	Chr03	25527982	6.54722e-08	A	G	intronic	RcuChr03m1284
	Chr03	25527986	6.54722e-08	C	T	intronic	RcuChr03m1284
	Chr03	25528000	2.53322e-07	C	T	intronic	RcuChr03m1284
	Chr03	25528517	5.45494e-07	T	C	intronic	RcuChr03m1284
	Chr03	25528518	5.45494e-07	A	T	intronic	RcuChr03m1284
	Chr03	25528595	5.79369e-08	A	C	intronic	RcuChr03m1284
	Chr03	25528648	4.06481e-07	A	C	intronic	RcuChr03m1284
	Chr03	25528923	4.12791e-08	T	C	exonic	RcuChr03m1284
	Chr03	25529045	3.77368e-07	A	G	intronic	RcuChr03m1284
	Chr03	25529256	6.40452e-07	A	T	intronic	RcuChr03m1284
	Chr03	25529277	6.40452e-07	C	A	intronic	RcuChr03m1284
	Chr03	25529775	2.43827e-07	C	A	exonic	RcuChr03m1284
	Chr03	25530665	3.69225e-08	T	A	downstream	RcuChr03m1284
	Chr03	25530678	1.8098e-07	G	T	downstream	RcuChr03m1284
	Chr03	25530926	6.01342e-08	T	G	downstream	RcuChr03m1284
	Chr03	25530990	2.53147e-07	C	T	downstream	RcuChr03m1284
	Chr03	25531155	9.3141e-07	T	C	downstream	RcuChr03m1284
	Chr03	25531872	7.84472e-07	C	T	intergenic	RcuChr03m1284,RcuChr03m1285
	Chr03	25532268	9.87237e-07	A	G	intergenic	RcuChr03m1284,RcuChr03m1285
	Chr03	25532809	5.13394e-07	G	A	upstream	RcuChr03m1285
	Chr03	25533233	4.17833e-08	T	C	upstream	RcuChr03m1285
	Chr03	25533749	7.17489e-07	G	A	upstream	RcuChr03m1285
	Chr03	25535491	7.46076e-07	A	T	exonic	RcuChr03m1285
	Chr03	25535646	1.04386e-07	G	A	exonic	RcuChr03m1285
	Chr03	25535997	3.51187e-07	G	A	upstream;downstream	RcuChr03m1286;RcuChr03m1285
	Chr03	25536359	6.66556e-07	C	T	upstream;downstream	RcuChr03m1286;RcuChr03m1285
	Chr03	25537488	8.85919e-07	A	T	intronic	RcuChr03m1286
	Chr03	25539390	9.36289e-07	G	A	intronic	RcuChr03m1286
	Chr03	25539789	9.06331e-08	T	G	intronic	RcuChr03m1286
	Chr03	25540165	2.08784e-08	A	C	intronic	RcuChr03m1286
	Chr03	25540167	2.46445e-08	G	A	intronic	RcuChr03m1286
	Chr03	25541027	5.74221e-07	G	A	intronic	RcuChr03m1286
	Chr03	25542187	1.28656e-07	G	A	intronic	RcuChr03m1286
	Chr03	25543110	6.24046e-07	A	G	exonic	RcuChr03m1286
	Chr03	25544354	8.58064e-07	A	G	intronic	RcuChr03m1286
	Chr03	25544582	8.66222e-08	C	G	intronic	RcuChr03m1286
	Chr03	25544954	1.80546e-07	C	T	intronic	RcuChr03m1286
	Chr03	25545213	1.77696e-07	G	A	intronic	RcuChr03m1286
	Chr03	25545995	2.64184e-07	T	G	UTR3	RcuChr03m1286
	Chr03	25547811	1.69839e-08	C	A	downstream	RcuChr03m1286
	Chr03	25548166	9.50582e-08	T	C	intergenic	RcuChr03m1286,RcuChr03m1287
	Chr03	25548791	5.55266e-07	G	A	intergenic	RcuChr03m1286,RcuChr03m1287
	Chr03	25548851	1.85971e-07	A	G	intergenic	RcuChr03m1286,RcuChr03m1287
	Chr03	25548865	2.47831e-07	G	C	intergenic	RcuChr03m1286,RcuChr03m1287
	Chr03	25548900	3.04048e-07	G	A	intergenic	RcuChr03m1286,RcuChr03m1287
	Chr03	25549012	6.08926e-08	C	T	intergenic	RcuChr03m1286,RcuChr03m1287
	Chr03	25549166	4.01516e-07	T	C	intergenic	RcuChr03m1286,RcuChr03m1287
	Chr03	25550068	7.56314e-07	G	A	upstream	RcuChr03m1287,RcuChr03m1287.1
	Chr03	25550405	2.97322e-08	G	C	UTR5	RcuChr03m1287,RcuChr03m1287.1
	Chr03	25550408	1.64905e-07	G	C	UTR5	RcuChr03m1287,RcuChr03m1287.1
	Chr03	25551082	2.27881e-07	T	C	exonic	RcuChr03m1287,RcuChr03m1287.1
	Chr03	25553318	5.60148e-09	C	G	intronic	RcuChr03m1287,RcuChr03m1287.1
	Chr03	25554508	5.50644e-09	T	C	intronic	RcuChr03m1287,RcuChr03m1287.1
	Chr03	25554564	8.08788e-07	G	A	intronic	RcuChr03m1287,RcuChr03m1287.1
	Chr03	25555532	4.30163e-07	C	T	exonic	RcuChr03m1287
	Chr03	25556128	2.13485e-07	C	T	UTR3	RcuChr03m1287,RcuChr03m1287.1
	Chr03	25556144	2.13485e-07	T	C	UTR3	RcuChr03m1287,RcuChr03m1287.1
	Chr03	25557185	2.01937e-07	A	C	upstream;downstream	RcuChr03m1288;RcuChr03m1287,RcuChr03m1287.1
	Chr03	25559191	5.85177e-07	A	G	intronic	RcuChr03m1288
	Chr03	25559281	8.93046e-07	A	G	intronic	RcuChr03m1288
	Chr03	25561002	6.31212e-07	G	A	exonic	RcuChr03m1288
	Chr03	25561308	9.85976e-08	G	A	exonic	RcuChr03m1288
	Chr03	25562442	9.29058e-07	C	T	downstream	RcuChr03m1288,RcuChr03m1289
	Chr03	25562578	3.96582e-07	G	A	downstream	RcuChr03m1288,RcuChr03m1289
	Chr03	25563609	4.69944e-07	G	T	exonic	RcuChr03m1289
	Chr03	25563665	1.74974e-07	G	T	exonic	RcuChr03m1289
	Chr03	25564193	9.0676e-07	G	T	upstream	RcuChr03m1289
	Chr03	25564531	1.74584e-07	A	G	upstream	RcuChr03m1289
	Chr03	25567790	4.41936e-07	T	C	intergenic	RcuChr03m1289,RcuChr03m1290
	Chr03	25568366	2.09544e-07	A	G	downstream	RcuChr03m1290
	Chr03	25568681	3.13518e-07	G	T	downstream	RcuChr03m1290
	Chr03	25568862	5.29207e-07	A	T	downstream	RcuChr03m1290
	Chr03	25568883	3.22864e-07	A	T	downstream	RcuChr03m1290
	Chr03	25569393	7.22027e-07	C	T	exonic	RcuChr03m1290
	Chr03	25571845	5.67861e-07	A	T	upstream	RcuChr03m1290
	Chr03	25572208	9.68712e-08	A	C	upstream	RcuChr03m1290
	Chr03	25652274	4.80333e-07	G	A	intergenic	RcuChr03m1297,RcuChr03m1297M1
	Chr03	25652364	3.37797e-08	T	C	intergenic	RcuChr03m1297,RcuChr03m1297M1
	Chr03	25652454	6.97209e-07	A	G	intergenic	RcuChr03m1297,RcuChr03m1297M1
	Chr03	25652566	3.62135e-07	T	C	intergenic	RcuChr03m1297,RcuChr03m1297M1
	Chr03	25654378	4.15078e-08	A	G	intergenic	RcuChr03m1297,RcuChr03m1297M1
	Chr03	25655926	6.04971e-07	G	A	intergenic	RcuChr03m1297,RcuChr03m1297M1
	Chr03	25655940	4.76975e-07	G	A	intergenic	RcuChr03m1297,RcuChr03m1297M1
	Chr03	25656051	4.17828e-08	T	A	intergenic	RcuChr03m1297,RcuChr03m1297M1
	Chr03	25656618	5.25383e-08	G	A	intergenic	RcuChr03m1297,RcuChr03m1297M1
	Chr03	25656662	8.69351e-07	C	T	intergenic	RcuChr03m1297,RcuChr03m1297M1
	Chr03	25657102	1.27457e-07	G	A	downstream	RcuChr03m1297M1
	Chr03	25657335	3.87722e-07	G	A	downstream	RcuChr03m1297M1
	Chr03	25657630	5.12448e-08	C	T	downstream	RcuChr03m1297M1
	Chr03	25659188	4.13889e-07	G	A	intronic	RcuChr03m1297M1
	Chr03	25660179	2.34617e-07	A	C	intronic	RcuChr03m1297M1
	Chr03	25662161	5.8333e-08	C	A	upstream;downstream	RcuChr03m1297M1;RcuChr03m1297M2
	Chr03	25662205	7.47183e-08	C	T	upstream;downstream	RcuChr03m1297M1;RcuChr03m1297M2
	Chr03	25662624	2.21824e-07	A	C	downstream	RcuChr03m1297M2
	Chr03	25662709	4.90914e-07	G	A	downstream	RcuChr03m1297M2
	Chr03	25680705	5.46974e-08	A	G	intergenic	RcuChr03m1297M2,RcuChr03m1298
	Chr03	25680716	1.61145e-07	A	T	intergenic	RcuChr03m1297M2,RcuChr03m1298
	Chr03	25680759	2.92223e-07	A	C	intergenic	RcuChr03m1297M2,RcuChr03m1298
	Chr03	25680769	2.92223e-07	C	A	intergenic	RcuChr03m1297M2,RcuChr03m1298
	Chr03	25680952	2.47228e-07	G	A	intergenic	RcuChr03m1297M2,RcuChr03m1298
	Chr03	25681020	1.8172e-09	A	G	intergenic	RcuChr03m1297M2,RcuChr03m1298
	Chr03	25681265	6.94355e-08	G	A	intergenic	RcuChr03m1297M2,RcuChr03m1298
	Chr03	25681753	3.47002e-07	A	G	intergenic	RcuChr03m1297M2,RcuChr03m1298
	Chr03	25682449	2.57474e-07	A	T	intergenic	RcuChr03m1297M2,RcuChr03m1298
	Chr03	25682657	5.20353e-08	A	G	intergenic	RcuChr03m1297M2,RcuChr03m1298
	Chr03	25682875	5.89165e-07	T	A	intergenic	RcuChr03m1297M2,RcuChr03m1298
	Chr03	25683099	4.75391e-08	C	A	intergenic	RcuChr03m1297M2,RcuChr03m1298
	Chr03	25683683	9.01119e-08	C	T	intergenic	RcuChr03m1297M2,RcuChr03m1298
	Chr03	25685161	1.24245e-08	G	A	intergenic	RcuChr03m1297M2,RcuChr03m1298
	Chr03	25686208	1.26646e-07	G	A	intergenic	RcuChr03m1297M2,RcuChr03m1298
	Chr03	25687979	2.06884e-07	T	A	intergenic	RcuChr03m1297M2,RcuChr03m1298
	Chr03	25692036	1.43156e-07	T	G	intergenic	RcuChr03m1297M2,RcuChr03m1298
	Chr03	25692647	1.30413e-07	A	T	intergenic	RcuChr03m1297M2,RcuChr03m1298
	Chr03	25697259	8.54757e-09	G	A	UTR3	RcuChr03m1298
	Chr03	25697945	9.93521e-07	A	T	downstream	RcuChr03m1298
	Chr03	25698355	2.6366e-08	C	A	intergenic	RcuChr03m1298,RcuChr03m1299
	Chr03	25698584	9.75847e-07	C	A	intergenic	RcuChr03m1298,RcuChr03m1299
	Chr03	25700657	4.64281e-07	A	C	downstream	RcuChr03m1299
	Chr03	25700751	2.32738e-07	C	T	downstream	RcuChr03m1299
	Chr03	25701758	2.20082e-08	C	T	exonic	RcuChr03m1299
	Chr03	25701933	5.09097e-08	G	A	exonic	RcuChr03m1299
	Chr03	25702497	5.16964e-08	C	T	intronic	RcuChr03m1299
	Chr03	25702958	4.99843e-07	C	T	intronic	RcuChr03m1299
	Chr03	25703608	1.10694e-08	G	A	intronic	RcuChr03m1299
	Chr03	25703798	1.51881e-07	C	G	intronic	RcuChr03m1299
	Chr03	25705876	3.92249e-08	A	T	intergenic	RcuChr03m1299,RcuChr03m1300
	Chr03	25706538	1.50079e-08	C	A	intergenic	RcuChr03m1299,RcuChr03m1300
	Chr03	25767396	3.0997e-07	G	A	intergenic	RcuChr03m1303,RcuChr03m1304
	Chr03	25771637	8.7331e-07	G	A	exonic	RcuChr03m1304
	Chr03	25772087	1.29124e-07	T	A	exonic	RcuChr03m1304
	Chr03	25773910	8.90894e-08	C	T	intergenic	RcuChr03m1304,RcuChr03m1305
	Chr03	25775640	4.23735e-07	C	T	intergenic	RcuChr03m1304,RcuChr03m1305
	Chr03	27046448	4.44715e-07	G	A	upstream	RcuChr03m1475
	Chr03	27047343	8.32004e-09	G	T	intronic	RcuChr03m1475
	Chr03	27047780	8.27937e-08	G	T	intronic	RcuChr03m1475
	Chr03	27047832	7.82009e-09	T	C	intronic	RcuChr03m1475
	Chr03	27048320	3.1827e-09	C	T	intronic	RcuChr03m1475
	Chr03	27048375	3.48757e-07	G	C	intronic	RcuChr03m1475
	Chr03	27048742	9.54087e-07	A	G	intronic	RcuChr03m1475
	Chr03	27049181	4.11263e-07	G	A	intronic	RcuChr03m1475
	Chr03	27049280	7.09526e-08	C	T	UTR3	RcuChr03m1476
	Chr03	27050315	8.80394e-07	G	A	UTR3	RcuChr03m1476
	Chr03	27050588	3.21146e-08	C	T	UTR3	RcuChr03m1476
	Chr03	27050634	5.08747e-08	T	A	UTR3	RcuChr03m1476
	Chr03	27050665	4.01624e-08	T	C	UTR3	RcuChr03m1476
	Chr03	27051732	1.69748e-07	C	A	exonic	RcuChr03m1476
	Chr03	27051752	5.54624e-08	T	A	exonic	RcuChr03m1476
	Chr03	27051829	1.32927e-07	C	G	exonic	RcuChr03m1476
	Chr03	27052070	1.58867e-07	A	G	upstream;downstream	RcuChr03m1476;RcuChr03m1477
	Chr03	27052313	9.36466e-08	A	G	upstream;downstream	RcuChr03m1476;RcuChr03m1477
	Chr03	27052409	1.76486e-07	A	G	upstream;downstream	RcuChr03m1476;RcuChr03m1477
	Chr03	27052495	3.03907e-07	G	A	upstream;downstream	RcuChr03m1476;RcuChr03m1477
	Chr03	27052567	7.46039e-07	C	T	upstream;downstream	RcuChr03m1476;RcuChr03m1477
	Chr03	27053828	6.42829e-07	C	A	intronic	RcuChr03m1477
	Chr03	27054312	3.10207e-07	G	A	intronic	RcuChr03m1477
	Chr03	27055765	1.80545e-07	T	C	upstream	RcuChr03m1477,RcuChr03m1478
	Chr03	27056109	2.36805e-07	G	A	upstream	RcuChr03m1478
	Chr03	27056409	1.03039e-07	G	A	upstream	RcuChr03m1478
	Chr03	27056434	3.24791e-07	T	C	upstream	RcuChr03m1478
	Chr03	27056484	2.88607e-07	G	A	upstream	RcuChr03m1478
	Chr03	27056636	6.48113e-07	A	G	UTR5	RcuChr03m1478
	Chr03	27057631	8.5901e-07	C	A	intronic	RcuChr03m1478
	Chr03	27059206	2.85415e-07	T	A	exonic	RcuChr03m1478
	Chr03	27059276	1.08201e-07	A	T	exonic	RcuChr03m1478
	Chr03	27059390	4.91195e-07	T	A	intronic	RcuChr03m1478
	Chr03	27060565	2.3728e-07	C	T	exonic	RcuChr03m1478
	Chr03	27061087	3.03351e-07	A	G	UTR3	RcuChr03m1478
	Chr03	27061305	4.66152e-08	A	G	UTR3	RcuChr03m1478
	Chr03	27061550	2.5861e-07	A	G	UTR3	RcuChr03m1478
	Chr03	27061557	1.08572e-07	T	C	UTR3	RcuChr03m1478
	Chr03	27061611	5.27149e-07	A	G	UTR3	RcuChr03m1478
	Chr03	27062000	8.08264e-08	G	A	exonic	RcuChr03m1479
	Chr03	27062053	1.78793e-07	T	C	exonic	RcuChr03m1479
	Chr03	27062605	1.77924e-07	A	G	UTR3	RcuChr03m1478
	Chr03	27064445	5.28966e-08	G	A	downstream	RcuChr03m1478
	Chr03	27064510	4.29983e-07	A	C	downstream	RcuChr03m1478
	Chr03	27065445	6.14524e-07	T	C	intergenic	RcuChr03m1478,RcuChr03m1481
	Chr03	27065619	2.19636e-07	T	C	intergenic	RcuChr03m1478,RcuChr03m1481
	Chr03	27065966	8.40311e-07	A	C	intergenic	RcuChr03m1478,RcuChr03m1481
	Chr03	27066998	1.54439e-07	C	A	intergenic	RcuChr03m1478,RcuChr03m1481
	Chr03	27067145	8.14401e-08	A	G	intergenic	RcuChr03m1478,RcuChr03m1481
	Chr03	27067173	6.68785e-08	C	G	intergenic	RcuChr03m1478,RcuChr03m1481
	Chr03	27073517	7.38117e-07	G	A	intergenic	RcuChr03m1478,RcuChr03m1481
	Chr03	27076387	2.88894e-07	A	C	exonic	RcuChr03m1481
	Chr03	27076404	6.06189e-07	A	C	exonic	RcuChr03m1481
	Chr03	27077312	3.85166e-07	G	A	downstream	RcuChr03m1481
	Chr03	27077340	3.04863e-07	A	C	downstream	RcuChr03m1481
	Chr03	27078103	2.80153e-07	G	T	intergenic	RcuChr03m1481,RcuChr03m1482
	Chr03	27078111	4.1378e-07	A	C	intergenic	RcuChr03m1481,RcuChr03m1482
	Chr03	27078281	2.70545e-07	G	T	intergenic	RcuChr03m1481,RcuChr03m1482
	Chr03	27078722	4.15968e-08	G	C	intergenic	RcuChr03m1481,RcuChr03m1482
	Chr03	27079782	5.04162e-07	G	C	intergenic	RcuChr03m1481,RcuChr03m1482
	Chr03	27080850	4.41832e-07	C	T	intergenic	RcuChr03m1481,RcuChr03m1482
	Chr03	27080914	1.0534e-07	C	A	intergenic	RcuChr03m1481,RcuChr03m1482
	Chr03	27080915	1.0534e-07	A	G	intergenic	RcuChr03m1481,RcuChr03m1482
	Chr03	27083069	6.97635e-07	C	A	intergenic	RcuChr03m1481,RcuChr03m1482
	Chr03	27084908	5.59343e-07	C	A	intergenic	RcuChr03m1481,RcuChr03m1482
	Chr03	27085302	9.16045e-07	A	T	intergenic	RcuChr03m1481,RcuChr03m1482
	Chr03	27086523	1.46559e-07	A	G	intergenic	RcuChr03m1481,RcuChr03m1482
	Chr03	27089297	4.10019e-07	G	C	intronic	RcuChr03m1482
	Chr03	27090896	8.64661e-07	G	T	downstream	RcuChr03m1482
	Chr03	27092644	7.3671e-07	G	A	intergenic	RcuChr03m1482,RcuChr03m1483
	Chr03	27100300	9.89122e-07	C	T	exonic	RcuChr03m1483
	Chr03	27101887	3.50149e-07	T	C	downstream	RcuChr03m1484
	Chr03	27103841	6.27931e-07	G	A	UTR5	RcuChr03m1484
	Chr03	27104139	1.5102e-07	G	T	upstream	RcuChr03m1484
	Chr03	27104357	9.59162e-07	C	T	upstream	RcuChr03m1484
	Chr03	27105747	7.8785e-07	T	C	intergenic	RcuChr03m1484,RcuChr03m1485
	Chr03	27105846	3.98529e-07	T	A	intergenic	RcuChr03m1484,RcuChr03m1485
	Chr03	27105850	3.98529e-07	A	G	intergenic	RcuChr03m1484,RcuChr03m1485
	Chr03	27106031	4.98873e-07	A	T	intergenic	RcuChr03m1484,RcuChr03m1485
	Chr03	27106268	7.04814e-08	A	T	intergenic	RcuChr03m1484,RcuChr03m1485
	Chr03	27109008	3.09834e-07	G	A	intronic	RcuChr03m1485
	Chr03	27109073	2.85473e-07	C	T	downstream	RcuChr03m1485
	Chr03	27109253	4.02151e-07	A	T	downstream	RcuChr03m1485
	Chr03	27110061	3.43303e-07	C	A	downstream	RcuChr03m1485
	Chr03	27110778	4.18691e-07	A	C	intergenic	RcuChr03m1485,RcuChr03m1486
	Chr03	27111617	5.85546e-07	C	T	intergenic	RcuChr03m1485,RcuChr03m1486
	Chr03	27112273	9.44694e-07	A	C	intergenic	RcuChr03m1485,RcuChr03m1486
	Chr03	27112814	1.03649e-07	G	A	intergenic	RcuChr03m1485,RcuChr03m1486
	Chr03	27112860	3.10522e-07	C	A	intergenic	RcuChr03m1485,RcuChr03m1486
	Chr03	27114026	6.44748e-08	G	C	downstream	RcuChr03m1486
	Chr03	27114865	9.15577e-07	T	C	exonic	RcuChr03m1486
	Chr03	27114875	9.15577e-07	C	A	exonic	RcuChr03m1486
	Chr03	27116530	4.29487e-07	T	G	intergenic	RcuChr03m1486,RcuChr03m1487
	Chr03	27117409	8.38091e-07	T	A	downstream	RcuChr03m1487
	Chr03	27119148	2.88476e-07	G	C	exonic	RcuChr03m1487
	Chr03	27119807	2.36514e-07	G	T	upstream;downstream	RcuChr03m1487;RcuChr03m1488,RcuChr03m1488.1,RcuChr03m1488.2,RcuChr03m1488.3,RcuChr03m1488.4,RcuChr03m1488.5,RcuChr03m1488.6,RcuChr03m1488.7
	Chr03	27120814	4.93063e-07	A	T	UTR3	RcuChr03m1488,RcuChr03m1488.1,RcuChr03m1488.2,RcuChr03m1488.3,RcuChr03m1488.4,RcuChr03m1488.5,RcuChr03m1488.6,RcuChr03m1488.7
	Chr03	27121814	3.0246e-07	G	A	exonic	RcuChr03m1488,RcuChr03m1488.1,RcuChr03m1488.2,RcuChr03m1488.3,RcuChr03m1488.4,RcuChr03m1488.5,RcuChr03m1488.6,RcuChr03m1488.7
	Chr03	27122550	2.91124e-07	T	C	exonic	RcuChr03m1488,RcuChr03m1488.1,RcuChr03m1488.2,RcuChr03m1488.3,RcuChr03m1488.4,RcuChr03m1488.5,RcuChr03m1488.6,RcuChr03m1488.7
	Chr03	27122814	4.98366e-07	C	T	UTR5	RcuChr03m1488.2,RcuChr03m1488.5,RcuChr03m1488.6,RcuChr03m1488.7
	Chr03	27123140	8.18045e-07	C	A	UTR5	RcuChr03m1488.2,RcuChr03m1488.3,RcuChr03m1488.5,RcuChr03m1488.6,RcuChr03m1488.7
	Chr03	27123523	3.09846e-07	C	G	UTR5	RcuChr03m1488.2,RcuChr03m1488.5,RcuChr03m1488.6,RcuChr03m1488.7
	Chr03	27123725	3.26666e-07	A	C	UTR5	RcuChr03m1488.2,RcuChr03m1488.5,RcuChr03m1488.6,RcuChr03m1488.7
	Chr03	27124321	2.80917e-07	T	C	UTR5	RcuChr03m1488.2,RcuChr03m1488.5,RcuChr03m1488.6,RcuChr03m1488.7
	Chr03	27125325	5.53135e-07	A	G	UTR5	RcuChr03m1488.6,RcuChr03m1488.7
	Chr03	27127398	2.31994e-07	A	G	intronic	RcuChr03m1489
	Chr03	27128229	6.72442e-07	A	G	exonic	RcuChr03m1490
	Chr03	27129749	8.31368e-07	C	A	intronic	RcuChr03m1490
	Chr03	27131736	8.55138e-07	G	A	downstream	RcuChr03m1491,RcuChr03m1491.1,RcuChr03m1491.2
	Chr03	27133218	5.21261e-07	T	A	intronic	RcuChr03m1491,RcuChr03m1491.1,RcuChr03m1491.2
	Chr03	27136169	7.37965e-08	A	G	UTR5	RcuChr03m1491,RcuChr03m1491.1,RcuChr03m1491.2
	Chr03	27136928	5.49338e-07	C	T	upstream	RcuChr03m1491,RcuChr03m1491.1,RcuChr03m1491.2,RcuChr03m1492,RcuChr03m1492.1
	Chr03	27139727	1.4965e-07	C	A	intronic	RcuChr03m1492,RcuChr03m1492.1
	Chr03	27140366	3.35804e-07	A	C	intronic	RcuChr03m1492,RcuChr03m1492.1
	Chr03	27140598	3.45111e-07	T	C	intronic	RcuChr03m1492,RcuChr03m1492.1
	Chr03	27141397	8.80083e-07	T	C	UTR3	RcuChr03m1492.1
	Chr03	27142382	3.17039e-07	T	G	downstream	RcuChr03m1492,RcuChr03m1492.1
	Chr03	27142504	9.17046e-07	G	T	downstream	RcuChr03m1492,RcuChr03m1492.1
	Chr03	27142811	5.18892e-07	T	C	downstream	RcuChr03m1492,RcuChr03m1492.1
	Chr03	27143574	1.51401e-07	T	G	intergenic	RcuChr03m1492,RcuChr03m1493
	Chr03	27143606	1.06889e-07	T	C	intergenic	RcuChr03m1492,RcuChr03m1493
	Chr03	27143946	2.84201e-07	C	G	intergenic	RcuChr03m1492,RcuChr03m1493
	Chr03	27144503	5.41786e-07	C	T	upstream	RcuChr03m1493
	Chr03	27144605	1.75931e-07	T	C	upstream	RcuChr03m1493
	Chr03	27144662	2.63665e-07	G	A	upstream	RcuChr03m1493
	Chr03	27144705	1.69447e-07	T	A	upstream	RcuChr03m1493
	Chr03	27144871	5.79611e-07	C	T	upstream	RcuChr03m1493
	Chr03	27144890	5.69007e-07	T	C	upstream	RcuChr03m1493
	Chr03	27144908	5.87306e-07	T	G	upstream	RcuChr03m1493
	Chr03	27145187	1.69445e-07	T	C	upstream	RcuChr03m1493
	Chr03	27146678	2.33212e-07	G	A	exonic	RcuChr03m1493
	Chr03	27147824	4.84357e-07	A	G	intronic	RcuChr03m1493
	Chr03	27147875	8.09329e-08	T	C	intronic	RcuChr03m1493
	Chr03	27148244	7.11578e-08	T	G	intronic	RcuChr03m1493
	Chr03	27148421	9.46179e-08	G	T	exonic	RcuChr03m1493
	Chr03	27149009	1.98161e-07	C	A	UTR3	RcuChr03m1493
	Chr03	27149340	3.08714e-08	A	G	downstream	RcuChr03m1493
	Chr03	27149698	9.50032e-08	C	T	downstream	RcuChr03m1493
	Chr03	27150965	7.02944e-07	G	C	downstream	RcuChr03m1494
	Chr03	27152023	6.76996e-07	G	C	intronic	RcuChr03m1494
	Chr03	27152318	3.44304e-07	C	T	intronic	RcuChr03m1494
	Chr03	27154085	1.17348e-08	G	A	intronic	RcuChr03m1494
	Chr03	27154188	2.33312e-07	A	T	intronic	RcuChr03m1494
	Chr03	27154305	8.63917e-07	A	T	intronic	RcuChr03m1494
	Chr03	27154775	5.65451e-08	C	A	intronic	RcuChr03m1494
	Chr03	27155081	6.22547e-08	A	G	exonic	RcuChr03m1494
	Chr03	27155309	4.0427e-08	C	T	intronic	RcuChr03m1494
	Chr03	27156396	4.37449e-08	G	A	exonic	RcuChr03m1494
	Chr03	27156961	4.10473e-07	G	A	exonic	RcuChr03m1495
	Chr03	27158746	9.51837e-08	A	C	intronic	RcuChr03m1495
	Chr03	27158816	1.52396e-07	T	C	intronic	RcuChr03m1495
	Chr03	27159402	1.54829e-07	G	C	intronic	RcuChr03m1495
	Chr03	27159570	9.41364e-09	T	G	intronic	RcuChr03m1495
	Chr03	27159830	2.63278e-08	A	G	exonic	RcuChr03m1495
	Chr03	27160991	1.12912e-07	T	C	UTR3	RcuChr03m1495,RcuChr03m1496
	Chr03	27161445	3.51118e-07	C	T	UTR3	RcuChr03m1495,RcuChr03m1496
	Chr03	27161893	3.54388e-07	T	C	exonic	RcuChr03m1496
	Chr03	27161975	3.02743e-07	T	C	exonic	RcuChr03m1496
	Chr03	27164341	8.99082e-08	A	G	UTR3	RcuChr03m1495
	Chr03	27165414	4.25712e-08	A	G	upstream;downstream	RcuChr03m1496;RcuChr03m1495
	Chr03	27165556	3.81874e-07	G	T	upstream;downstream	RcuChr03m1496;RcuChr03m1495
	Chr03	27165626	7.73341e-08	G	A	upstream;downstream	RcuChr03m1496;RcuChr03m1495
	Chr03	27166043	1.1014e-07	T	C	upstream	RcuChr03m1496
	Chr03	27166109	3.76426e-07	A	G	upstream	RcuChr03m1496
	Chr03	27166125	8.08932e-07	G	A	upstream	RcuChr03m1496
	Chr03	27166238	5.71685e-07	G	A	intergenic	RcuChr03m1496,RcuChr03m1497
	Chr03	27166297	6.57375e-07	T	G	intergenic	RcuChr03m1496,RcuChr03m1497
	Chr03	27166336	3.78987e-08	G	T	intergenic	RcuChr03m1496,RcuChr03m1497
	Chr03	27166698	9.48962e-07	A	G	intergenic	RcuChr03m1496,RcuChr03m1497
	Chr03	27166973	8.59744e-08	C	T	intergenic	RcuChr03m1496,RcuChr03m1497
	Chr03	27167383	6.89986e-07	A	T	intergenic	RcuChr03m1496,RcuChr03m1497
	Chr03	27167394	5.34535e-08	A	T	intergenic	RcuChr03m1496,RcuChr03m1497
	Chr03	27168014	1.32475e-07	G	A	intergenic	RcuChr03m1496,RcuChr03m1497
	Chr03	27168026	6.29485e-08	C	T	intergenic	RcuChr03m1496,RcuChr03m1497
	Chr03	27168047	4.90327e-08	A	G	intergenic	RcuChr03m1496,RcuChr03m1497
	Chr03	27168083	3.89194e-07	C	T	intergenic	RcuChr03m1496,RcuChr03m1497
	Chr03	27168155	2.17537e-07	C	G	intergenic	RcuChr03m1496,RcuChr03m1497
	Chr03	27168210	2.6758e-07	T	G	intergenic	RcuChr03m1496,RcuChr03m1497
	Chr03	27168327	5.71098e-07	G	A	intergenic	RcuChr03m1496,RcuChr03m1497
	Chr03	27168333	4.13599e-08	G	A	intergenic	RcuChr03m1496,RcuChr03m1497
	Chr03	27168366	1.93287e-07	A	G	intergenic	RcuChr03m1496,RcuChr03m1497
	Chr03	27168553	2.68491e-08	C	T	intergenic	RcuChr03m1496,RcuChr03m1497
	Chr03	27168574	3.29827e-07	C	T	intergenic	RcuChr03m1496,RcuChr03m1497
	Chr03	27168688	2.10804e-07	C	T	intergenic	RcuChr03m1496,RcuChr03m1497
	Chr03	27168713	2.16976e-07	G	C	intergenic	RcuChr03m1496,RcuChr03m1497
	Chr03	27169001	8.53158e-07	C	T	intergenic	RcuChr03m1496,RcuChr03m1497
	Chr03	27169061	3.96279e-07	C	T	intergenic	RcuChr03m1496,RcuChr03m1497
	Chr03	27169413	6.8703e-08	G	T	intergenic	RcuChr03m1496,RcuChr03m1497
	Chr03	27169559	4.97718e-07	T	C	intergenic	RcuChr03m1496,RcuChr03m1497
	Chr03	27169930	1.9262e-07	C	G	intergenic	RcuChr03m1496,RcuChr03m1497
	Chr03	27170358	2.68353e-08	C	T	intergenic	RcuChr03m1496,RcuChr03m1497
	Chr03	27170399	8.65442e-08	G	A	intergenic	RcuChr03m1496,RcuChr03m1497
	Chr03	27170497	3.39249e-08	C	T	intergenic	RcuChr03m1496,RcuChr03m1497
	Chr03	27171548	2.68106e-07	C	G	intergenic	RcuChr03m1496,RcuChr03m1497
	Chr03	27171596	1.11246e-07	C	T	intergenic	RcuChr03m1496,RcuChr03m1497
	Chr03	27171597	6.93107e-07	G	A	intergenic	RcuChr03m1496,RcuChr03m1497
	Chr03	27172180	3.90428e-07	C	T	intergenic	RcuChr03m1496,RcuChr03m1497
	Chr03	27172458	2.98168e-07	A	G	intergenic	RcuChr03m1496,RcuChr03m1497
	Chr03	27172847	3.39332e-08	A	C	intergenic	RcuChr03m1496,RcuChr03m1497
	Chr03	27173236	1.90524e-08	C	T	intergenic	RcuChr03m1496,RcuChr03m1497
	Chr03	27173270	6.18686e-07	T	C	intergenic	RcuChr03m1496,RcuChr03m1497
	Chr03	27173286	2.73226e-07	C	T	intergenic	RcuChr03m1496,RcuChr03m1497
	Chr03	27173327	1.30961e-07	C	T	intergenic	RcuChr03m1496,RcuChr03m1497
	Chr03	27173354	8.65774e-07	A	G	intergenic	RcuChr03m1496,RcuChr03m1497
	Chr03	27173472	1.76617e-07	G	A	intergenic	RcuChr03m1496,RcuChr03m1497
	Chr03	27173815	5.58755e-07	C	T	intergenic	RcuChr03m1496,RcuChr03m1497
	Chr03	27174143	2.83186e-08	A	G	intergenic	RcuChr03m1496,RcuChr03m1497
	Chr03	27174401	4.02562e-07	T	C	intergenic	RcuChr03m1496,RcuChr03m1497
	Chr03	27174869	4.64589e-07	G	A	intergenic	RcuChr03m1496,RcuChr03m1497
	Chr03	27175353	6.37679e-08	T	G	intergenic	RcuChr03m1496,RcuChr03m1497
	Chr03	27175475	9.17804e-07	T	C	intergenic	RcuChr03m1496,RcuChr03m1497
	Chr03	27175612	1.07344e-07	G	A	intergenic	RcuChr03m1496,RcuChr03m1497
	Chr03	27176203	3.93397e-07	C	T	intergenic	RcuChr03m1496,RcuChr03m1497
	Chr03	27176211	1.90277e-07	A	G	intergenic	RcuChr03m1496,RcuChr03m1497
	Chr03	27176275	2.21761e-07	A	C	intergenic	RcuChr03m1496,RcuChr03m1497
	Chr03	27177393	1.24265e-07	T	G	intergenic	RcuChr03m1496,RcuChr03m1497
	Chr03	27179264	1.06539e-07	T	G	intronic	RcuChr03m1497
	Chr03	27179735	2.21701e-07	G	T	exonic	RcuChr03m1497
	Chr03	27180399	1.36326e-07	C	A	intronic	RcuChr03m1497
	Chr03	27180882	4.00082e-08	T	C	exonic	RcuChr03m1497
	Chr03	27182293	5.76784e-08	A	T	exonic	RcuChr03m1498
	Chr03	27182713	1.88505e-07	T	C	intronic	RcuChr03m1498
	Chr03	27183437	3.83709e-07	A	G	intronic	RcuChr03m1498
	Chr03	27183544	3.00576e-07	A	C	intronic	RcuChr03m1498
	Chr03	27183615	1.62438e-07	A	G	intronic	RcuChr03m1498
	Chr03	27184068	4.42309e-07	A	T	downstream	RcuChr03m1498,RcuChr03m1499
	Chr03	27184075	4.42309e-07	A	T	downstream	RcuChr03m1498,RcuChr03m1499
	Chr03	27184117	6.5598e-07	T	A	downstream	RcuChr03m1498,RcuChr03m1499
	Chr03	27184281	2.07823e-07	G	C	downstream	RcuChr03m1498,RcuChr03m1499
	Chr03	27184438	5.57357e-07	C	T	downstream	RcuChr03m1498,RcuChr03m1499
	Chr03	27185567	1.85887e-07	C	A	exonic	RcuChr03m1499
	Chr03	27185776	6.14e-08	G	A	exonic	RcuChr03m1499
	Chr03	27186110	4.86815e-07	C	G	upstream	RcuChr03m1499
	Chr03	27186203	4.63672e-07	A	G	upstream	RcuChr03m1499
	Chr03	27186644	2.77725e-07	G	C	upstream	RcuChr03m1499
	Chr03	27187224	1.05644e-07	A	G	intergenic	RcuChr03m1499,RcuChr03m1500
	Chr03	27187310	8.28348e-07	T	G	intergenic	RcuChr03m1499,RcuChr03m1500
	Chr03	27187772	3.57509e-08	T	A	intergenic	RcuChr03m1499,RcuChr03m1500
	Chr03	27188331	2.20236e-07	A	T	intergenic	RcuChr03m1499,RcuChr03m1500
	Chr03	27188377	4.46023e-08	G	T	intergenic	RcuChr03m1499,RcuChr03m1500
	Chr03	27188481	5.47897e-07	T	A	intergenic	RcuChr03m1499,RcuChr03m1500
	Chr03	27188591	2.8374e-07	A	G	intergenic	RcuChr03m1499,RcuChr03m1500
	Chr03	27188875	5.03581e-07	C	A	intergenic	RcuChr03m1499,RcuChr03m1500
	Chr03	27188894	1.72558e-07	A	C	intergenic	RcuChr03m1499,RcuChr03m1500
	Chr03	27189063	7.13107e-08	A	C	intergenic	RcuChr03m1499,RcuChr03m1500
	Chr03	27189082	4.77483e-08	C	T	intergenic	RcuChr03m1499,RcuChr03m1500
	Chr03	27189325	3.97039e-08	T	C	intergenic	RcuChr03m1499,RcuChr03m1500
	Chr03	27189557	6.61463e-07	C	T	intergenic	RcuChr03m1499,RcuChr03m1500
	Chr03	27189684	1.15259e-07	A	C	intergenic	RcuChr03m1499,RcuChr03m1500
	Chr03	27189748	4.90794e-07	G	T	intergenic	RcuChr03m1499,RcuChr03m1500
	Chr03	27190079	3.18045e-07	C	T	downstream	RcuChr03m1500,RcuChr03m1500.1
	Chr03	27190102	1.60649e-07	C	T	downstream	RcuChr03m1500,RcuChr03m1500.1
	Chr03	27191158	1.20808e-07	A	G	UTR3	RcuChr03m1500,RcuChr03m1500.1
	Chr03	27191675	9.084e-08	G	A	UTR3	RcuChr03m1500.1
	Chr03	27191804	6.49255e-08	C	G	UTR3	RcuChr03m1500.1
	Chr03	27192451	1.24627e-07	A	G	exonic	RcuChr03m1500,RcuChr03m1500.1
	Chr03	27193084	3.35472e-07	A	G	intronic	RcuChr03m1500,RcuChr03m1500.1
	Chr03	27193467	4.45045e-07	T	C	intronic	RcuChr03m1500,RcuChr03m1500.1
	Chr03	27193476	6.26277e-07	C	A	intronic	RcuChr03m1500,RcuChr03m1500.1
	Chr03	27193499	5.73562e-07	T	C	intronic	RcuChr03m1500,RcuChr03m1500.1
	Chr03	27193942	4.02833e-07	T	C	intronic	RcuChr03m1500,RcuChr03m1500.1
	Chr03	27194091	4.47574e-08	A	G	intronic	RcuChr03m1500,RcuChr03m1500.1
	Chr03	27194412	5.49025e-08	T	G	intronic	RcuChr03m1500,RcuChr03m1500.1
	Chr03	27194554	4.11446e-07	C	T	intronic	RcuChr03m1500,RcuChr03m1500.1
	Chr03	27194975	4.64794e-08	A	T	intronic	RcuChr03m1500,RcuChr03m1500.1
	Chr03	27195546	4.47642e-07	G	A	intronic	RcuChr03m1500,RcuChr03m1500.1
	Chr03	27196673	1.573e-07	T	C	upstream	RcuChr03m1500,RcuChr03m1500.1
	Chr03	27196751	9.78242e-07	C	T	upstream	RcuChr03m1500,RcuChr03m1500.1
	Chr03	27197247	2.36137e-07	A	G	upstream	RcuChr03m1500,RcuChr03m1500.1
	Chr03	27197842	1.41266e-07	G	A	upstream	RcuChr03m1501
	Chr03	27198200	5.20815e-07	T	G	upstream	RcuChr03m1501
	Chr03	27199505	8.19733e-08	A	G	downstream	RcuChr03m1501,RcuChr03m1502
	Chr03	27199545	4.78862e-07	T	C	downstream	RcuChr03m1501,RcuChr03m1502
	Chr03	27200314	4.4428e-08	C	T	downstream	RcuChr03m1502
	Chr03	27201470	5.97768e-07	G	A	exonic	RcuChr03m1502
	Chr03	27202585	2.68154e-07	C	T	exonic	RcuChr03m1502
	Chr03	27202754	2.87129e-07	C	T	exonic	RcuChr03m1502
	Chr03	27203177	3.2126e-08	G	A	exonic	RcuChr03m1502
	Chr03	27203245	1.61096e-07	G	A	exonic	RcuChr03m1502
	Chr03	27204103	1.97512e-07	A	G	UTR5	RcuChr03m1502
	Chr03	27204171	2.30324e-07	T	A	UTR5	RcuChr03m1502
	Chr03	27204334	4.5299e-07	A	T	intronic	RcuChr03m1502
	Chr03	27204507	3.16394e-07	T	A	upstream	RcuChr03m1502
	Chr03	27205955	1.58053e-07	C	T	intergenic	RcuChr03m1502,RcuChr03m1503
	Chr03	27206167	4.73574e-08	T	C	intergenic	RcuChr03m1502,RcuChr03m1503
	Chr03	27206784	4.12851e-07	T	C	intergenic	RcuChr03m1502,RcuChr03m1503
	Chr03	27207098	4.4345e-07	C	T	intergenic	RcuChr03m1502,RcuChr03m1503
	Chr03	27207836	2.07312e-07	G	A	intergenic	RcuChr03m1502,RcuChr03m1503
	Chr03	27208444	5.73147e-08	G	A	intergenic	RcuChr03m1502,RcuChr03m1503
	Chr03	27208445	5.73147e-08	C	T	intergenic	RcuChr03m1502,RcuChr03m1503
	Chr03	27208735	5.05995e-08	C	T	intergenic	RcuChr03m1502,RcuChr03m1503
	Chr03	27208786	2.15265e-07	C	T	intergenic	RcuChr03m1502,RcuChr03m1503
	Chr03	27209102	7.63637e-07	G	A	intergenic	RcuChr03m1502,RcuChr03m1503
	Chr03	27209301	6.40112e-09	C	T	intergenic	RcuChr03m1502,RcuChr03m1503
	Chr03	27209312	2.34888e-07	C	T	intergenic	RcuChr03m1502,RcuChr03m1503
	Chr03	27209986	5.20631e-07	A	G	intergenic	RcuChr03m1502,RcuChr03m1503
	Chr03	27210320	1.42296e-07	G	C	intergenic	RcuChr03m1502,RcuChr03m1503
	Chr03	27210516	1.42938e-07	G	A	intergenic	RcuChr03m1502,RcuChr03m1503
	Chr03	27210523	8.98113e-08	G	A	intergenic	RcuChr03m1502,RcuChr03m1503
	Chr03	27210535	1.71505e-07	G	A	intergenic	RcuChr03m1502,RcuChr03m1503
	Chr03	27210599	1.33346e-07	A	T	intergenic	RcuChr03m1502,RcuChr03m1503
	Chr03	27210776	2.98475e-07	C	T	intergenic	RcuChr03m1502,RcuChr03m1503
	Chr03	27210799	1.44769e-07	T	C	intergenic	RcuChr03m1502,RcuChr03m1503
	Chr03	27211362	7.23028e-07	G	A	intergenic	RcuChr03m1502,RcuChr03m1503
	Chr03	27211605	4.97783e-09	A	G	intergenic	RcuChr03m1502,RcuChr03m1503
	Chr03	27211730	8.00108e-07	G	T	intergenic	RcuChr03m1502,RcuChr03m1503
	Chr03	27211816	8.78714e-08	C	T	intergenic	RcuChr03m1502,RcuChr03m1503
	Chr03	27212313	7.62618e-08	A	G	upstream	RcuChr03m1503
	Chr03	27212995	9.19662e-07	G	A	upstream	RcuChr03m1503
	Chr03	27214994	4.51387e-07	C	T	exonic	RcuChr03m1503
	Chr03	27219655	5.26069e-08	A	C	intronic	RcuChr03m1504
	Chr03	27221186	8.23074e-09	G	T	intronic	RcuChr03m1505
	Chr03	27221891	1.84362e-07	G	A	exonic	RcuChr03m1505
	Chr03	27222263	1.73482e-07	C	T	exonic	RcuChr03m1505
	Chr03	27223215	6.07373e-07	G	A	UTR3	RcuChr03m1506,RcuChr03m1506.1
	Chr03	27223681	1.9118e-07	G	A	UTR3	RcuChr03m1506.1
	Chr03	27225936	2.95628e-07	C	A	exonic	RcuChr03m1506,RcuChr03m1506.1
	Chr03	27229027	8.42478e-07	C	A	intronic	RcuChr03m1507
	Chr03	27229422	1.37553e-07	C	A	exonic	RcuChr03m1507
	Chr03	27229583	7.26102e-07	A	C	intronic	RcuChr03m1507
	Chr03	27230162	3.51905e-07	C	A	upstream	RcuChr03m1507
	Chr03	27230441	8.07827e-07	A	G	upstream	RcuChr03m1507
	Chr03	27230642	1.12236e-07	A	G	upstream	RcuChr03m1507
	Chr03	27230678	2.15442e-07	A	T	upstream	RcuChr03m1507
	Chr03	27230689	2.03262e-07	C	T	upstream	RcuChr03m1507
	Chr03	27230703	8.27278e-07	A	T	upstream	RcuChr03m1507
	Chr03	27230962	1.59702e-07	C	A	intergenic	RcuChr03m1507,RcuChr03m1508
	Chr03	27232386	4.75526e-08	C	T	intergenic	RcuChr03m1507,RcuChr03m1508
	Chr03	27232672	1.3664e-07	C	T	intergenic	RcuChr03m1507,RcuChr03m1508
	Chr03	27232931	2.82366e-07	C	T	intergenic	RcuChr03m1507,RcuChr03m1508
	Chr03	27232966	4.74458e-08	A	G	intergenic	RcuChr03m1507,RcuChr03m1508
	Chr03	27233386	2.36774e-07	A	G	intergenic	RcuChr03m1507,RcuChr03m1508
	Chr03	27233454	1.84753e-07	A	G	intergenic	RcuChr03m1507,RcuChr03m1508
	Chr03	27233788	1.51756e-07	G	A	intergenic	RcuChr03m1507,RcuChr03m1508
	Chr03	27233914	1.19485e-08	A	G	intergenic	RcuChr03m1507,RcuChr03m1508
	Chr03	27234149	4.81536e-07	C	T	intergenic	RcuChr03m1507,RcuChr03m1508
	Chr03	27234683	1.95668e-08	G	C	upstream	RcuChr03m1508
	Chr03	27234982	6.2944e-07	C	T	upstream	RcuChr03m1508
	Chr03	27235305	6.45065e-07	C	T	exonic	RcuChr03m1508
	Chr03	27236172	1.84848e-07	G	C	intronic	RcuChr03m1508
	Chr03	27236682	1.8865e-07	A	T	intronic	RcuChr03m1508
	Chr03	27237071	1.43504e-07	T	C	exonic	RcuChr03m1508
	Chr03	27237782	2.03674e-07	A	G	intronic	RcuChr03m1508
	Chr03	27238501	1.47394e-07	A	T	intronic	RcuChr03m1508
	Chr03	27238578	1.10878e-07	T	C	intronic	RcuChr03m1508
	Chr03	27239039	1.82625e-07	C	A	exonic	RcuChr03m1508
	Chr03	27240244	6.74248e-07	C	A	exonic	RcuChr03m1508
	Chr03	27241083	7.24958e-08	G	T	intronic	RcuChr03m1508
	Chr03	27241954	6.67551e-08	T	G	intronic	RcuChr03m1508
	Chr03	27243947	7.29631e-08	A	C	exonic	RcuChr03m1509
	Chr03	27244217	9.69369e-08	T	C	upstream;downstream	RcuChr03m1509;RcuChr03m1510
	Chr03	27244898	1.52157e-07	T	C	UTR3	RcuChr03m1510
	Chr03	27246015	1.12785e-07	G	A	intronic	RcuChr03m1510
	Chr03	27247713	8.47089e-07	T	A	intronic	RcuChr03m1510
	Chr03	27248611	2.46154e-07	C	A	intronic	RcuChr03m1510
	Chr03	27248951	9.83517e-08	G	A	exonic	RcuChr03m1510
	Chr03	27249071	1.64015e-08	T	A	exonic	RcuChr03m1510
	Chr03	27250071	1.78518e-07	T	A	upstream	RcuChr03m1510
	Chr03	27250279	1.39573e-07	G	C	upstream	RcuChr03m1510
	Chr03	27250542	1.45363e-07	G	A	upstream	RcuChr03m1510
	Chr03	27250622	1.43833e-07	C	A	upstream	RcuChr03m1510
	Chr03	27251034	1.60744e-07	T	G	intergenic	RcuChr03m1510,RcuChr03m1511
	Chr03	27251110	9.98537e-07	C	G	intergenic	RcuChr03m1510,RcuChr03m1511
	Chr03	27251118	8.75572e-07	T	C	intergenic	RcuChr03m1510,RcuChr03m1511
	Chr03	27251345	1.84532e-07	A	G	intergenic	RcuChr03m1510,RcuChr03m1511
	Chr03	27251359	2.47447e-07	T	C	intergenic	RcuChr03m1510,RcuChr03m1511
	Chr03	27251487	2.6259e-07	C	T	intergenic	RcuChr03m1510,RcuChr03m1511
	Chr03	27251810	2.70158e-07	G	A	intergenic	RcuChr03m1510,RcuChr03m1511
	Chr03	27251860	8.14542e-08	G	A	intergenic	RcuChr03m1510,RcuChr03m1511
	Chr03	27251895	4.87429e-07	A	G	intergenic	RcuChr03m1510,RcuChr03m1511
	Chr03	27251911	9.40656e-07	A	G	intergenic	RcuChr03m1510,RcuChr03m1511
	Chr03	27252449	4.32457e-07	C	T	intergenic	RcuChr03m1510,RcuChr03m1511
	Chr03	27252660	1.17789e-07	A	T	intergenic	RcuChr03m1510,RcuChr03m1511
	Chr03	27252677	5.03805e-08	G	C	intergenic	RcuChr03m1510,RcuChr03m1511
	Chr03	27255836	1.83605e-07	A	G	exonic	RcuChr03m1511
	Chr03	27260765	5.63978e-08	A	T	intergenic	RcuChr03m1511,RcuChr03m1512
	Chr03	27261169	3.46199e-08	C	T	intergenic	RcuChr03m1511,RcuChr03m1512
	Chr03	27261210	3.18325e-07	A	G	intergenic	RcuChr03m1511,RcuChr03m1512
	Chr03	27262581	1.86886e-07	G	A	upstream	RcuChr03m1512,RcuChr03m1512.1,RcuChr03m1512.2,RcuChr03m1512.3,RcuChr03m1512.4,RcuChr03m1512.5,RcuChr03m1512.6,RcuChr03m1512.7
	Chr03	27264067	6.44741e-08	C	A	intronic	RcuChr03m1512,RcuChr03m1512.1,RcuChr03m1512.2,RcuChr03m1512.3,RcuChr03m1512.4,RcuChr03m1512.5,RcuChr03m1512.6,RcuChr03m1512.7
	Chr03	27264188	1.2654e-07	G	A	exonic	RcuChr03m1512,RcuChr03m1512.1,RcuChr03m1512.2,RcuChr03m1512.3,RcuChr03m1512.4,RcuChr03m1512.5,RcuChr03m1512.6,RcuChr03m1512.7
	Chr03	27264586	2.20386e-07	A	G	intronic	RcuChr03m1512,RcuChr03m1512.1,RcuChr03m1512.2,RcuChr03m1512.3,RcuChr03m1512.4,RcuChr03m1512.5,RcuChr03m1512.6,RcuChr03m1512.7
	Chr03	27265660	3.37116e-07	G	T	intronic	RcuChr03m1512,RcuChr03m1512.1,RcuChr03m1512.2,RcuChr03m1512.3,RcuChr03m1512.4,RcuChr03m1512.5,RcuChr03m1512.6,RcuChr03m1512.7
	Chr03	27265802	5.93337e-07	A	G	intronic	RcuChr03m1512,RcuChr03m1512.1,RcuChr03m1512.2,RcuChr03m1512.3,RcuChr03m1512.4,RcuChr03m1512.5,RcuChr03m1512.6,RcuChr03m1512.7
	Chr03	27266623	1.48862e-07	G	A	intronic	RcuChr03m1512,RcuChr03m1512.1,RcuChr03m1512.2,RcuChr03m1512.3,RcuChr03m1512.4,RcuChr03m1512.5,RcuChr03m1512.6,RcuChr03m1512.7
	Chr03	27266625	1.48862e-07	G	T	intronic	RcuChr03m1512,RcuChr03m1512.1,RcuChr03m1512.2,RcuChr03m1512.3,RcuChr03m1512.4,RcuChr03m1512.5,RcuChr03m1512.6,RcuChr03m1512.7
	Chr03	27268818	3.40636e-07	A	G	downstream	RcuChr03m1512,RcuChr03m1512.1,RcuChr03m1512.2,RcuChr03m1512.3,RcuChr03m1512.4,RcuChr03m1512.5,RcuChr03m1512.6,RcuChr03m1512.7,RcuChr03m1513
	Chr03	27269745	9.67703e-08	T	C	exonic	RcuChr03m1513
	Chr03	27270299	9.14197e-08	A	T	exonic	RcuChr03m1513
	Chr03	27270384	7.40044e-08	A	T	intronic	RcuChr03m1513
	Chr03	27270718	7.06396e-07	C	T	intronic	RcuChr03m1513
	Chr03	27270852	3.4237e-07	A	G	intronic	RcuChr03m1513
	Chr03	27272278	3.8778e-07	C	G	upstream	RcuChr03m1513
	Chr03	27273671	9.48505e-07	G	C	intergenic	RcuChr03m1513,RcuChr03m1514
	Chr03	27274858	5.13905e-07	A	G	intergenic	RcuChr03m1513,RcuChr03m1514
	Chr03	27275125	3.91596e-07	G	A	intergenic	RcuChr03m1513,RcuChr03m1514
	Chr03	27275149	1.74533e-07	C	T	intergenic	RcuChr03m1513,RcuChr03m1514
	Chr03	27275150	1.74533e-07	A	G	intergenic	RcuChr03m1513,RcuChr03m1514
	Chr03	27275422	1.77601e-07	C	T	intergenic	RcuChr03m1513,RcuChr03m1514
	Chr03	27275499	9.86412e-08	G	A	intergenic	RcuChr03m1513,RcuChr03m1514
	Chr03	27276680	5.36077e-07	C	T	intergenic	RcuChr03m1513,RcuChr03m1514
	Chr03	27276930	4.95366e-08	G	T	intergenic	RcuChr03m1513,RcuChr03m1514
	Chr03	27277273	4.32674e-07	C	T	intergenic	RcuChr03m1513,RcuChr03m1514
	Chr03	27277308	4.22291e-07	C	T	intergenic	RcuChr03m1513,RcuChr03m1514
	Chr03	27277865	2.5184e-07	A	G	downstream	RcuChr03m1514
	Chr03	27279772	1.56231e-07	T	A	exonic	RcuChr03m1514
	Chr03	27280402	4.37542e-07	G	A	intronic	RcuChr03m1514
	Chr03	27280502	2.29416e-07	T	A	intronic	RcuChr03m1514
	Chr03	27282361	4.56733e-08	A	T	upstream	RcuChr03m1514
	Chr03	27282464	2.41959e-08	A	G	upstream	RcuChr03m1514
	Chr03	27282534	1.80858e-07	C	G	upstream	RcuChr03m1514
	Chr03	27283454	3.47587e-07	T	C	intergenic	RcuChr03m1514,RcuChr03m1515
	Chr03	27283571	6.82923e-07	G	A	intergenic	RcuChr03m1514,RcuChr03m1515
	Chr03	27283628	5.30685e-07	T	C	intergenic	RcuChr03m1514,RcuChr03m1515
	Chr03	27283801	2.81973e-08	A	G	intergenic	RcuChr03m1514,RcuChr03m1515
	Chr03	27283863	1.06658e-07	C	T	intergenic	RcuChr03m1514,RcuChr03m1515
	Chr03	27284149	6.32869e-07	C	T	intergenic	RcuChr03m1514,RcuChr03m1515
	Chr03	27284233	7.40936e-07	T	A	intergenic	RcuChr03m1514,RcuChr03m1515
	Chr03	27284317	2.46109e-08	C	T	intergenic	RcuChr03m1514,RcuChr03m1515
	Chr03	27284356	5.21692e-08	T	A	intergenic	RcuChr03m1514,RcuChr03m1515
	Chr03	27284381	5.81123e-08	T	C	intergenic	RcuChr03m1514,RcuChr03m1515
	Chr03	27284425	4.12672e-07	T	C	intergenic	RcuChr03m1514,RcuChr03m1515
	Chr03	27284453	6.51599e-07	C	T	intergenic	RcuChr03m1514,RcuChr03m1515
	Chr03	27284994	5.41957e-08	C	T	intergenic	RcuChr03m1514,RcuChr03m1515
	Chr03	27285387	4.14954e-07	C	T	intergenic	RcuChr03m1514,RcuChr03m1515
	Chr03	27285520	8.8593e-07	A	G	intergenic	RcuChr03m1514,RcuChr03m1515
	Chr03	27285528	1.89421e-07	G	A	intergenic	RcuChr03m1514,RcuChr03m1515
	Chr03	27285776	2.21976e-08	G	A	intergenic	RcuChr03m1514,RcuChr03m1515
	Chr03	27286504	1.62e-07	G	A	intergenic	RcuChr03m1514,RcuChr03m1515
	Chr03	27287610	5.74459e-08	C	T	intergenic	RcuChr03m1514,RcuChr03m1515
	Chr03	27287744	2.22092e-07	C	T	intergenic	RcuChr03m1514,RcuChr03m1515
	Chr03	27288107	9.73171e-07	C	T	intergenic	RcuChr03m1514,RcuChr03m1515
	Chr03	27288362	4.381e-08	G	A	intergenic	RcuChr03m1514,RcuChr03m1515
	Chr03	27288568	7.15335e-08	A	T	intergenic	RcuChr03m1514,RcuChr03m1515
	Chr03	27288698	4.03974e-08	C	T	intergenic	RcuChr03m1514,RcuChr03m1515
	Chr03	27288715	5.47861e-07	A	T	intergenic	RcuChr03m1514,RcuChr03m1515
	Chr03	27288828	7.52102e-07	C	T	intergenic	RcuChr03m1514,RcuChr03m1515
	Chr03	27289130	2.72924e-07	G	A	downstream	RcuChr03m1515
	Chr03	27290219	8.17941e-08	A	C	UTR3	RcuChr03m1515
	Chr03	27291948	2.57959e-08	G	A	UTR5	RcuChr03m1515
	Chr03	27292240	4.67996e-07	T	C	upstream;downstream	RcuChr03m1515;RcuChr03m1516
	Chr03	27292285	4.24384e-07	T	C	upstream;downstream	RcuChr03m1515;RcuChr03m1516
	Chr03	27292368	1.11597e-07	T	C	upstream;downstream	RcuChr03m1515;RcuChr03m1516
	Chr03	27292472	1.90357e-08	C	T	upstream;downstream	RcuChr03m1515;RcuChr03m1516
	Chr03	27293604	1.52267e-07	A	C	exonic	RcuChr03m1516
	Chr03	27293710	8.68354e-08	G	A	exonic	RcuChr03m1516
	Chr03	27294244	5.97295e-08	C	T	intronic	RcuChr03m1516
	Chr03	27296041	8.36063e-08	T	A	upstream	RcuChr03m1516
	Chr03	27296657	2.95296e-07	T	G	intergenic	RcuChr03m1516,RcuChr03m1517
	Chr03	27296809	9.5683e-07	C	T	intergenic	RcuChr03m1516,RcuChr03m1517
	Chr03	27300993	1.54913e-07	A	G	exonic	RcuChr03m1517,RcuChr03m1517.1
	Chr03	27303348	2.29164e-08	C	G	UTR5	RcuChr03m1517,RcuChr03m1517.1
	Chr03	27303398	3.68779e-07	G	A	UTR5	RcuChr03m1517,RcuChr03m1517.1
	Chr03	27306833	4.63202e-07	T	C	intronic	RcuChr03m1518
	Chr03	27307720	6.51367e-07	C	T	exonic	RcuChr03m1518
	Chr03	27308535	3.62424e-07	C	G	upstream	RcuChr03m1518
	Chr03	27318508	7.52452e-07	T	G	intergenic	RcuChr03m1519,RcuChr03m1520
	Chr03	27323342	4.46203e-07	G	T	intergenic	RcuChr03m1519,RcuChr03m1520
	Chr03	27437747	3.36635e-07	T	G	intergenic	RcuChr03m1532,RcuChr03m1533
	Chr03	27438607	6.01365e-08	A	T	intergenic	RcuChr03m1532,RcuChr03m1533
	Chr03	27441785	9.29592e-07	T	C	intergenic	RcuChr03m1532,RcuChr03m1533
	Chr03	27462104	7.43854e-07	T	C	intronic	RcuChr03m1537
	Chr03	27468505	2.87509e-07	A	G	intronic	RcuChr03m1537
	Ctg30	16944	9.546e-07	T	A	intergenic	RcuCtg30m0003,RcuCtg30m0004
Ratio of male to female flowers.	Chr01	346965	3.93688e-08	A	G	intergenic	RcuChr01m0058,RcuChr01m0059
	Chr01	346972	4.08624e-08	T	C	intergenic	RcuChr01m0058,RcuChr01m0059
	Chr01	347125	4.03981e-07	A	G	intergenic	RcuChr01m0058,RcuChr01m0059
	Chr01	755216	6.43861e-08	C	G	exonic	RcuChr01m0120
	Chr01	761299	5.05988e-07	G	A	intergenic	RcuChr01m0121,RcuChr01m0122.1
	Chr01	761339	4.21692e-08	C	T	intergenic	RcuChr01m0121,RcuChr01m0122.1
	Chr01	761397	4.80103e-08	A	G	intergenic	RcuChr01m0121,RcuChr01m0122.1
	Chr01	761398	4.80103e-08	C	G	intergenic	RcuChr01m0121,RcuChr01m0122.1
	Chr01	762820	4.2964e-07	T	A	intergenic	RcuChr01m0121,RcuChr01m0122.1
	Chr01	786535	5.24912e-07	A	T	UTR3	RcuChr01m0123
	Chr01	786536	5.24912e-07	C	T	UTR3	RcuChr01m0123
	Chr01	792166	5.43698e-07	A	C	exonic	RcuChr01m0124
	Chr01	792994	9.05067e-08	A	G	upstream	RcuChr01m0124
	Chr01	794170	4.45358e-09	C	T	intergenic	RcuChr01m0124,RcuChr01m0125
	Chr01	794197	4.68149e-09	T	A	intergenic	RcuChr01m0124,RcuChr01m0125
	Chr01	794213	1.35333e-10	G	A	intergenic	RcuChr01m0124,RcuChr01m0125
	Chr01	794830	5.10002e-07	G	A	intergenic	RcuChr01m0124,RcuChr01m0125
	Chr01	806482	5.69703e-08	T	A	intergenic	RcuChr01m0125,RcuChr01m0126
	Chr01	809456	4.82047e-09	G	A	intergenic	RcuChr01m0125,RcuChr01m0126
	Chr01	814321	5.77437e-08	C	T	downstream	RcuChr01m0126
	Chr01	819635	4.52099e-09	C	T	upstream	RcuChr01m0127,RcuChr01m0127.1
	Chr01	819648	4.30044e-09	A	G	upstream	RcuChr01m0127,RcuChr01m0127.1
	Chr01	819697	5.7263e-08	C	A	upstream	RcuChr01m0127,RcuChr01m0127.1
	Chr01	819800	4.08297e-09	A	G	upstream	RcuChr01m0127,RcuChr01m0127.1
	Chr01	821163	5.69804e-08	T	C	intronic	RcuChr01m0127,RcuChr01m0127.1
	Chr01	828310	1.51109e-10	C	T	downstream	RcuChr01m0128
	Chr01	828940	4.90724e-07	T	C	intergenic	RcuChr01m0128,RcuChr01m0129
	Chr01	6379517	3.99442e-07	C	T	upstream	RcuChr01m0933,RcuChr01m0933.1,RcuChr01m0933.2,RcuChr01m0933.3,RcuChr01m0933.4
	Chr01	6379552	7.66236e-07	T	C	upstream	RcuChr01m0933,RcuChr01m0933.1,RcuChr01m0933.2,RcuChr01m0933.3,RcuChr01m0933.4
	Chr01	6380467	7.31769e-07	C	A	UTR5	RcuChr01m0933.2
	Chr01	6420664	7.63898e-08	C	G	intronic	RcuChr01m0936,RcuChr01m0936.1,RcuChr01m0936.2,RcuChr01m0936.3
	Chr01	17598992	4.8165e-08	T	C	intergenic	RcuChr01m2032,RcuChr01m2033
	Chr01	17599003	1.00747e-07	C	T	intergenic	RcuChr01m2032,RcuChr01m2033
	Chr01	18304793	2.44412e-07	A	C	intergenic	RcuChr01m2047,RcuChr01m2048
	Chr01	21834189	2.62301e-07	A	T	intergenic	RcuChr01m2306,RcuChr01m2307
	Chr01	21834203	2.69676e-13	G	A	intergenic	RcuChr01m2306,RcuChr01m2307
	Chr01	23262281	4.57944e-10	G	A	intergenic	RcuChr01m2370,RcuChr01m2371
	Chr02	72756	4.7732e-07	C	T	intergenic	RcuChr02m0013,RcuChr02m0014
	Chr02	712726	1.07269e-07	T	A	upstream	RcuChr02m0126
	Chr02	1911960	5.12489e-07	C	T	intergenic	RcuChr02m0328,RcuChr02m0329.1
	Chr02	2747715	5.47743e-14	T	C	intergenic	RcuChr02m0464,RcuChr02m0465
	Chr02	2747781	6.92244e-08	A	G	intergenic	RcuChr02m0464,RcuChr02m0465
	Chr02	11111509	1.6822e-07	T	C	intronic	RcuChr02m1546,RcuChr02m1546.1,RcuChr02m1546.2
	Chr02	15779646	1.74006e-08	G	T	intergenic	RcuChr02m1978,RcuChr02m1979
	Chr02	15779647	1.74006e-08	T	C	intergenic	RcuChr02m1978,RcuChr02m1979
	Chr02	18591611	7.0378e-07	C	T	intergenic	RcuChr02m2094,RcuChr02m2095
	Chr02	19705684	8.84025e-07	A	G	intergenic	RcuChr02m2125,RcuChr02m2126
	Chr02	22844706	3.57038e-07	T	C	intronic	RcuChr02m2325
	Chr02	24800575	1.81858e-12	T	C	intergenic	RcuChr02m2450,RcuChr02m2451
	Chr02	25259716	1.81227e-07	G	A	intergenic	RcuChr02m2467,RcuChr02m2468
	Chr02	26876588	2.28765e-24	A	C	intergenic	RcuChr02m2514,RcuChr02m2515
	Chr02	26898278	2.28765e-24	T	C	intergenic	RcuChr02m2514,RcuChr02m2515
	Chr02	27649744	2.6194e-07	C	A	intergenic	RcuChr02m2542,RcuChr02m2543
	Chr03	7311969	6.79967e-10	T	C	intergenic	RcuChr03m0581,RcuChr03m0582
	Chr03	10783463	6.2459e-08	C	T	upstream	RcuChr03m0672
	Chr03	10783464	6.2459e-08	A	G	upstream	RcuChr03m0672
	Chr04	5821082	1.15168e-11	G	A	intergenic	RcuChr04m0360,RcuChr04m0361
	Chr04	18546835	4.44984e-16	G	A	exonic	RcuChr04m1044
	Chr04	20199079	1.45835e-11	T	C	intergenic	RcuChr04m1113,RcuChr04m1114
	Chr04	23579750	5.73653e-08	A	G	intergenic	RcuChr04m1441,RcuChr04m1442
	Chr05	3409168	9.52401e-08	A	G	intergenic	RcuChr05m0415,RcuChr05m0416
	Chr05	3484375	9.9863e-07	G	A	intronic	RcuChr05m0426
	Chr05	3501961	5.74804e-09	A	G	intergenic	RcuChr05m0427,RcuChr05m0428
	Chr05	3515912	1.09621e-07	G	A	downstream	RcuChr05m0430,RcuChr05m0430.2,RcuChr05m0430.3
	Chr05	3519135	1.86184e-07	T	A	intronic	RcuChr05m0430,RcuChr05m0430.2,RcuChr05m0430.3
	Chr05	3531704	1.11521e-07	C	T	intergenic	RcuChr05m0430,RcuChr05m0431
	Chr05	3532654	9.64455e-08	C	G	intergenic	RcuChr05m0430,RcuChr05m0431
	Chr05	3532673	1.06154e-07	C	T	intergenic	RcuChr05m0430,RcuChr05m0431
	Chr05	3536239	9.99256e-08	A	G	intergenic	RcuChr05m0430,RcuChr05m0431
	Chr05	3676967	5.60267e-07	G	T	intergenic	RcuChr05m0439,RcuChr05m0440
	Chr05	3678283	2.16274e-08	A	T	intergenic	RcuChr05m0439,RcuChr05m0440
	Chr05	3751648	9.51801e-08	A	G	downstream	RcuChr05m0446,RcuChr05m0446.1
	Chr05	3890284	3.83302e-07	T	A	intergenic	RcuChr05m0455,RcuChr05m0456
	Chr05	3898460	4.17191e-07	A	G	intergenic	RcuChr05m0456,RcuChr05m0457
	Chr05	3899523	3.46168e-07	A	G	intergenic	RcuChr05m0456,RcuChr05m0457
	Chr05	3919179	4.18208e-07	T	C	intergenic	RcuChr05m0457,RcuChr05m0458
	Chr05	3919228	3.91389e-07	T	C	intergenic	RcuChr05m0457,RcuChr05m0458
	Chr05	3932366	1.08556e-07	A	T	intergenic	RcuChr05m0457,RcuChr05m0458
	Chr05	3936104	8.35096e-08	T	A	intergenic	RcuChr05m0457,RcuChr05m0458
	Chr05	3936119	5.42322e-08	T	A	intergenic	RcuChr05m0457,RcuChr05m0458
	Chr05	3936336	8.4748e-07	A	G	intergenic	RcuChr05m0457,RcuChr05m0458
	Chr05	3936350	8.92202e-07	G	T	intergenic	RcuChr05m0457,RcuChr05m0458
	Chr05	3936390	8.81122e-07	T	A	intergenic	RcuChr05m0457,RcuChr05m0458
	Chr05	3951212	8.82858e-09	A	G	intergenic	RcuChr05m0457,RcuChr05m0458
	Chr05	4051870	6.30426e-07	A	G	intergenic	RcuChr05m0465,RcuChr05m0466
	Chr05	4089042	5.17175e-07	G	A	intergenic	RcuChr05m0467,RcuChr05m0468
	Chr05	4112337	3.25897e-07	A	G	upstream	RcuChr05m0470,RcuChr05m0470.1
	Chr05	4112443	2.97802e-07	T	G	upstream	RcuChr05m0470,RcuChr05m0470.1
	Chr05	4122455	5.93108e-07	A	G	intergenic	RcuChr05m0470,RcuChr05m0471
	Chr05	4180366	9.19038e-09	A	T	upstream	RcuChr05m0477
	Chr05	4202039	3.25541e-07	T	C	exonic	RcuChr05m0481
	Chr05	4203580	2.86078e-07	T	C	intergenic	RcuChr05m0481,RcuChr05m0482
	Chr05	4230244	2.56468e-07	A	G	intergenic	RcuChr05m0483,RcuChr05m0484
	Chr05	4233486	2.94556e-07	C	T	intergenic	RcuChr05m0483,RcuChr05m0484
	Chr05	4236884	8.43997e-07	A	G	intergenic	RcuChr05m0483,RcuChr05m0484
	Chr05	4315010	9.63219e-07	G	A	intergenic	RcuChr05m0489,RcuChr05m0490
	Chr05	4320114	2.57893e-08	A	G	intergenic	RcuChr05m0489,RcuChr05m0490
	Chr05	4335294	2.04136e-08	A	T	intergenic	RcuChr05m0490,RcuChr05m0491
	Chr05	4335480	2.12937e-08	A	C	intergenic	RcuChr05m0490,RcuChr05m0491
	Chr05	4347028	9.82139e-07	G	A	downstream	RcuChr05m0492
	Chr05	4355283	2.77539e-08	T	C	intergenic	RcuChr05m0492,RcuChr05m0493
	Chr05	4368646	9.02352e-07	A	G	downstream	RcuChr05m0494
	Chr05	4371319	1.52119e-07	T	C	upstream	RcuChr05m0494
	Chr05	4375408	8.58143e-07	A	G	intergenic	RcuChr05m0494,RcuChr05m0495
	Chr05	4378031	9.06385e-07	T	C	intergenic	RcuChr05m0494,RcuChr05m0495
	Chr05	4451742	9.24293e-09	C	T	intergenic	RcuChr05m0499,RcuChr05m0500
	Chr05	4451752	1.05128e-13	G	A	intergenic	RcuChr05m0499,RcuChr05m0500
	Chr05	4451826	2.12818e-11	C	T	intergenic	RcuChr05m0499,RcuChr05m0500
	Chr05	4451874	2.55494e-11	A	T	intergenic	RcuChr05m0499,RcuChr05m0500
	Chr05	4451888	1.8464e-11	G	T	intergenic	RcuChr05m0499,RcuChr05m0500
	Chr05	4451956	8.71081e-07	C	T	intergenic	RcuChr05m0499,RcuChr05m0500
	Chr05	4452210	2.43663e-09	C	T	intergenic	RcuChr05m0499,RcuChr05m0500
	Chr05	4452432	9.58078e-07	A	G	intergenic	RcuChr05m0499,RcuChr05m0500
	Chr05	4452562	6.20648e-07	A	G	intergenic	RcuChr05m0499,RcuChr05m0500
	Chr05	4454199	8.40592e-07	C	A	intergenic	RcuChr05m0499,RcuChr05m0500
	Chr05	4454296	8.69415e-07	G	A	intergenic	RcuChr05m0499,RcuChr05m0500
	Chr05	4455867	8.00649e-07	G	A	intergenic	RcuChr05m0499,RcuChr05m0500
	Chr05	4487153	8.87766e-07	T	A	intergenic	RcuChr05m0500,RcuChr05m0501
	Chr05	4545750	3.26295e-07	C	T	intergenic	RcuChr05m0505,RcuChr05m0506
	Chr05	4559352	3.52447e-07	T	G	intronic	RcuChr05m0507,RcuChr05m0507.1
	Chr05	4608495	7.43409e-09	G	A	intergenic	RcuChr05m0511,RcuChr05m0512
	Chr05	4608558	3.00576e-08	C	T	intergenic	RcuChr05m0511,RcuChr05m0512
	Chr05	4691878	9.67833e-07	A	C	intronic	RcuChr05m0518,RcuChr05m0518.1
	Chr05	4711689	8.67859e-07	G	A	intergenic	RcuChr05m0520,RcuChr05m0521
	Chr05	4728731	9.85078e-10	T	C	intergenic	RcuChr05m0520,RcuChr05m0521
	Chr05	4740323	2.91369e-08	T	C	intergenic	RcuChr05m0521,RcuChr05m0522
	Chr05	4743203	5.47806e-07	C	T	intergenic	RcuChr05m0521,RcuChr05m0522
	Chr05	4743233	3.0169e-08	A	C	intergenic	RcuChr05m0521,RcuChr05m0522
	Chr05	4753556	1.24286e-07	T	C	intergenic	RcuChr05m0521,RcuChr05m0522
	Chr05	4753561	2.26405e-07	T	G	intergenic	RcuChr05m0521,RcuChr05m0522
	Chr05	4765511	2.78727e-08	A	G	intergenic	RcuChr05m0521,RcuChr05m0522
	Chr05	4775019	7.0639e-08	A	G	exonic	RcuChr05m0522
	Chr05	4796866	3.17e-08	C	G	intergenic	RcuChr05m0526,RcuChr05m0527
	Chr05	4813673	8.52652e-07	A	G	intergenic	RcuChr05m0528,RcuChr05m0529
	Chr05	4819627	8.87844e-07	T	C	intergenic	RcuChr05m0528,RcuChr05m0529
	Chr05	4823096	9.79751e-07	A	G	downstream	RcuChr05m0529
	Chr05	4823260	9.18013e-10	T	C	downstream	RcuChr05m0529
	Chr05	5366176	2.25037e-07	G	A	intergenic	RcuChr05m0568,RcuChr05m0569
	Chr05	5998715	2.38383e-07	A	G	intergenic	RcuChr05m0613,RcuChr05m0614
	Chr05	8991661	1.03872e-10	T	G	intergenic	RcuChr05m0937,RcuChr05m0938
	Chr05	9080042	3.939e-09	A	G	intergenic	RcuChr05m0948,RcuChr05m0949
	Chr05	9604544	7.02977e-08	G	A	intergenic	RcuChr05m1000,RcuChr05m1001
	Chr05	9604551	7.56328e-08	G	A	intergenic	RcuChr05m1000,RcuChr05m1001
	Chr05	9991632	1.70996e-07	T	C	upstream	RcuChr05m1042
	Chr05	19368378	6.99872e-11	C	T	intergenic	RcuChr05m1924,RcuChr05m1925
	Chr05	19368388	6.99872e-11	G	A	intergenic	RcuChr05m1924,RcuChr05m1925
	Chr05	22032127	3.07072e-07	T	G	intergenic	RcuChr05m2247,RcuChr05m2248
	Chr06	10465495	5.99334e-08	G	T	intergenic	RcuChr06m0842,RcuChr06m0843
	Chr06	10465658	3.90526e-12	C	A	intergenic	RcuChr06m0842,RcuChr06m0843
	Chr06	10465667	3.90526e-12	T	C	intergenic	RcuChr06m0842,RcuChr06m0843
	Chr06	10473448	7.82199e-07	T	C	intergenic	RcuChr06m0842,RcuChr06m0843
	Chr06	22299361	2.61249e-10	A	G	upstream	RcuChr06m2124,RcuChr06m2124.1
	Chr07	7741938	1.25133e-07	T	C	intergenic	RcuChr07m1018,RcuChr07m1019
	Chr07	7753011	1.96264e-10	G	A	downstream	RcuChr07m1019
	Chr07	7762045	1.02507e-13	T	C	intergenic	RcuChr07m1019,RcuChr07m1020
	Chr07	7830240	1.00911e-13	A	C	intronic	RcuChr07m1023
	Chr07	7834388	9.88718e-14	C	A	intronic	RcuChr07m1023
	Chr07	7845020	4.32275e-11	A	C	intronic	RcuChr07m1024
	Chr07	7848962	9.65751e-08	T	A	intronic	RcuChr07m1024
	Chr07	7859659	9.9676e-14	G	A	intergenic	RcuChr07m1024,RcuChr07m1025
	Chr07	7860742	9.01051e-14	T	C	intergenic	RcuChr07m1024,RcuChr07m1025
	Chr07	7863916	2.57283e-10	A	G	intergenic	RcuChr07m1024,RcuChr07m1025
	Chr07	7865347	1.19494e-11	C	T	intergenic	RcuChr07m1024,RcuChr07m1025
	Chr07	7867106	2.21627e-24	T	A	intergenic	RcuChr07m1024,RcuChr07m1025
	Chr07	7867108	2.21627e-24	A	C	intergenic	RcuChr07m1024,RcuChr07m1025
	Chr07	7867127	2.21627e-24	A	G	intergenic	RcuChr07m1024,RcuChr07m1025
	Chr07	7867133	3.67612e-08	A	G	intergenic	RcuChr07m1024,RcuChr07m1025
	Chr07	7867207	2.28765e-24	A	C	intergenic	RcuChr07m1024,RcuChr07m1025
	Chr07	7867239	3.77603e-08	G	A	intergenic	RcuChr07m1024,RcuChr07m1025
	Chr07	7867279	2.28765e-24	G	T	intergenic	RcuChr07m1024,RcuChr07m1025
	Chr07	7869565	1.5827e-07	A	T	intergenic	RcuChr07m1024,RcuChr07m1025
	Chr07	7870237	6.49033e-09	C	T	intergenic	RcuChr07m1024,RcuChr07m1025
	Chr07	7870359	1.11897e-13	G	A	intergenic	RcuChr07m1024,RcuChr07m1025
	Chr07	7872587	1.03552e-08	A	G	intergenic	RcuChr07m1024,RcuChr07m1025
	Chr07	7912040	8.56738e-13	G	A	intergenic	RcuChr07m1027,RcuChr07m1028
	Chr07	7912047	8.56738e-13	T	G	intergenic	RcuChr07m1027,RcuChr07m1028
	Chr07	8043588	3.92847e-09	C	T	intergenic	RcuChr07m1035,RcuChr07m1036
	Chr07	8069576	2.56739e-10	C	G	upstream	RcuChr07m1039,RcuChr07m1039.1,RcuChr07m1039.2,RcuChr07m1039.3,RcuChr07m1039.4,RcuChr07m1039.5,RcuChr07m1039.6,RcuChr07m1039.7
	Chr07	8069723	2.65315e-10	C	T	upstream	RcuChr07m1039,RcuChr07m1039.1,RcuChr07m1039.2,RcuChr07m1039.3,RcuChr07m1039.4,RcuChr07m1039.5,RcuChr07m1039.6,RcuChr07m1039.7
	Chr07	8072291	2.54702e-10	A	G	intronic	RcuChr07m1039,RcuChr07m1039.1,RcuChr07m1039.2,RcuChr07m1039.3,RcuChr07m1039.4,RcuChr07m1039.5,RcuChr07m1039.6,RcuChr07m1039.7
	Chr07	8074346	2.54248e-10	A	G	intronic	RcuChr07m1039,RcuChr07m1039.1,RcuChr07m1039.2,RcuChr07m1039.3,RcuChr07m1039.4,RcuChr07m1039.5,RcuChr07m1039.6,RcuChr07m1039.7
	Chr07	8075992	2.51659e-10	C	T	intronic	RcuChr07m1039,RcuChr07m1039.1,RcuChr07m1039.2,RcuChr07m1039.3,RcuChr07m1039.4,RcuChr07m1039.5,RcuChr07m1039.6,RcuChr07m1039.7
	Chr07	8076975	1.29869e-09	T	C	intronic	RcuChr07m1039,RcuChr07m1039.1,RcuChr07m1039.2,RcuChr07m1039.3,RcuChr07m1039.4,RcuChr07m1039.5,RcuChr07m1039.6,RcuChr07m1039.7
	Chr07	8078548	2.54248e-10	C	G	UTR3	RcuChr07m1039.7
	Chr07	8078588	1.14283e-17	C	A	UTR3	RcuChr07m1039.7
	Chr07	8079647	2.51338e-10	T	C	exonic	RcuChr07m1039,RcuChr07m1039.1,RcuChr07m1039.2,RcuChr07m1039.3,RcuChr07m1039.4,RcuChr07m1039.5,RcuChr07m1039.6
	Chr07	8081103	2.54248e-10	A	G	UTR3	RcuChr07m1039,RcuChr07m1039.1,RcuChr07m1039.2,RcuChr07m1039.3,RcuChr07m1039.4,RcuChr07m1039.6,RcuChr07m1039.7
	Chr07	8082086	2.57756e-10	A	C	UTR3	RcuChr07m1039,RcuChr07m1039.1,RcuChr07m1039.2,RcuChr07m1039.3,RcuChr07m1039.4,RcuChr07m1039.5,RcuChr07m1039.6,RcuChr07m1039.7
	Chr07	8084557	2.42987e-10	A	G	intergenic	RcuChr07m1039,RcuChr07m1040
	Chr07	8084665	1.11142e-17	C	T	intergenic	RcuChr07m1039,RcuChr07m1040
	Chr07	8085511	9.24335e-09	T	A	intergenic	RcuChr07m1039,RcuChr07m1040
	Chr07	8085794	2.54248e-10	T	A	intergenic	RcuChr07m1039,RcuChr07m1040
	Chr07	8088500	1.4805e-24	C	T	intergenic	RcuChr07m1039,RcuChr07m1040
	Chr07	8088529	1.18402e-24	A	G	intergenic	RcuChr07m1039,RcuChr07m1040
	Chr07	8091828	2.28912e-10	T	C	intergenic	RcuChr07m1039,RcuChr07m1040
	Chr07	8092104	2.56444e-10	T	G	intergenic	RcuChr07m1039,RcuChr07m1040
	Chr07	8092827	2.49897e-07	T	C	intergenic	RcuChr07m1039,RcuChr07m1040
	Chr07	8096491	2.62234e-10	A	G	intergenic	RcuChr07m1039,RcuChr07m1040
	Chr07	8097237	2.54137e-10	T	G	intergenic	RcuChr07m1039,RcuChr07m1040
	Chr07	8097445	2.42418e-10	T	C	intergenic	RcuChr07m1039,RcuChr07m1040
	Chr07	8098076	2.54368e-10	T	C	intergenic	RcuChr07m1039,RcuChr07m1040
	Chr07	8098395	2.53997e-10	T	C	intergenic	RcuChr07m1039,RcuChr07m1040
	Chr07	8098955	2.54248e-10	G	C	intergenic	RcuChr07m1039,RcuChr07m1040
	Chr07	8099073	2.60524e-10	T	C	intergenic	RcuChr07m1039,RcuChr07m1040
	Chr07	8100573	2.62024e-10	C	A	upstream	RcuChr07m1040,RcuChr07m1040.1,RcuChr07m1040.2,RcuChr07m1040.3,RcuChr07m1040.4
	Chr07	8100806	2.54248e-10	A	G	UTR5	RcuChr07m1040,RcuChr07m1040.1,RcuChr07m1040.2,RcuChr07m1040.3,RcuChr07m1040.4
	Chr07	8101820	2.17875e-10	C	T	intronic	RcuChr07m1040,RcuChr07m1040.1,RcuChr07m1040.2,RcuChr07m1040.3,RcuChr07m1040.4
	Chr07	8105463	2.202e-10	T	C	intergenic	RcuChr07m1040,RcuChr07m1041
	Chr07	8105969	2.73194e-10	C	T	intergenic	RcuChr07m1040,RcuChr07m1041
	Chr07	8107272	5.80289e-18	A	T	downstream	RcuChr07m1041
	Chr07	8107790	2.94201e-07	C	T	downstream	RcuChr07m1041
	Chr07	8108552	2.57216e-10	T	C	exonic	RcuChr07m1041
	Chr07	8116144	2.41002e-10	C	A	intergenic	RcuChr07m1041,RcuChr07m1042
	Chr07	8187451	4.3578e-24	C	T	intergenic	RcuChr07m1048,RcuChr07m1049
	Chr07	8193210	2.70821e-07	T	C	upstream;downstream	RcuChr07m1049;RcuChr07m1050
	Chr07	8309978	2.33923e-10	C	T	intergenic	RcuChr07m1061,RcuChr07m1062
	Chr07	8477085	1.29856e-08	T	A	intergenic	RcuChr07m1068,RcuChr07m1069
	Chr07	8568138	2.32797e-24	A	G	intergenic	RcuChr07m1075,RcuChr07m1076
	Chr07	8568248	2.65544e-24	A	G	intergenic	RcuChr07m1075,RcuChr07m1076
	Chr07	8623639	2.34717e-24	T	C	intergenic	RcuChr07m1078,RcuChr07m1079
	Chr07	8656060	4.58761e-10	G	C	downstream	RcuChr07m1080
	Chr07	8698199	4.97028e-10	A	G	downstream	RcuChr07m1086,RcuChr07m1086.1,RcuChr07m1086.2,RcuChr07m1086.3
	Chr07	21965731	4.91584e-07	G	A	intronic	RcuChr07m2152,RcuChr07m2152.1
	Chr07	26109845	3.14821e-07	C	T	upstream	RcuChr07m2641
	Chr08	1113091	6.80567e-09	G	A	intergenic	RcuChr08m0077,RcuChr08m0079
	Chr08	8368921	2.25627e-10	G	A	UTR5	RcuChr08m0809
	Chr09	6868101	7.96321e-10	G	T	intergenic	RcuChr09m1034,RcuChr09m1035
	Chr09	6868288	7.04265e-10	G	A	intergenic	RcuChr09m1034,RcuChr09m1035
	Chr09	6868437	5.81554e-10	A	G	intergenic	RcuChr09m1034,RcuChr09m1035
	Chr09	6868900	1.78554e-08	A	G	intergenic	RcuChr09m1034,RcuChr09m1035
	Chr09	6869174	7.90866e-10	C	T	intergenic	RcuChr09m1034,RcuChr09m1035
	Chr09	6869361	7.90539e-10	A	G	intergenic	RcuChr09m1034,RcuChr09m1035
	Chr09	6869437	7.84442e-10	G	T	intergenic	RcuChr09m1034,RcuChr09m1035
	Chr09	6869440	2.32194e-18	A	C	intergenic	RcuChr09m1034,RcuChr09m1035
	Chr09	6869526	1.59615e-11	T	A	intergenic	RcuChr09m1034,RcuChr09m1035
	Chr09	6869682	2.53874e-18	A	G	intergenic	RcuChr09m1034,RcuChr09m1035
	Chr09	6870224	4.60559e-07	A	T	intergenic	RcuChr09m1034,RcuChr09m1035
	Chr09	7506082	3.01221e-11	A	T	intergenic	RcuChr09m1118,RcuChr09m1119
	Chr09	7509398	1.78724e-07	T	G	upstream	RcuChr09m1119
	Chr09	7515992	1.90805e-07	G	A	intronic	RcuChr09m1120
	Chr09	7516886	1.77655e-07	T	C	exonic	RcuChr09m1120
	Chr09	7516970	2.00697e-07	C	T	exonic	RcuChr09m1120
	Chr09	7518728	1.78027e-07	G	A	intergenic	RcuChr09m1120,RcuChr09m1121
	Chr09	7520067	1.81073e-07	C	T	intergenic	RcuChr09m1120,RcuChr09m1121
	Chr09	7520316	4.58828e-07	C	T	intergenic	RcuChr09m1120,RcuChr09m1121
	Chr09	7521867	3.28377e-11	C	T	intergenic	RcuChr09m1120,RcuChr09m1121
	Chr09	7522120	2.68084e-07	A	C	intergenic	RcuChr09m1120,RcuChr09m1121
	Chr09	7542468	1.71409e-07	T	A	upstream	RcuChr09m1123,RcuChr09m1123.1,RcuChr09m1123.2,RcuChr09m1123.3
	Chr09	7542518	1.45466e-07	G	C	upstream	RcuChr09m1123,RcuChr09m1123.1,RcuChr09m1123.2,RcuChr09m1123.3
	Chr09	7542790	8.8937e-07	T	C	upstream	RcuChr09m1123,RcuChr09m1123.1,RcuChr09m1123.2,RcuChr09m1123.3
	Chr09	7543173	1.87393e-07	A	G	upstream	RcuChr09m1123,RcuChr09m1123.1,RcuChr09m1123.2,RcuChr09m1123.3
	Chr09	8304149	6.2887e-12	T	C	upstream	RcuChr09m1201,RcuChr09m1201.1
	Chr09	9780705	8.90677e-07	C	T	intergenic	RcuChr09m1344,RcuChr09m1345
	Chr09	9780740	7.45807e-08	C	T	intergenic	RcuChr09m1344,RcuChr09m1345
	Chr09	10517400	8.87222e-07	T	A	intergenic	RcuChr09m1414,RcuChr09m1415
	Chr09	10534644	2.95578e-08	A	G	intergenic	RcuChr09m1414,RcuChr09m1415
	Chr09	10563456	2.54483e-07	A	G	intergenic	RcuChr09m1414,RcuChr09m1415
	Chr09	11333802	2.28765e-24	C	T	intergenic	RcuChr09m1434,RcuChr09m1435
	Chr09	11345619	2.28941e-07	G	A	intergenic	RcuChr09m1434,RcuChr09m1435
	Chr09	11373165	6.31721e-13	T	C	intergenic	RcuChr09m1434,RcuChr09m1435
	Chr09	11548824	2.20533e-13	C	T	upstream	RcuChr09m1441
	Chr09	11548861	2.23653e-08	A	G	upstream	RcuChr09m1441
	Chr09	11548895	2.28765e-24	G	A	upstream	RcuChr09m1441
	Chr09	12732366	2.18209e-07	G	A	intergenic	RcuChr09m1469,RcuChr09m1470
	Chr09	13649743	6.8937e-07	G	A	intergenic	RcuChr09m1491,RcuChr09m1492
	Chr09	14324900	6.96159e-08	G	A	intergenic	RcuChr09m1511,RcuChr09m1512
	Chr09	14718799	5.24634e-07	C	T	intergenic	RcuChr09m1523,RcuChr09m1524
	Chr09	15814309	2.54248e-10	T	C	intergenic	RcuChr09m1586,RcuChr09m1587
	Chr09	15862086	2.3115e-24	G	C	intergenic	RcuChr09m1587,RcuChr09m1588
	Chr09	15862101	6.77151e-12	G	A	intergenic	RcuChr09m1587,RcuChr09m1588
	Chr09	15862105	5.29132e-07	A	C	intergenic	RcuChr09m1587,RcuChr09m1588
	Chr09	15862132	2.26521e-24	C	T	intergenic	RcuChr09m1587,RcuChr09m1588
	Chr09	15955808	9.30099e-08	T	G	intergenic	RcuChr09m1590,RcuChr09m1591
	Chr09	16074020	1.09903e-07	G	A	intergenic	RcuChr09m1595,RcuChr09m1596
	Chr09	16125561	4.8741e-08	A	G	intergenic	RcuChr09m1595,RcuChr09m1596
	Chr09	16125600	1.64658e-07	T	C	intergenic	RcuChr09m1595,RcuChr09m1596
	Chr09	16215564	9.8943e-09	A	T	intronic	RcuChr09m1598
	Chr09	17174761	5.7702e-09	G	A	intergenic	RcuChr09m1625,RcuChr09m1626
	Chr09	18355997	1.97971e-07	T	C	intergenic	RcuChr09m1696,RcuChr09m1697
	Chr09	18356002	2.30733e-07	A	G	intergenic	RcuChr09m1696,RcuChr09m1697
	Chr09	18600793	2.28765e-24	A	G	upstream	RcuChr09m1702
	Chr09	18753904	3.89522e-07	T	C	intergenic	RcuChr09m1703,RcuChr09m1704
	Chr09	18753919	6.33005e-07	A	G	intergenic	RcuChr09m1703,RcuChr09m1704
	Chr09	23527713	7.87123e-08	T	C	intergenic	RcuChr09m1961,RcuChr09m1962
	Chr09	23528344	3.0047e-07	T	A	intergenic	RcuChr09m1961,RcuChr09m1962
	Chr09	23530544	1.12248e-07	C	G	exonic	RcuChr09m1962,RcuChr09m1962.1,RcuChr09m1962.2,RcuChr09m1962.3
	Chr09	23532367	1.09258e-07	T	G	UTR3	RcuChr09m1962,RcuChr09m1962.1,RcuChr09m1962.2,RcuChr09m1962.3
	Chr09	23538876	1.1025e-07	T	C	UTR3	RcuChr09m1964.1
	Chr09	23544041	1.1025e-07	T	C	exonic	RcuChr09m1964,RcuChr09m1964.1
	Chr09	23549612	7.22846e-08	G	A	intergenic	RcuChr09m1964,RcuChr09m1965
	Chr09	23550224	3.12525e-07	G	A	intergenic	RcuChr09m1964,RcuChr09m1965
	Chr09	23550797	1.12262e-07	T	C	intergenic	RcuChr09m1964,RcuChr09m1965
	Chr09	23551648	1.27269e-07	A	C	intergenic	RcuChr09m1964,RcuChr09m1965
	Chr09	23562876	7.36044e-07	A	G	intergenic	RcuChr09m1965,RcuChr09m1966
	Chr09	23569597	2.89926e-07	A	G	intergenic	RcuChr09m1965,RcuChr09m1966
	Chr09	23570743	1.1025e-07	A	C	upstream	RcuChr09m1966
	Chr09	23575880	8.61456e-09	T	C	downstream	RcuChr09m1966
	Chr09	23575950	8.67764e-07	A	G	downstream	RcuChr09m1966
	Chr09	23733363	6.44563e-10	T	C	intergenic	RcuChr09m1979,RcuChr09m1980
	Chr09	23733367	1.68889e-09	T	C	intergenic	RcuChr09m1979,RcuChr09m1980
	Chr09	23893575	2.53701e-07	A	G	upstream	RcuChr09m1996
	Chr09	23929573	6.86749e-07	A	G	intergenic	RcuChr09m2002,RcuChr09m2003
	Chr09	23929688	6.71392e-07	A	G	intergenic	RcuChr09m2002,RcuChr09m2003
	Chr09	23930458	5.71238e-07	T	C	intergenic	RcuChr09m2002,RcuChr09m2003
	Chr09	23934350	6.25609e-07	C	T	intergenic	RcuChr09m2002,RcuChr09m2003
	Chr09	23934488	2.59279e-07	T	C	intergenic	RcuChr09m2002,RcuChr09m2003
	Chr09	23934779	1.69506e-07	A	G	intergenic	RcuChr09m2002,RcuChr09m2003
	Chr09	23935089	6.62144e-07	A	G	intergenic	RcuChr09m2002,RcuChr09m2003
	Chr09	23936145	6.90955e-07	G	A	intergenic	RcuChr09m2002,RcuChr09m2003
	Chr09	23938301	6.71392e-07	A	G	intergenic	RcuChr09m2002,RcuChr09m2003
	Chr09	23938812	5.51517e-07	G	A	intergenic	RcuChr09m2002,RcuChr09m2003
	Chr09	23938900	1.45896e-07	A	G	intergenic	RcuChr09m2002,RcuChr09m2003
	Chr09	23941588	5.61386e-07	T	C	intergenic	RcuChr09m2002,RcuChr09m2003
	Chr09	23942293	6.71392e-07	T	C	intergenic	RcuChr09m2002,RcuChr09m2003
	Chr09	23942616	7.06596e-07	T	C	intergenic	RcuChr09m2002,RcuChr09m2003
	Chr09	23943606	6.87294e-07	A	G	intergenic	RcuChr09m2002,RcuChr09m2003
	Chr09	23943937	6.60194e-07	T	C	intergenic	RcuChr09m2002,RcuChr09m2003
	Chr09	23944265	2.10804e-07	T	C	intergenic	RcuChr09m2002,RcuChr09m2003
	Chr09	23944636	7.06071e-07	T	G	intergenic	RcuChr09m2002,RcuChr09m2003
	Chr09	23944673	6.70561e-07	G	A	intergenic	RcuChr09m2002,RcuChr09m2003
	Chr09	23945728	3.91538e-07	A	G	intergenic	RcuChr09m2002,RcuChr09m2003
	Chr09	23946677	6.94765e-07	A	G	intergenic	RcuChr09m2002,RcuChr09m2003
	Chr09	23947185	6.71392e-07	T	G	intergenic	RcuChr09m2002,RcuChr09m2003
	Chr09	23947250	9.98724e-07	A	G	intergenic	RcuChr09m2002,RcuChr09m2003
	Chr09	23949939	2.36405e-07	A	G	intergenic	RcuChr09m2002,RcuChr09m2003
	Chr09	23949945	1.96456e-07	G	C	intergenic	RcuChr09m2002,RcuChr09m2003
	Chr09	23949986	5.82195e-07	T	C	intergenic	RcuChr09m2002,RcuChr09m2003
	Chr09	23950048	6.71392e-07	T	G	intergenic	RcuChr09m2002,RcuChr09m2003
	Chr09	23953438	6.71392e-07	T	C	intergenic	RcuChr09m2002,RcuChr09m2003
	Chr09	23955005	6.13057e-08	A	G	intergenic	RcuChr09m2002,RcuChr09m2003
	Chr09	23957244	6.05113e-07	A	G	intergenic	RcuChr09m2002,RcuChr09m2003
	Chr09	23957400	6.71392e-07	A	C	intergenic	RcuChr09m2002,RcuChr09m2003
	Chr09	23957540	2.35862e-07	A	G	intergenic	RcuChr09m2002,RcuChr09m2003
	Chr09	23959051	6.93811e-07	A	G	intergenic	RcuChr09m2002,RcuChr09m2003
	Chr09	23959552	6.40873e-07	T	A	downstream	RcuChr09m2003
	Chr09	23960088	6.71392e-07	A	G	exonic	RcuChr09m2003
	Chr09	23963015	6.73355e-07	G	A	intergenic	RcuChr09m2003,RcuChr09m2004
	Chr09	23964411	6.71392e-07	T	C	intergenic	RcuChr09m2003,RcuChr09m2004
	Chr09	23966400	9.35226e-08	T	C	intergenic	RcuChr09m2003,RcuChr09m2004
	Chr09	23966717	6.86561e-07	T	C	intergenic	RcuChr09m2003,RcuChr09m2004
	Chr09	23967031	6.22605e-07	A	C	intergenic	RcuChr09m2003,RcuChr09m2004
	Chr09	23968106	6.71392e-07	T	C	intergenic	RcuChr09m2003,RcuChr09m2004
	Chr09	23969706	6.71392e-07	T	C	downstream	RcuChr09m2004,RcuChr09m2005
	Chr09	23969783	8.01148e-07	T	C	downstream	RcuChr09m2004,RcuChr09m2005
	Chr09	23970067	6.43689e-07	A	G	downstream	RcuChr09m2004,RcuChr09m2005
	Chr09	23971433	7.13363e-07	A	G	upstream	RcuChr09m2004,RcuChr09m2005
	Chr09	23972204	6.71392e-07	A	G	intergenic	RcuChr09m2005,RcuChr09m2006
	Chr09	23972991	5.61386e-07	T	G	intergenic	RcuChr09m2005,RcuChr09m2006
	Chr09	23973234	6.6321e-07	T	C	intergenic	RcuChr09m2005,RcuChr09m2006
	Chr09	23974264	4.91247e-07	A	G	upstream	RcuChr09m2006,RcuChr09m2006.1,RcuChr09m2006.2,RcuChr09m2006.3,RcuChr09m2006.4,RcuChr09m2006.5
	Chr09	23974315	7.48513e-07	C	T	upstream	RcuChr09m2006,RcuChr09m2006.1,RcuChr09m2006.2,RcuChr09m2006.3,RcuChr09m2006.4,RcuChr09m2006.5
	Chr09	23975068	7.38483e-07	A	T	UTR5	RcuChr09m2006,RcuChr09m2006.1,RcuChr09m2006.2,RcuChr09m2006.3,RcuChr09m2006.4,RcuChr09m2006.5
	Chr09	23979009	6.71392e-07	A	C	intronic	RcuChr09m2006,RcuChr09m2006.1,RcuChr09m2006.2,RcuChr09m2006.3,RcuChr09m2006.4,RcuChr09m2006.5
	Chr09	23981666	5.69147e-07	T	C	downstream	RcuChr09m2006,RcuChr09m2006.1,RcuChr09m2006.2,RcuChr09m2006.3,RcuChr09m2006.4,RcuChr09m2006.5
	Chr09	23981682	5.79705e-07	T	C	downstream	RcuChr09m2006,RcuChr09m2006.1,RcuChr09m2006.2,RcuChr09m2006.3,RcuChr09m2006.4,RcuChr09m2006.5
	Chr09	23981702	4.87826e-07	A	G	downstream	RcuChr09m2006,RcuChr09m2006.1,RcuChr09m2006.2,RcuChr09m2006.3,RcuChr09m2006.4,RcuChr09m2006.5
	Chr09	23981717	4.87826e-07	C	G	downstream	RcuChr09m2006,RcuChr09m2006.1,RcuChr09m2006.2,RcuChr09m2006.3,RcuChr09m2006.4,RcuChr09m2006.5
	Chr09	23982786	4.75829e-07	T	C	intergenic	RcuChr09m2006,RcuChr09m2007
	Chr09	23983475	7.62359e-08	T	G	upstream	RcuChr09m2007
	Chr09	23984072	9.64677e-08	A	G	exonic	RcuChr09m2007
	Chr09	23995393	2.03592e-07	C	T	intergenic	RcuChr09m2008,RcuChr09m2009
	Chr09	23995395	2.03592e-07	A	T	intergenic	RcuChr09m2008,RcuChr09m2009
	Chr09	23995996	7.14803e-07	T	G	intergenic	RcuChr09m2008,RcuChr09m2009
	Chr09	24000660	6.92598e-07	T	A	intergenic	RcuChr09m2008,RcuChr09m2009
	Chr09	24000917	1.58055e-07	A	G	intergenic	RcuChr09m2008,RcuChr09m2009
	Chr09	24001268	6.54593e-07	C	G	intergenic	RcuChr09m2008,RcuChr09m2009
	Chr09	24012274	6.71392e-07	T	C	intergenic	RcuChr09m2008,RcuChr09m2009
	Chr09	24014475	7.50431e-07	C	T	intergenic	RcuChr09m2008,RcuChr09m2009
	Chr09	24014546	6.73513e-07	A	G	intergenic	RcuChr09m2008,RcuChr09m2009
	Chr09	24016989	6.81143e-07	C	G	intronic	RcuChr09m2009
	Chr09	24017673	6.71392e-07	G	A	intronic	RcuChr09m2009
	Chr09	24022531	5.73627e-07	A	G	intergenic	RcuChr09m2010,RcuChr09m2011
	Chr09	24030496	1.35175e-07	C	G	intergenic	RcuChr09m2011,RcuChr09m2012
	Chr09	24030922	2.18437e-07	T	C	intergenic	RcuChr09m2011,RcuChr09m2012
	Chr09	24032094	7.11337e-07	T	C	downstream	RcuChr09m2012
	Chr09	24032530	9.21953e-09	T	C	exonic	RcuChr09m2012
	Chr09	24032679	5.48552e-07	C	T	upstream	RcuChr09m2012
	Chr09	24032696	6.31511e-07	A	G	upstream	RcuChr09m2012
	Chr09	24032703	6.31511e-07	T	A	upstream	RcuChr09m2012
	Chr09	24033282	6.71392e-07	A	C	upstream	RcuChr09m2012
	Chr09	24033993	6.71392e-07	A	C	intergenic	RcuChr09m2012,RcuChr09m2013
	Chr09	24034550	6.33106e-07	A	G	intergenic	RcuChr09m2012,RcuChr09m2013
	Chr09	24036581	5.97164e-07	A	G	intergenic	RcuChr09m2012,RcuChr09m2013
	Chr09	24037294	6.95154e-07	A	G	intergenic	RcuChr09m2012,RcuChr09m2013
	Chr09	24040808	6.71392e-07	C	A	intergenic	RcuChr09m2012,RcuChr09m2013
	Chr09	24041525	3.0387e-07	T	G	intergenic	RcuChr09m2012,RcuChr09m2013
	Chr09	24042263	6.94671e-07	A	G	intergenic	RcuChr09m2012,RcuChr09m2013
	Chr09	24042764	1.39215e-07	A	C	intergenic	RcuChr09m2012,RcuChr09m2013
	Chr09	24042898	7.04674e-07	A	G	intergenic	RcuChr09m2012,RcuChr09m2013
	Chr09	24046016	6.96828e-07	A	C	intergenic	RcuChr09m2012,RcuChr09m2013
	Chr09	24047281	6.92621e-07	T	C	intergenic	RcuChr09m2012,RcuChr09m2013
	Chr09	24047296	2.64268e-07	A	G	intergenic	RcuChr09m2012,RcuChr09m2013
[truncated: 220 more rows]
