# Supplementary material for: A Chromosome-level Genome Assembly of Wild Castor Provides New Insights into its Adaptive Evolution in Tropical Desert
Source: Genomics Proteomics Bioinformatics. 2021 Jul 30;20(1):42–59. doi: 10.1016/j.gpb.2021.04.003 (PMC9510866; doi:10.1016/j.gpb.2021.04.003)
Supplement: Supplementary Table S17 — Gene family expansion in WT05 compared to NSL4733 (P < 0.01) [file mmc35.xls]

## Sheet: TableS15
Table S17 Gene family expansion in WT05 compared to NSL4733 (P < 0.01)
FamilyID	Ath	Cas	WT05	Jat	Linum	Pop	NSL4733	Rub	Ver
GF3	52	64	63	58	83	64	56	65	62
GF45	0	127	14	3	0	0	3	3	5
GF208	0	0	2	0	0	0	1	0	60
GF221	4	14	9	0	7	6	2	9	10
GF247	0	12	8	3	0	13	4	9	7
GF331	0	3	3	1	0	0	1	5	34
GF370	3	3	7	7	7	4	4	5	4
GF402	4	5	5	3	5	8	4	4	4
GF426	2	3	6	7	3	4	5	6	5
GF448	3	3	5	3	10	4	4	4	3
GF479	2	4	6	4	6	3	5	3	5
GF533	4	4	5	4	4	4	4	3	4
GF551	0	2	8	6	0	6	6	5	3
GF643	6	2	3	2	4	6	1	2	6
GF774	1	5	3	3	7	4	1	2	3
GF776	1	5	4	3	2	3	3	5	3
GF871	0	3	4	4	4	3	2	4	3
GF1045	0	2	4	2	3	7	3	2	2
GF1075	3	2	3	3	4	3	2	2	2
GF1132	3	3	3	1	1	4	2	5	2
GF1178	2	3	4	2	1	3	3	1	4
GF1362	1	2	4	2	2	3	3	3	2
GF1365	0	3	3	1	6	4	2	1	2
GF1374	0	3	5	2	0	1	4	3	4
GF1539	1	1	3	2	3	3	2	4	2
GF1666	1	2	3	2	2	3	2	1	4
GF1670	0	2	3	3	2	3	2	3	2
GF1774	1	2	3	2	6	2	1	1	1
GF1943	1	2	3	2	0	5	1	4	0
GF2048	2	1	5	1	2	1	3	1	1
GF2107	1	1	3	2	1	3	2	2	2
GF2189	2	2	4	3	1	3	1	0	0
GF2309	0	2	3	2	0	0	1	7	1
GF2448	3	1	2	1	2	2	1	2	1
GF2712	1	0	5	1	1	2	3	0	2
GF2983	2	2	2	1	2	2	1	1	1
GF3067	2	2	2	1	2	2	1	1	1
GF3362	0	0	2	1	1	4	1	0	5
GF3372	1	2	2	1	1	1	1	4	1
GF3435	1	1	2	1	2	3	1	2	1
GF3686	2	1	2	1	3	0	1	2	1
GF3795	2	1	2	1	2	1	1	2	1
GF4011	0	3	3	5	0	0	1	0	1
GF4363	1	1	4	1	1	1	2	1	1
GF4366	1	1	2	1	4	1	1	1	1
GF4548	1	1	2	1	2	2	1	2	1
GF5197	2	1	2	1	2	1	1	1	1
GF5558	1	0	2	1	2	2	1	1	2
GF5559	0	0	6	0	0	0	1	3	2
GF5562	0	0	11	0	0	0	1	0	0
GF5563	0	2	2	2	2	1	1	1	1
GF5564	1	1	5	1	1	1	2	0	0
GF5566	0	0	4	1	4	0	3	0	0
GF5570	1	1	2	1	2	2	1	1	1
GF5580	1	1	3	1	2	1	1	1	1
GF5581	1	1	2	1	2	1	1	1	2
GF5719	1	1	2	1	2	1	1	2	1
GF5974	1	1	2	1	2	2	1	1	1
GF6147	1	2	2	0	3	2	1	1	0
GF6239	1	1	2	1	2	2	1	1	1
GF6383	1	2	2	1	0	2	1	2	1
GF6557	2	1	2	1	0	2	1	1	1
GF6955	0	3	3	1	0	0	2	1	1
GF6981	1	1	3	1	1	1	1	1	1
GF6988	1	1	2	1	2	1	1	1	1
GF6991	1	1	2	1	2	1	1	1	1
GF6994	1	1	2	1	2	1	1	1	1
GF7024	0	0	3	2	0	5	1	0	0
GF7073	1	1	2	1	2	1	1	1	1
GF7179	0	1	2	1	2	1	1	1	2
GF7586	1	1	2	1	2	1	1	1	1
GF7848	1	1	2	1	2	1	1	1	1
GF8078	0	1	2	1	2	1	1	1	2
GF8516	1	1	2	1	1	1	1	2	1
GF8771	0	2	2	1	0	1	1	1	2
GF8811	1	1	2	1	1	1	1	1	1
GF8812	1	1	2	0	2	1	1	1	1
GF8820	1	1	2	1	1	1	1	1	1
GF8821	0	1	2	1	0	2	1	2	1
GF8822	1	1	2	1	1	1	1	1	1
GF8823	0	1	3	1	0	2	1	1	1
GF10892	0	2	2	0	0	0	1	5	0
GF11257	0	1	3	1	0	0	2	1	1
GF11262	0	0	2	2	0	0	1	1	3
GF11266	0	0	2	0	3	2	1	0	1
GF12054	0	1	2	1	0	0	1	2	2
GF12529	1	1	2	1	0	1	1	1	1
GF12853	0	1	2	1	1	1	1	1	1
GF12933	0	0	7	0	0	0	1	0	0
GF13124	0	0	2	0	2	2	1	0	1
GF13184	0	0	2	1	0	4	1	0	0
GF13345	0	2	2	0	0	0	1	2	1
GF13815	0	1	2	1	0	1	1	1	1
GF13992	0	0	5	0	0	0	2	0	0
GF14003	0	0	3	1	0	0	2	0	1
GF14006	0	0	3	0	0	1	1	1	1
GF14016	0	0	2	4	0	0	1	0	0
GF14680	0	0	2	1	0	1	1	1	1
GF14703	2	0	2	0	0	0	1	0	1
GF14773	0	0	2	0	0	0	1	0	3
GF14774	0	0	4	0	0	0	2	0	0
GF14776	0	0	3	0	1	0	2	0	0
GF15126	0	1	2	0	0	0	1	1	1
GF15244	0	1	2	1	0	0	1	0	1
GF15497	0	1	3	0	0	0	1	0	0
GF15502	0	0	2	1	0	0	1	0	1
GF15503	0	0	3	0	0	0	2	0	0
GF15505	0	0	4	0	0	0	1	0	0
GF15508	0	0	4	0	0	0	1	0	0
GF15759	0	0	2	0	0	0	1	0	2
GF15773	0	0	2	0	0	0	1	0	2
GF16095	0	0	2	0	0	0	1	1	1
GF16114	0	0	2	0	0	0	1	1	1
GF16256	0	0	3	0	0	0	1	0	0
GF16266	0	0	2	0	0	0	1	0	1
GF16280	0	0	2	0	0	0	1	0	1
GF16290	0	0	3	0	0	0	1	0	0
GF16804	0	0	2	0	1	0	1	0	0
GF16928	0	0	2	0	0	0	1	0	1
GF17244	0	0	2	0	0	0	1	0	0
GF17245	0	0	2	0	0	0	1	0	0
GF17247	0	0	2	0	0	0	1	0	0
GF17253	0	0	2	0	0	0	1	0	0
GF17254	0	0	2	0	0	0	1	0	0
GF17259	0	0	2	0	0	0	1	0	0
GF17261	0	0	2	0	0	0	1	0	0
GF17262	0	0	2	0	0	0	1	0	0
GF17263	0	0	2	0	0	0	1	0	0
GF17264	0	0	2	0	0	0	1	0	0
GF17267	0	0	2	0	0	0	1	0	0
GF17268	0	0	2	0	0	0	1	0	0
GF17269	0	0	2	0	0	0	1	0	0
GF17270	0	0	2	0	0	0	1	0	0
GF17271	0	0	2	0	0	0	1	0	0
GF17272	0	0	2	0	0	0	1	0	0
GF17273	0	0	2	0	0	0	1	0	0
GF17274	0	0	2	0	0	0	1	0	0
GF17275	0	0	2	0	0	0	1	0	0
GF17276	0	0	2	0	0	0	1	0	0
GF17277	0	0	2	0	0	0	1	0	0
GF17278	0	0	2	0	0	0	1	0	0
GF17279	0	0	2	0	0	0	1	0	0
GF17281	0	0	2	0	0	0	1	0	0
GF17282	0	0	2	0	0	0	1	0	0
GF17283	0	0	2	0	0	0	1	0	0
GF17284	0	0	2	0	0	0	1	0	0
GF18362	0	0	2	0	0	0	1	0	0
Note: Rub, rubber tree; Cas, cassava; Jat, physic nut; Pop,cottonwood; Ath, Arabidopsis thliana; Linum,flax; Ver, tung tree.
