# Supplementary material for: A Chromosome-level Genome Assembly of Wild Castor Provides New Insights into its Adaptive Evolution in Tropical Desert
Source: Genomics Proteomics Bioinformatics. 2021 Jul 30;20(1):42–59. doi: 10.1016/j.gpb.2021.04.003 (PMC9510866; doi:10.1016/j.gpb.2021.04.003)
Supplement: Supplementary Table S18 — GO enrichment of expanded gene families in WT05 compared to NSL4733 genome (P < 0.01) [file mmc36.xls]

## Sheet: TableS16
Table S18 GO enrichment of expanded gene families in WT05 compared to NSL4733 genome (P < 0.01)
Class	GO Term	GO ID	GO Level	Pvalue	Enrichment Score	HitsGenesCountsInSelectedSet	HitsGenesCountsInBackground	AllGenesCountsInSelectedSet	AllGenesCountsInBackground	corrected p-value(BH method)
MF	zinc ion binding	GO:0008270	7	0	3.85211	76	1527	262	20278	0
MF	transition metal ion binding	GO:0046914	6	2.22045e-16	3.24639	88	2098	262	20278	1.60982e-14
MF	metal ion binding	GO:0046872	5	1.62093e-14	2.23762	90	3113	262	20278	7.83447e-13
MF	cation binding	GO:0043169	4	5.50671e-14	2.19117	90	3179	262	20278	1.99618e-12
MF	polygalacturonase activity	GO:0004650	6	7.2766e-08	11.6095	9	60	262	20278	2.11021e-06
MF	cysteine synthase activity	GO:0004124	5	1.46296e-07	23.2191	6	20	262	20278	3.53548e-06
MF	transferase activity, transferring alkyl or aryl (other than methyl) groups	GO:0016765	4	2.80037e-07	8.50516	10	91	262	20278	5.80076e-06
MF	manganese ion binding	GO:0030145	7	3.74215e-07	11.6826	8	53	262	20278	6.78265e-06
MF	nutrient reservoir activity	GO:0045735	2	5.02735e-07	11.2577	8	55	262	20278	8.09962e-06
MF	chlorophyll binding	GO:0016168	5	2.01081e-06	15.4794	6	30	262	20278	2.91567e-05
MF	tetrapyrrole binding	GO:0046906	4	2.19354e-06	3.27029	21	497	262	20278	2.89149e-05
MF	peroxidase activity	GO:0004601	5	1.73997e-05	6.11029	9	114	262	20278	0.000210247
MF	oxidoreductase activity, acting on peroxide as acceptor	GO:0016684	4	2.00116e-05	6.00494	9	116	262	20278	0.000223206
MF	xenobiotic transmembrane transporter activity	GO:0042910	4	8.54407e-05	6.68863	7	81	262	20278	0.000884922
MF	antioxidant activity	GO:0016209	2	0.00011504	4.80395	9	145	262	20278	0.00111205
MF	ion binding	GO:0043167	3	0.000155062	1.3242	116	6780	262	20278	0.00140525
MF	exonuclease activity	GO:0004527	6	0.000838853	6.78921	5	57	262	20278	0.00608169
MF	heme binding	GO:0020037	5	0.00116896	2.48598	15	467	262	20278	0.0080714
MF	antiporter activity	GO:0015297	6	0.00304974	3.68557	7	147	262	20278	0.0176885
MF	transferase activity, transferring acyl groups other than amino-acyl groups	GO:0016747	5	0.00344129	2.78406	10	278	262	20278	0.017821
MF	nuclease activity	GO:0004518	5	0.00402332	2.91453	9	239	262	20278	0.0201166
MF	protein binding	GO:0005515	3	0.00644437	1.26644	88	5378	262	20278	0.030143
MF	secondary active transmembrane transporter activity	GO:0015291	5	0.0154708	2.70889	7	200	262	20278	0.0623128
MF	transferase activity, transferring acyl groups	GO:0016746	4	0.0166229	2.19878	10	352	262	20278	0.0634296
MF	transferase activity, transferring hexosyl groups	GO:0016758	5	0.0277793	2.02081	10	383	262	20278	0.0982438
MF	ribonuclease activity	GO:0004540	6	0.032758	2.82471	5	137	262	20278	0.113093
MF	electron transfer activity	GO:0009055	4	0.0486855	2.28759	6	203	262	20278	0.156876
CC	transferase complex	GO:1990234	4	0.000810479	5.32187	6	125	47	5211	0.0151289
CC	photosystem	GO:0009521	4	0.000881167	5.23806	6	127	47	5211	0.0123363
CC	photosynthetic membrane	GO:0034357	4	0.00130904	4.85572	6	137	47	5211	0.0146613
CC	thylakoid	GO:0009579	3	0.0013593	4.82054	6	138	47	5211	0.0126868
CC	intracellular organelle	GO:0043229	4	0.00303698	1.58913	26	1814	47	5211	0.015461
CC	protein-containing complex	GO:0032991	2	0.00350737	1.87742	18	1063	47	5211	0.0151087
CC	organelle	GO:0043226	3	0.00393175	1.56328	26	1844	47	5211	0.015727
CC	membrane protein complex	GO:0098796	3	0.00646364	2.81581	8	315	47	5211	0.0241309
CC	non-membrane-bounded organelle	GO:0043228	4	0.0128562	1.9977	12	666	47	5211	0.0359973
CC	intracellular non-membrane-bounded organelle	GO:0043232	5	0.0128562	1.9977	12	666	47	5211	0.0359973
CC	ribosome	GO:0005840	6	0.0229851	2.25122	8	394	47	5211	0.0559638
CC	intracellular	GO:0005622	2	0.0333423	1.26395	32	2807	47	5211	0.0666845
CC	cellular anatomical entity	GO:0110165	2	0.0386314	1.07134	47	4864	47	5211	0.0745985
BP	response to oxidative stress	GO:0006979	4	4.54863e-07	9.42416	9	110	114	13131	8.64239e-05
BP	cysteine biosynthetic process from serine	GO:0006535	12	7.00266e-07	18.6785	6	37	114	13131	6.65252e-05
BP	cysteine biosynthetic process	GO:0019344	11	7.00266e-07	18.6785	6	37	114	13131	6.65252e-05
BP	electron transport chain	GO:0022900	5	7.61387e-07	10.7148	8	86	114	13131	3.61659e-05
BP	cysteine metabolic process	GO:0006534	10	8.25716e-07	18.187	6	38	114	13131	3.13772e-05
BP	serine family amino acid biosynthetic process	GO:0009070	10	3.01398e-06	14.7044	6	47	114	13131	9.54427e-05
BP	drug transport	GO:0015893	5	6.32335e-06	9.95419	7	81	114	13131	0.000171634
BP	drug transmembrane transport	GO:0006855	6	6.32335e-06	9.95419	7	81	114	13131	0.000171634
BP	response to drug	GO:0042493	4	6.32335e-06	9.95419	7	81	114	13131	0.000171634
BP	L-serine metabolic process	GO:0006563	10	8.55339e-06	12.3412	6	56	114	13131	0.000162515
BP	sulfur amino acid biosynthetic process	GO:0000097	9	9.49255e-06	12.1247	6	57	114	13131	0.000163962
BP	photosynthetic electron transport chain	GO:0009767	6	1.05135e-05	11.9156	6	58	114	13131	0.000166464
BP	sulfur amino acid metabolic process	GO:0000096	8	1.41211e-05	11.3296	6	61	114	13131	0.000206386
BP	photosynthesis, light reaction	GO:0019684	5	1.55244e-05	11.1469	6	62	114	13131	0.000210688
BP	serine family amino acid metabolic process	GO:0009069	9	2.23076e-05	10.4713	6	66	114	13131	0.000282563
BP	oxidation-reduction process	GO:0055114	3	3.52672e-05	2.06377	32	1786	114	13131	0.000418798
BP	sulfur compound biosynthetic process	GO:0044272	5	0.000184329	7.19901	6	96	114	13131	0.00184329
BP	response to chemical	GO:0042221	3	0.00031497	4.16328	9	249	114	13131	0.00284973
BP	hydrogen peroxide metabolic process	GO:0042743	6	0.000326074	8.34668	5	69	114	13131	0.00281609
BP	hydrogen peroxide catabolic process	GO:0042744	7	0.000326074	8.34668	5	69	114	13131	0.00281609
BP	antibiotic catabolic process	GO:0017001	6	0.000348749	8.22744	5	70	114	13131	0.00276093
BP	generation of precursor metabolites and energy	GO:0006091	4	0.000411646	4.49499	8	205	114	13131	0.00312851
BP	small molecule biosynthetic process	GO:0044283	4	0.000450358	3.12717	12	442	114	13131	0.00329108
BP	carboxylic acid biosynthetic process	GO:0046394	7	0.000476544	3.58829	10	321	114	13131	0.00335346
BP	organic acid biosynthetic process	GO:0016053	5	0.000476544	3.58829	10	321	114	13131	0.00335346
BP	antibiotic metabolic process	GO:0016999	5	0.000480522	7.67895	5	75	114	13131	0.00314825
BP	cofactor catabolic process	GO:0051187	5	0.0006467	7.19901	5	80	114	13131	0.00396364
BP	reactive oxygen species metabolic process	GO:0072593	4	0.00127878	6.1927	5	93	114	13131	0.00674914
BP	drug catabolic process	GO:0042737	5	0.00184507	5.70219	5	101	114	13131	0.00898879
BP	sulfur compound metabolic process	GO:0006790	4	0.00215277	4.51703	6	153	114	13131	0.00973873
BP	photosynthesis	GO:0015979	4	0.00342932	4.11372	6	168	114	13131	0.0141646
BP	alpha-amino acid biosynthetic process	GO:1901607	9	0.00384906	4.01805	6	172	114	13131	0.01556
BP	cellular amino acid biosynthetic process	GO:0008652	8	0.0075653	3.49043	6	198	114	13131	0.0271209
BP	cofactor metabolic process	GO:0051186	4	0.0110354	2.87961	7	280	114	13131	0.0374414
BP	drug metabolic process	GO:0017144	4	0.0161507	2.66983	7	302	114	13131	0.0529075
BP	response to stimulus	GO:0050896	2	0.018415	1.69112	18	1226	114	13131	0.0593025
BP	alpha-amino acid metabolic process	GO:1901605	8	0.0192135	2.84405	6	243	114	13131	0.0608428
BP	response to stress	GO:0006950	3	0.0373747	1.98975	9	521	114	13131	0.109249
Note: MF:Molecular function; CC: Cellular component; BP: Biological process
