# Supplementary material for: A Chromosome-level Genome Assembly of Wild Castor Provides New Insights into its Adaptive Evolution in Tropical Desert
Source: Genomics Proteomics Bioinformatics. 2021 Jul 30;20(1):42–59. doi: 10.1016/j.gpb.2021.04.003 (PMC9510866; doi:10.1016/j.gpb.2021.04.003)
Supplement: Supplementary Table S19 — Gene family expansion in WT05 compared to other seven species (P < 0.05) [file mmc37.xls]

## Sheet: TableS17
Table S19 Gene family expansion in WT05 compared to other seven species (P < 0.05)
FamilyID	Ath	Cas	WT05	Jat	Linum	Pop	NSL4733	Rub	Ver
GF551	0	2	8	6	0	6	6	5	3
GF953	0	0	8	1	0	5	9	2	1
GF1372	0	5	7	0	0	0	7	3	0
GF2189	2	2	4	3	1	3	1	0	0
GF2702	0	0	14	0	0	0	1	0	0
GF2712	1	0	5	1	1	2	3	0	2
GF5559	0	0	6	0	0	0	1	3	2
GF5562	0	0	11	0	0	0	1	0	0
GF5564	1	1	5	1	1	1	2	0	0
GF12933	0	0	7	0	0	0	1	0	0
GF13992	0	0	5	0	0	0	2	0	0
GF14006	0	0	3	0	0	1	1	1	1
GF14931	0	0	1	0	0	0	5	0	0
GF15497	0	1	3	0	0	0	1	0	0
GF15505	0	0	4	0	0	0	1	0	0
GF15508	0	0	4	0	0	0	1	0	0
Note: Rub, rubber tree; Cas, cassava; Jat, physic nut; Pop,cottonwood; Ath, Arabidopsis thliana; Linum,flax; Ver, tung tree.
