# Supplementary material for: A Chromosome-level Genome Assembly of Wild Castor Provides New Insights into its Adaptive Evolution in Tropical Desert
Source: Genomics Proteomics Bioinformatics. 2021 Jul 30;20(1):42–59. doi: 10.1016/j.gpb.2021.04.003 (PMC9510866; doi:10.1016/j.gpb.2021.04.003)
Supplement: Supplementary Table S20 — GO enrichment of expanded gene families in WT05 compared to other seven species (P < 0.05) [file mmc38.xls]

## Sheet: TableS18
Table S20 GO enrichment of expanded gene families in WT05 compared to other seven species (P < 0.05)
Class	GO Term	GO ID	GO Level	Pvalue	Enrichment Score	HitsGenesCountsInSelectedSet	HitsGenesCountsInBackground	AllGenesCountsInSelectedSet	AllGenesCountsInBackground	corrected p-value(BH method)
MF	catalytic activity, acting on a rRNA	GO:0140102	4	0	163.532	8	31	32	20278	0
MF	RNA glycosylase activity	GO:0030597	6	3.33067e-16	230.432	8	22	32	20278	6.16174e-15
MF	rRNA N-glycosylase activity	GO:0030598	7	3.33067e-16	230.432	8	22	32	20278	6.16174e-15
MF	hydrolase activity, hydrolyzing N-glycosyl compounds	GO:0016799	5	3.55271e-15	112.656	8	45	32	20278	3.28626e-14
MF	manganese ion binding	GO:0030145	7	1.28786e-14	95.6509	8	53	32	20278	9.53015e-14
MF	nutrient reservoir activity	GO:0045735	2	1.70974e-14	92.1727	8	55	32	20278	1.05434e-13
MF	chlorophyll binding	GO:0016168	5	9.77355e-10	105.615	5	30	32	20278	5.16602e-09
MF	catalytic activity, acting on RNA	GO:0140098	3	2.40166e-07	11.9002	8	426	32	20278	1.11077e-06
MF	hydrolase activity, acting on glycosyl bonds	GO:0016798	4	1.76365e-06	9.13423	8	555	32	20278	6.52551e-06
MF	tetrapyrrole binding	GO:0046906	4	0.00101002	6.37513	5	497	32	20278	0.00266933
MF	transition metal ion binding	GO:0046914	6	0.00411456	2.71839	9	2098	32	20278	0.00951492
MF	cofactor binding	GO:0048037	3	0.0374768	2.65586	5	1193	32	20278	0.0770357
MF	metal ion binding	GO:0046872	5	0.0468316	1.83206	9	3113	32	20278	0.0911983
CC	photosystem	GO:0009521	4	9.2634e-07	22.7953	5	127	9	5211	1.66741e-05
CC	photosynthetic membrane	GO:0034357	4	1.35231e-06	21.1314	5	137	9	5211	1.21708e-05
CC	thylakoid	GO:0009579	3	1.40223e-06	20.9783	5	138	9	5211	8.41337e-06
CC	membrane protein complex	GO:0098796	3	8.055e-05	9.19048	5	315	9	5211	0.00028998
CC	protein-containing complex	GO:0032991	2	0.000352582	3.81279	7	1063	9	5211	0.00105775
CC	intracellular	GO:0005622	2	0.00379593	1.85643	9	2807	9	5211	0.00759187
BP	negative regulation of cellular protein metabolic process	GO:0032269	8	3.33067e-16	200.091	8	25	21	13131	3.69704e-14
BP	regulation of translation	GO:0006417	8	3.33067e-16	147.126	8	34	21	13131	3.69704e-14
BP	negative regulation of protein metabolic process	GO:0051248	7	3.33067e-16	200.091	8	25	21	13131	3.69704e-14
BP	posttranscriptional regulation of gene expression	GO:0010608	7	3.33067e-16	147.126	8	34	21	13131	3.69704e-14
BP	regulation of cellular amide metabolic process	GO:0034248	6	3.33067e-16	147.126	8	34	21	13131	3.69704e-14
BP	negative regulation of cellular amide metabolic process	GO:0034249	7	3.33067e-16	200.091	8	25	21	13131	3.69704e-14
BP	negative regulation of translation	GO:0017148	9	3.33067e-16	200.091	8	25	21	13131	3.69704e-14
BP	negative regulation of cellular metabolic process	GO:0031324	6	4.44089e-16	166.743	8	30	21	13131	6.16174e-15
BP	negative regulation of nitrogen compound metabolic process	GO:0051172	6	5.55112e-16	172.493	8	29	21	13131	6.84638e-15
BP	negative regulation of macromolecule biosynthetic process	GO:0010558	7	6.66134e-16	178.653	8	28	21	13131	7.39409e-15
BP	negative regulation of cellular biosynthetic process	GO:0031327	7	6.66134e-16	178.653	8	28	21	13131	7.39409e-15
BP	negative regulation of biosynthetic process	GO:0009890	6	6.66134e-16	178.653	8	28	21	13131	7.39409e-15
BP	negative regulation of cellular macromolecule biosynthetic process	GO:2000113	8	6.66134e-16	178.653	8	28	21	13131	7.39409e-15
BP	regulation of cellular protein metabolic process	GO:0032268	7	1.22125e-15	122.007	8	41	21	13131	9.68273e-15
BP	regulation of protein metabolic process	GO:0051246	6	2.77556e-15	108.745	8	46	21	13131	2.05391e-14
BP	negative regulation of cellular process	GO:0048523	5	6.99441e-15	96.1978	8	52	21	13131	4.85237e-14
BP	negative regulation of gene expression	GO:0010629	7	2.53464e-13	62.5286	8	80	21	13131	1.65497e-12
BP	negative regulation of macromolecule metabolic process	GO:0010605	6	3.43614e-13	60.2685	8	83	21	13131	2.11895e-12
BP	negative regulation of metabolic process	GO:0009892	5	3.43614e-13	60.2685	8	83	21	13131	2.11895e-12
BP	negative regulation of biological process	GO:0048519	4	2.38132e-12	47.6408	8	105	21	13131	1.32163e-11
BP	translation	GO:0006412	8	1.25501e-11	12.6962	12	591	21	13131	6.63361e-11
BP	peptide biosynthetic process	GO:0043043	7	1.38527e-11	12.5896	12	596	21	13131	6.98932e-11
BP	peptide metabolic process	GO:0006518	6	1.88927e-11	12.2605	12	612	21	13131	9.11776e-11
BP	organonitrogen compound biosynthetic process	GO:1901566	5	2.38211e-11	7.22595	15	1298	21	13131	1.10172e-10
BP	amide biosynthetic process	GO:0043604	6	3.12994e-11	11.7425	12	639	21	13131	1.38969e-10
BP	cellular amide metabolic process	GO:0043603	5	6.57674e-11	11.0183	12	681	21	13131	2.80776e-10
BP	photosynthetic electron transport chain	GO:0009767	6	2.7178e-08	53.9039	5	58	21	13131	1.11732e-07
BP	photosynthesis, light reaction	GO:0019684	5	3.82255e-08	50.4263	5	62	21	13131	1.51537e-07
BP	electron transport chain	GO:0022900	5	2.00757e-07	36.3538	5	86	21	13131	7.428e-07
BP	cellular biosynthetic process	GO:0044249	4	3.21882e-07	3.3382	16	2997	21	13131	1.15254e-06
BP	organic substance biosynthetic process	GO:1901576	4	3.4299e-07	3.32378	16	3010	21	13131	1.18975e-06
BP	biosynthetic process	GO:0009058	3	6.3974e-07	3.18515	16	3141	21	13131	2.15185e-06
BP	cellular metabolic process	GO:0044237	3	9.28427e-07	1.93615	21	6782	21	13131	3.03104e-06
BP	cellular macromolecule biosynthetic process	GO:0034645	6	2.4956e-06	3.86713	13	2102	21	13131	7.91463e-06
BP	macromolecule biosynthetic process	GO:0009059	5	2.4956e-06	3.86713	13	2102	21	13131	7.91463e-06
BP	gene expression	GO:0010467	5	3.85183e-06	3.72535	13	2182	21	13131	1.15555e-05
BP	cellular nitrogen compound biosynthetic process	GO:0044271	5	4.23629e-06	3.69487	13	2200	21	13131	1.23744e-05
BP	photosynthesis	GO:0015979	4	5.56792e-06	18.6097	5	168	21	13131	1.58471e-05
BP	generation of precursor metabolites and energy	GO:0006091	4	1.4663e-05	15.2509	5	205	21	13131	4.06898e-05
BP	regulation of macromolecule biosynthetic process	GO:0010556	6	1.81642e-05	5.26433	9	1069	21	13131	4.91764e-05
BP	regulation of cellular biosynthetic process	GO:0031326	6	1.81642e-05	5.26433	9	1069	21	13131	4.91764e-05
BP	regulation of biosynthetic process	GO:0009889	5	1.81642e-05	5.26433	9	1069	21	13131	4.91764e-05
BP	regulation of cellular macromolecule biosynthetic process	GO:2000112	7	1.81642e-05	5.26433	9	1069	21	13131	4.91764e-05
BP	regulation of primary metabolic process	GO:0080090	5	2.06359e-05	5.18193	9	1086	21	13131	5.09018e-05
BP	regulation of nitrogen compound metabolic process	GO:0051171	5	2.06359e-05	5.18193	9	1086	21	13131	5.09018e-05
BP	regulation of cellular metabolic process	GO:0031323	5	2.07898e-05	5.17716	9	1087	21	13131	4.90994e-05
BP	regulation of gene expression	GO:0010468	6	2.6268e-05	5.02911	9	1119	21	13131	6.07447e-05
BP	cellular process	GO:0009987	2	2.95438e-05	1.6424	21	7995	21	13131	6.30646e-05
BP	regulation of macromolecule metabolic process	GO:0060255	5	3.09328e-05	4.92782	9	1142	21	13131	6.47837e-05
BP	regulation of metabolic process	GO:0019222	4	3.18126e-05	4.91062	9	1146	21	13131	6.53926e-05
BP	organonitrogen compound metabolic process	GO:1901564	4	0.00025828	2.21995	15	4225	21	13131	0.000477819
BP	cellular nitrogen compound metabolic process	GO:0034641	4	0.000274168	2.545	13	3194	21	13131	0.000498897
BP	cellular protein metabolic process	GO:0044267	6	0.00036967	2.67407	12	2806	21	13131	0.000661829
BP	regulation of cellular process	GO:0050794	4	0.000630316	3.34377	9	1683	21	13131	0.0010932
BP	regulation of biological process	GO:0050789	3	0.000905647	3.18482	9	1767	21	13131	0.00154657
BP	biological regulation	GO:0065007	2	0.00141641	2.99658	9	1878	21	13131	0.00238215
BP	protein metabolic process	GO:0019538	5	0.00182779	2.26416	12	3314	21	13131	0.0029836
BP	metabolic process	GO:0008152	2	0.00282071	1.32222	21	9931	21	13131	0.00447284
BP	nitrogen compound metabolic process	GO:0006807	3	0.00630233	1.62175	16	6169	21	13131	0.0097161
BP	cellular macromolecule metabolic process	GO:0044260	5	0.00951708	1.79125	13	4538	21	13131	0.0142756
BP	primary metabolic process	GO:0044238	3	0.0408242	1.3788	16	7256	21	13131	0.0559443
BP	macromolecule metabolic process	GO:0043170	4	0.046441	1.49673	13	5431	21	13131	0.0628653
Note: MF:Molecular function; CC: Cellular component; BP: Biological process
