# Supplementary material for: A Chromosome-level Genome Assembly of Wild Castor Provides New Insights into its Adaptive Evolution in Tropical Desert
Source: Genomics Proteomics Bioinformatics. 2021 Jul 30;20(1):42–59. doi: 10.1016/j.gpb.2021.04.003 (PMC9510866; doi:10.1016/j.gpb.2021.04.003)
Supplement: Supplementary Table S21 — KEGG enrichment of PSGs in the WT05 genome (ω > 1, P < 0.05) [file mmc39.xls]

## Sheet: TableS19
Table S21 KEGG enrichment of PSGs in the WT05 genome (ω > 1, P < 0.05)
Term	ID	Input number	Background number	P-Value	Corrected P-Value
Nucleotide excision repair	rcu03420	6	53	0.00103708	0.0311318
Base excision repair	rcu03410	5	37	0.00133511	0.0311318
Glycosylphosphatidylinositol (GPI)-anchor biosynthesis	rcu00563	4	22	0.00155659	0.0311318
RNA polymerase	rcu03020	4	36	0.00766973	0.115046
Porphyrin and chlorophyll metabolism	rcu00860	4	42	0.0124944	0.149933
Non-homologous end-joining	rcu03450	2	9	0.0188128	0.183768
Pyrimidine metabolism	rcu00240	4	50	0.0214397	0.183768
RNA transport	rcu03013	6	136	0.0615987	0.453311
DNA replication	rcu03030	3	45	0.0679967	0.453311
Homologous recombination	rcu03440	3	51	0.0896509	0.502352
Glycerophospholipid metabolism	rcu00564	4	83	0.0920978	0.502352
Circadian rhythm - plant	rcu04712	2	34	0.157038	0.754402
C5-Branched dibasic acid metabolism	rcu00660	1	8	0.163454	0.754402
Photosynthesis	rcu00195	3	72	0.182727	0.783117
N-Glycan biosynthesis	rcu00510	2	41	0.206531	0.826125
Selenocompound metabolism	rcu00450	1	14	0.257322	0.851692
Glycosaminoglycan degradation	rcu00531	1	15	0.271911	0.851692
Oxidative phosphorylation	rcu00190	4	134	0.287093	0.851692
Histidine metabolism	rcu00340	1	17	0.300237	0.851692
RNA degradation	rcu03018	3	95	0.302475	0.851692
Valine, leucine and isoleucine biosynthesis	rcu00290	1	18	0.313984	0.851692
Biotin metabolism	rcu00780	1	19	0.327463	0.851692
Ubiquitin mediated proteolysis	rcu04120	3	102	0.340103	0.851692
Butanoate metabolism	rcu00650	1	20	0.340677	0.851692
Aminoacyl-tRNA biosynthesis	rcu00970	3	111	0.388228	0.888531
Stilbenoid, diarylheptanoid and gingerol biosynthesis	rcu00945	1	26	0.414693	0.888531
Pantothenate and CoA biosynthesis	rcu00770	1	27	0.426197	0.888531
Lysine degradation	rcu00310	1	34	0.500644	0.888531
Autophagy - other	rcu04136	1	34	0.500644	0.888531
Mismatch repair	rcu03430	1	35	0.510461	0.888531
SNARE interactions in vesicular transport	rcu04130	1	35	0.510461	0.888531
Carotenoid biosynthesis	rcu00906	1	37	0.529522	0.888531
Fatty acid biosynthesis	rcu00061	1	40	0.556733	0.888531
Alanine, aspartate and glutamate metabolism	rcu00250	1	41	0.56545	0.888531
Flavonoid biosynthesis	rcu00941	1	41	0.56545	0.888531
Basal transcription factors	rcu03022	1	41	0.56545	0.888531
Metabolic pathways	rcu01100	39	1993	0.583597	0.888531
Phosphatidylinositol signaling system	rcu04070	1	49	0.629299	0.888531
Phenylpropanoid biosynthesis	rcu00940	3	163	0.635665	0.888531
Terpenoid backbone biosynthesis	rcu00900	1	50	0.636591	0.888531
alpha-Linolenic acid metabolism	rcu00592	1	51	0.64374	0.888531
2-Oxocarboxylic acid metabolism	rcu01210	1	52	0.650749	0.888531
Pentose phosphate pathway	rcu00030	1	53	0.657621	0.888531
Galactose metabolism	rcu00052	1	53	0.657621	0.888531
Glycine, serine and threonine metabolism	rcu00260	1	55	0.670961	0.888531
Ribosome	rcu03010	5	287	0.681558	0.888531
Carbon fixation in photosynthetic organisms	rcu00710	1	64	0.724857	0.888531
Glyoxylate and dicarboxylate metabolism	rcu00630	1	67	0.740788	0.888531
Glycerolipid metabolism	rcu00561	1	69	0.750894	0.888531
Biosynthesis of amino acids	rcu01230	3	203	0.772425	0.888531
Pyruvate metabolism	rcu00620	1	77	0.787534	0.888531
Biosynthesis of secondary metabolites	rcu01110	17	1006	0.792353	0.888531
Ribosome biogenesis in eukaryotes	rcu03008	1	79	0.795821	0.888531
Peroxisome	rcu04146	1	80	0.799842	0.888531
Spliceosome	rcu03040	2	155	0.816643	0.888531
Glutathione metabolism	rcu00480	1	88	0.829296	0.888531
mRNA surveillance pathway	rcu03015	1	106	0.880704	0.91142
Pentose and glucuronate interconversions	rcu00040	1	113	0.896229	0.91142
Glycolysis / Gluconeogenesis	rcu00010	1	113	0.896229	0.91142
Carbon metabolism	rcu01200	2	239	0.951755	0.951755
Note:
Databases: KEGG PATHWAY
Statistical test method: hypergeometric test / Fisher's exact test
FDR correction method: Benjamini and Hochberg
