# Supplementary material for: A Chromosome-level Genome Assembly of Wild Castor Provides New Insights into its Adaptive Evolution in Tropical Desert
Source: Genomics Proteomics Bioinformatics. 2021 Jul 30;20(1):42–59. doi: 10.1016/j.gpb.2021.04.003 (PMC9510866; doi:10.1016/j.gpb.2021.04.003)
Supplement: Supplementary Table S22 — GO enrichment of PSGs in the WT05 genome (ω > 1, P < 0.05) [file mmc40.xls]

## Sheet: TableS20
Table S22 GO enrichment of PSGs in the WT05 genome (ω > 1, P < 0.05)
Class	GO Term	GO ID	GO Level	Pvalue	Enrichment Score	HitsGenesCountsInSelectedSet	HitsGenesCountsInBackground	AllGenesCountsInSelectedSet	AllGenesCountsInBackground	corrected p-value(BH method)
MF	RNA binding	GO:0003723	5	7.77409e-05	2.65159	20	575	266	20278	0.02099
MF	isomerase activity	GO:0016853	3	0.00018907	3.49159	12	262	266	20278	0.0255245
MF	catalytic activity, acting on DNA	GO:0140097	3	0.000306496	4.72763	8	129	266	20278	0.0275847
MF	catalytic activity, acting on RNA	GO:0140098	3	0.000538647	2.68426	15	426	266	20278	0.029087
MF	nucleic acid binding	GO:0003676	4	0.0016202	1.39621	70	3822	266	20278	0.0729091
MF	transferase activity, transferring one-carbon groups	GO:0016741	4	0.00252602	2.47758	13	400	266	20278	0.0974321
MF	helicase activity	GO:0004386	10	0.00382794	4.82488	5	79	266	20278	0.129193
MF	methyltransferase activity	GO:0008168	5	0.0039609	2.45254	12	373	266	20278	0.118827
MF	nuclease activity	GO:0004518	5	0.00443903	2.8707	9	239	266	20278	0.119854
MF	hydrolase activity, acting on ester bonds	GO:0016788	4	0.00497146	1.97155	18	696	266	20278	0.122027
MF	nucleotidyltransferase activity	GO:0016779	5	0.00765551	2.83658	8	215	266	20278	0.158999
MF	translation regulator activity	GO:0045182	2	0.0129627	3.5959	5	106	266	20278	0.205878
MF	translation factor activity, RNA binding	GO:0008135	6	0.0129627	3.5959	5	106	266	20278	0.205878
MF	translation regulator activity, nucleic acid binding	GO:0090079	5	0.0129627	3.5959	5	106	266	20278	0.205878
MF	ATPase activity, coupled	GO:0042623	9	0.0161179	3.40326	5	112	266	20278	0.174073
MF	endopeptidase activity	GO:0004175	6	0.0291887	2.09816	9	327	266	20278	0.231792
MF	ligase activity	GO:0016874	3	0.0394828	2.22346	7	240	266	20278	0.242281
MF	catalytic activity, acting on a tRNA	GO:0140101	4	0.0425164	2.62873	5	145	266	20278	0.239155
MF	serine-type endopeptidase activity	GO:0004252	7	0.0435731	2.61072	5	146	266	20278	0.240097
CC	integral component of membrane	GO:0016021	4	0.0419342	1.38849	25	1251	75	5211	0.327087
CC	intrinsic component of membrane	GO:0031224	3	0.0476944	1.37204	25	1266	75	5211	0.286166
BP	cellular nitrogen compound metabolic process	GO:0034641	4	1.56778e-11	1.99252	79	3194	163	13131	7.74483e-09
BP	nucleic acid metabolic process	GO:0090304	6	9.66742e-09	2.14044	55	2070	163	13131	2.38785e-06
BP	nucleobase-containing compound metabolic process	GO:0006139	5	2.62347e-08	1.98419	60	2436	163	13131	4.31998e-06
BP	heterocycle metabolic process	GO:0046483	4	1.20542e-07	1.87345	62	2666	163	13131	1.4887e-05
BP	cellular aromatic compound metabolic process	GO:0006725	4	1.55225e-07	1.86088	62	2684	163	13131	1.53363e-05
BP	gene expression	GO:0010467	5	4.15412e-07	1.95673	53	2182	163	13131	3.42023e-05
BP	organic cyclic compound metabolic process	GO:1901360	4	4.981e-07	1.80311	62	2770	163	13131	3.51516e-05
BP	nitrogen compound metabolic process	GO:0006807	3	4.89157e-06	1.37115	105	6169	163	13131	0.000302054
BP	cellular metabolic process	GO:0044237	3	1.33709e-05	1.31849	111	6782	163	13131	0.000733915
BP	DNA metabolic process	GO:0006259	7	2.1646e-05	3.37417	16	382	163	13131	0.00106931
BP	macromolecule metabolic process	GO:0043170	4	3.48403e-05	1.37947	93	5431	163	13131	0.00156465
BP	DNA repair	GO:0006281	8	4.542e-05	4.36523	11	203	163	13131	0.00186979
BP	cellular response to DNA damage stimulus	GO:0006974	5	4.75007e-05	4.34383	11	204	163	13131	0.00180503
BP	cellular response to stress	GO:0033554	4	7.32465e-05	4.14085	11	214	163	13131	0.00258455
BP	RNA metabolic process	GO:0016070	7	9.75853e-05	1.83729	39	1710	163	13131	0.00321381
BP	cellular amide metabolic process	GO:0043603	5	0.000105232	2.48418	21	681	163	13131	0.00324903
BP	cellular process	GO:0009987	2	0.000215991	1.21921	121	7995	163	13131	0.00627644
BP	response to stress	GO:0006950	3	0.000259381	2.62858	17	521	163	13131	0.00711856
BP	organic substance metabolic process	GO:0071704	3	0.000303554	1.22518	117	7693	163	13131	0.00789241
BP	RNA processing	GO:0006396	8	0.000339573	3.06216	13	342	163	13131	0.00838746
BP	primary metabolic process	GO:0044238	3	0.000516908	1.23236	111	7256	163	13131	0.0116069
BP	membrane lipid metabolic process	GO:0006643	6	0.000808103	6.82697	5	59	163	13131	0.0166334
BP	metabolic process	GO:0008152	2	0.000864242	1.13565	140	9931	163	13131	0.0170774
BP	amide biosynthetic process	GO:0043604	6	0.00097526	2.26925	18	639	163	13131	0.0185299
BP	RNA modification	GO:0009451	8	0.00144461	4.88232	6	99	163	13131	0.026431
BP	peptide metabolic process	GO:0006518	6	0.00157132	2.23773	17	612	163	13131	0.0277227
BP	cellular nitrogen compound biosynthetic process	GO:0044271	5	0.00219345	1.53793	42	2200	163	13131	0.0361188
BP	cellular biosynthetic process	GO:0044249	4	0.00276925	1.42462	53	2997	163	13131	0.0441293
BP	biosynthetic process	GO:0009058	3	0.00278004	1.4106	55	3141	163	13131	0.0429169
BP	translation	GO:0006412	8	0.00278835	2.18093	16	591	163	13131	0.0417408
BP	peptide biosynthetic process	GO:0043043	7	0.00302971	2.16264	16	596	163	13131	0.04402
BP	organic substance biosynthetic process	GO:1901576	4	0.00305062	1.41847	53	3010	163	13131	0.0430574
BP	organonitrogen compound biosynthetic process	GO:1901566	5	0.00510383	1.67571	27	1298	163	13131	0.068143
BP	cellular macromolecule biosynthetic process	GO:0034645	6	0.00540833	1.49466	39	2102	163	13131	0.0703083
BP	macromolecule biosynthetic process	GO:0009059	5	0.00540833	1.49466	39	2102	163	13131	0.0703083
BP	cellular macromolecule metabolic process	GO:0044260	5	0.0102444	1.26039	71	4538	163	13131	0.112461
BP	cellular amino acid metabolic process	GO:0006520	7	0.0156921	2.10986	11	420	163	13131	0.131388
BP	tRNA metabolic process	GO:0006399	9	0.0178889	2.89431	6	167	163	13131	0.147285
BP	ncRNA metabolic process	GO:0034660	8	0.0199436	2.56322	7	220	163	13131	0.161511
BP	cellular response to stimulus	GO:0051716	3	0.0255279	1.74369	15	693	163	13131	0.155689
BP	transcription by RNA polymerase II	GO:0006366	11	0.0295479	2.89778	5	139	163	13131	0.169729
BP	protein folding	GO:0006457	3	0.0333123	2.5044	6	193	163	13131	0.187003
Note: MF:Molecular function; CC: Cellular component; BP: Biological process
