# Supplementary material for: A Chromosome-level Genome Assembly of Wild Castor Provides New Insights into its Adaptive Evolution in Tropical Desert
Source: Genomics Proteomics Bioinformatics. 2021 Jul 30;20(1):42–59. doi: 10.1016/j.gpb.2021.04.003 (PMC9510866; doi:10.1016/j.gpb.2021.04.003)
Supplement: Supplementary Table S23 — Group of PSGs associated with DNA repair and light response [file mmc41.xls]

## Sheet: TableS21
Table S23 Group of PSGs associated with DNA repair and light response
Gene ID	P-value	Sites under selection	peptideName	Best-hit-arabi-name	arabi-symbol	arabi-defline	Annotation
RcuChr01m0239	0.000241357	4 L 0.940,6 S 0.989*,7 V 0.867,9 P 0.801,11 S 0.954*,44 S 0.815,49 T 0.844,180 H 0.766,200 L 0.622,218 L 0.843,406 C 0.640,457 Q 0.541	30174.m008956	AT1G01880.1		5\'-3\' exonuclease family protein	flap endonuclease GEN-like 1 (LOC8289179), transcript variant X2, mRNA
RcuChr01m0783	0.0278693	7 K 0.958*,159 S 0.947,166 P 0.899,486 A 0.912	29736.m002121	AT1G10520.1		DNA polymerase lambda (POLL)	DNA polymerase lambda-like (LOC8280791), mRNA
RcuChr01m2139	7.8e-08	2 S 0.926,3 I 0.821,4 A 0.851,6 N 0.949,7 L 0.901,8 A 0.962*,24 N 0.808,85 E 0.917,150 S 0.794,257 V 0.585,262 K 0.970*,264 E 0.916,266 Q 0.736,267 H 0.824,268 I 0.533	27893.m000224	AT3G13226.1		regulatory protein RecX family protein	uncharacterized LOC8271843 (LOC8271843), transcript variant X2, mRNA
RcuChr01m2672	2e-09	24 T 0.712,26 S 0.636,32 R 0.758,45 S 0.795,82 L 0.517,158 G 0.650,176 L 0.854,189 G 0.594,192 R 0.501,210 E 0.553,238 V 0.682,243 T 0.679,263 A 0.617,267 S 0.729,287 V 0.637,298 F 0.728,303 A 0.558,324 R 0.633,331 G 0.843,332 K 0.979*,333 C 0.542,336 S 0.799,337 L 0.542,338 K 0.997**,341 L 0.981*,342 K 0.744,343 T 0.738,344 S 0.978*,346 V 0.814,347 S 0.990*,348 C 0.922,349 Q 0.994**,350 V 0.995*…	30089.m000989	AT5G08710.1		Regulator of chromosome condensation (RCC1) family protein	uncharacterized mitochondrial protein AtMg00810-like (LOC112535474), mRNA
RcuChr01m3516	0.000881765	27 D 0.972*,28 D 0.992**,33 E 0.840,37 P 0.912,288 S 0.735,540 A 0.762	29681.m001338	AT5G58760.1	DDB2	damaged DNA binding 2	protein DAMAGED DNA-BINDING 2 (LOC8286445), mRNA
RcuChr03m0107.1	0.00433624	26 K 0.569,91 I 0.602,105 R 0.860,106 F 0.695,107 F 0.845,108 G 0.616,110 N 0.941,111 G 0.615	29462.m000378	AT5G57170.1		Tautomerase/MIF superfamily protein	macrophage migration inhibitory factor homolog (LOC8279554), mRNA
RcuChr03m1835	0.000707794	64 P 0.759,67 V 0.696,84 N 0.824,88 F 0.927,115 S 0.872,200 G 0.901,455 C 0.930,459 A 0.900	29739.m003646	AT2G45700.1		sterile alpha motif (SAM) domain-containing protein	uncharacterized LOC8258611 (LOC8258611), mRNA
RcuChr04m1986	0.00383169	20 S 0.506,136 P 0.968*,308 D 0.671,338 S 0.905,345 N 0.828	30147.m013815	AT3G48425.1		DNAse I-like superfamily protein	DNA-(apurinic or apyrimidinic site) lyase (LOC8266381), mRNA
RcuChr04m2378	0.0129009	17 K 0.866,78 K 0.940,258 G 0.953*	30147.m014305	AT5G52100.1	crr1	Dihydrodipicolinate reductase, bacterial/plant	uncharacterized LOC112536197 (LOC112536197), ncRNA
RcuChr05m0252	1.5794e-05	1 H 0.949,3 V 0.718,6 N 0.984*,9 G 0.615,10 P 0.948,11 R 0.563,15 D 0.641,16 D 0.984*,22 K 0.708,27 K 0.984*,30 Q 0.742,31 K 0.907,144 V 0.550,260 L 0.864,338 S 0.921	29830.m001385	AT4G36050.2		endonuclease/exonuclease/phosphatase family protein	DNA-(apurinic or apyrimidinic site) lyase 2 (LOC8281334), mRNA
RcuChr05m0507	4e-09	252 S 0.524,324 H 0.809,345 I 0.924,346 A 0.985*,348 R 0.613,349 V 0.987*,350 L 0.944,352 K 0.986*,354 R 0.978*,355 N 0.629,356 Q 0.882,358 T 0.834,359 R 0.809,360 R 0.996**,364 A 0.948,366 L 0.852,367 A 0.829,370 L 0.968*,371 Q 0.959*,372 S 0.963*	29670.m000148	AT5G37590.1		Tetratricopeptide repeat (TPR)-like superfamily protein	kinesin light chain 3 (LOC8275738), transcript variant X5, mRNA
RcuChr05m1374	0.000183788	131 S 0.810,242 T 0.536,432 K 0.990**,436 H 0.979*,437 M 0.996**,439 M 0.947,440 R 0.770,443 L 0.586,444 R 0.977*	29851.m002396	AT2G20740.1		Tetraspanin family protein	tetraspanin-19 (LOC8279485), transcript variant X3, mRNA
RcuChr05m1993.1	0	16 V 0.856,34 T 0.765,36 F 0.541,45 S 0.948,123 V 0.656,136 S 0.707,177 G 0.540,185 S 0.690,213 L 0.884,234 P 0.548,258 C 0.584,335 D 0.603,516 D 0.990*,690 R 0.880,710 D 0.794,971 D 0.945,972 S 0.989*,973 H 0.928,974 D 0.965*,975 L 0.902,976 E 0.967*,977 R 0.894,979 P 0.991**,980 A 0.822,982 K 0.983*,983 V 0.955*,984 E 0.824,986 S 0.978*,989 C 0.647	29236.m000046	AT2G01440.1		DEAD/DEAH box RNA helicase family protein
RcuChr05m3339	4.3984e-05	152 K 0.782,179 A 0.897,413 S 0.649,446 R 0.595,540 E 0.625,591 S 0.591,608 V 0.570,774 Y 0.637,858 Q 0.649,882 D 0.889,1025 E 0.860,1038 Q 0.586,1041 S 0.506,1064 Q 0.653,1103 S 0.943,1238 V 0.781,1253 S 0.530,1336 E 0.740,1366 G 0.939,1373 N 0.895,1413 L 0.821,1463 R 0.774	29822.m003372	AT3G28030.1	UVH3,UVR1	5\'-3\' exonuclease family protein	DNA repair protein UVH3 (LOC8280552), transcript variant X8, mRNA
RcuChr06m1696	0	3 T 0.528,59 N 0.900,77 P 0.640,266 T 0.728,366 S 0.606,443 R 0.639,454 L 0.843,493 C 0.507,618 A 0.986*,625 A 0.986*,626 S 0.847,628 T 0.613,629 D 0.988*,631 A 0.580,636 K 0.521,638 E 0.978*,639 L 0.868,640 K 0.894,641 S 0.991**,643 T 0.917,644 P 0.728,645 S 0.849,646 P 0.963*,648 F 0.841,649 S 0.745	28152.m000925	AT1G49980.1		DNA/RNA polymerases superfamily protein	uncharacterized LOC8272280 (LOC8272280), mRNA
RcuChr07m1522.7	0	57 Q 0.771,113 A 0.984*,396 S 0.581,409 G 0.586,410 Q 0.995**,411 G 0.749,412 K 0.653,413 G 0.984*,414 S 0.581,415 D 0.998**,418 V 0.510,420 G 0.967*,422 V 0.973*,423 K 0.938,424 R 0.951*,425 I 0.985*,426 R 0.984*,427 I 0.989*	30193.m000720	AT5G63860.1	UVR8	Regulator of chromosome condensation (RCC1) family protein	ultraviolet-B receptor UVR8 (LOC8282877), transcript variant X2, mRNA
RcuChr08m1580	0.0169448	117 P 0.878,120 K 0.976*,121 S 0.666,123 N 0.786,126 K 0.970*	30055.m001567	AT2G27470.1	NF-YB11	nuclear factor Y, subunit B11	DNA polymerase epsilon subunit 3 (LOC8271925), mRNA
RcuChr08m1738	7.7662e-05	21 S 0.856,37 R 0.909,58 N 0.898,68 S 0.903,69 E 0.578,72 S 0.977*,115 L 0.737,116 I 0.792,123 I 0.843,124 L 0.628,138 D 0.771,293 P 0.860	27644.m000028	AT1G08130.1	ATLIG1,LIG1	DNA ligase 1
RcuChr08m2203	0.00694113	29 K 0.518,45 G 0.532,47 E 0.566,51 C 0.921,77 M 0.840,112 T 0.506,175 T 0.506,218 V 0.631,219 L 0.679,220 F 0.984*,221 F 0.951*,222 L 0.765,226 F 0.504,227 K 0.985*	27934.m000196	AT5G22110.1	ATDPB2,CYL2,DPB2	DNA polymerase epsilon subunit B2	DNA polymerase epsilon subunit B (LOC8260279), mRNA
RcuChr09m1125	0.0125132	65 S 0.827,241 A 0.947,261 S 0.869,513 V 0.840	30064.m000490	AT3G20475.1	ATMSH5,MSH5	MUTS-homologue 5	DNA mismatch repair protein MSH5 (LOC8266240), mRNA
RcuChr10m1001	0.0296157	3 K 0.891,8 Q 0.571,16 Q 0.738,23 R 0.599,39 R 0.697,64 S 0.880,78 C 0.759	30072.m000953	AT3G03750.2	SDG20,SUVR3	SET domain protein 20	histone-lysine N-methyltransferase SUVR3 (LOC8286504), mRNA
