# Supplementary material for: A Chromosome-level Genome Assembly of Wild Castor Provides New Insights into its Adaptive Evolution in Tropical Desert
Source: Genomics Proteomics Bioinformatics. 2021 Jul 30;20(1):42–59. doi: 10.1016/j.gpb.2021.04.003 (PMC9510866; doi:10.1016/j.gpb.2021.04.003)
Supplement: Supplementary Table S24 — PSGs associated DNA repair identified in other species [file mmc42.xls]

## Sheet: TableS22
Table S24 PSGs associated DNA repair identified in other species
Species	NER	BER	DNA mismatch repair	DNA replication	Homologous recombination	non-homologous end-joining (NHEJ)	unclassfied	Genes under Positive Selection	Reference
high-elevation snake	MSH2 , ERCC6, RBM38 ,p21	ERCC6, apurinic/apyrimidinic (AP), RBM38, MDM2,FEN	MSH2	proliferating cell nuclear antigen (PCNA)	_	_	_	308	1
Crucihimalaya himalaica	ERCC-1 (or UV hypersensitive 7)	AP endonuclease 2 protein (APEX2), DNA polymerase delta subunit 2 (POLD2)	MLH1	RAD54	_	_	_	610	2
Tibetan Chickens	VCP, ASH2L, and FANCG	_	_	_	_	_	_	173	3
Lepidium meyenii	DNA-DAMAGE-REPAIR/TOLERATION 2 (DRT102)	_	_	_	_	_	_	683	4
Accipiter virgatus (besra) and Otus sunia (oriental scops owl)	XRCC5, SIRT1, PRIMPOL, MDM2	_	_	_	_	_	_	4	5
buff-throated partridge (Tetraophasis szechenyii)	_	_	_	_	_	_	CD44, DTL, MEIOB, NEIL3, PARPBP, TDG, TDP2, ZSWIM7, and CCDC13	9/300	6
E. heterophyllum from the eastern Qinghai-Tibet Plateau	_	_	_	_	NBS1, RPA32 and SNI1	KU80 and XRCC4	_	gene family expansion	7
Ricinus communis(WT05) from Kneya's National Forest Park	protein DAMAGED DNA-BINDING 2; DNA polymerase epsilon subunit B2; DNA ligase 1;DNA-repair protein UVH3; Tetraspanin family protein;	DNA polymerase lambda (POLL); DNA/RNA polymerases; DNA polymerase epsilon subunit 3; DNA polymerase epsilon subunit B ; DNA-(apurinic or apyrimidinic site) lyase 2	DNA ligase 1	DNA ligase 1; DNA polymerase epsilon subunit 3; DNA polymerase epsilon subunit B2;	nijmegen breakage syndrome 1 protein; crossover junction endonuclease EME1B; DEAD/DEAH box RNA helicase family protein	glutathione S-transferase zeta 1; DNA polymerase lambda (POLL)	_	485	In this study
Reference:
1. Li J-T, Gao Y-D, Xie L, Deng C, Shi P, Guan M-L, et al. Comparative genomic investigation of high-elevation adaptation in ectothermic snakes. Proceedings of the National Academy of Sciences 2018;115:8406-11
2.Zhang T, Qiao Q, Novikova PY, Wang Q, Yue J, Guan Y, et al. Genome of Crucihimalaya himalaica , a close relative of Arabidopsis , shows ecological adaptation to high altitude. Proceedings of the National Academy of Sciences of the United States of America 2019;116:7137-46.
3.Zhang Q, Gou W, Wang X, Zhang Y, Ma J, Zhang H, et al. Genome resequencing identifies unique adaptations of Tibetan chickens to hypoxia and high-dose ultraviolet radiation in high-altitude environments. Genome biology and evolution 2016;8:765-76.
4.JingZhang, YangTian, LiangYan, GuanghuiZhang, XiaoWang, et al. Genome of plant maca (Lepidium meyenii) illuminates genomic basis for high-altitude adaptation in the central Andes[J]. Molecular plant, 2016, 9(7): 1066-1077.
5. Chuang Zhou, Jiazheng Jin, Changjun Peng, Qinchao Wen, Guannan Wang, Weideng Wei, et al. Comparative genomics sheds light on the predatory lifestyle of accipitrids and owls[J]. Scientific reports, 2019, 9(1): 1-10.
6. Chuang Zhou, Jake George James, Yu Xu, Hongmei Tu, Xingcheng He, Qinchao Wen, et al. Genome-wide analysis sheds light on the high-altitude adaptation of the buff-throated partridge (Tetraophasis szechenyii)[J]. Molecular Genetics and Genomics, 2020, 295(1): 31-46.
7. Xinyi Guo, Quanjun Hu, Guoqian Hao, Xiaojuan Wang, Dan Zhang, Tao Ma, et al. The genomes of two Eutrema species provide insight into plant adaptation to high altitudes[J]. DNA Research, 2018, 25(3): 307-315.
