# Supplementary material for: A Chromosome-level Genome Assembly of Wild Castor Provides New Insights into its Adaptive Evolution in Tropical Desert
Source: Genomics Proteomics Bioinformatics. 2021 Jul 30;20(1):42–59. doi: 10.1016/j.gpb.2021.04.003 (PMC9510866; doi:10.1016/j.gpb.2021.04.003)
Supplement: Supplementary Table S25 — Group of PSGs potentially involved in stress responses (Ka/Ks > 1) [file mmc43.xls]

## Sheet: Table S25
Table S25 Group of PSGs potentially involved in stress responses (Ka/Ks > 1)
Catalogs	Rc	Evm	Ka	Ks	Ka/Ks	AtID	Abbreviation	AtAnno	RefAnno	RcuID	NrAnno
Disease resistance	27732.m000281	RcuChr06m1176	0.0617408	0.0303729	2.03276	AT3G14470.1		NB-ARC domain-containing disease resistance protein	Note "hypothetical protein"
Disease resistance	29168.m000372	RcuChr01m0801	0.00909188	0.00337743	2.69195	AT3G07040.1	RPM1,RPS3	NB-ARC domain-containing disease resistance protein	Note "Disease resistance protein RPM1, putative"
Disease resistance	29585.m000582	RcuChr06m2288	0.00375221	0.00160793	2.33356	AT5G43470.2	HRT,RCY1,RPP8	Disease resistance protein (CC-NBS-LRR class) family	Note "Disease resistance protein RPP8, putative"	LOC8265964	putative disease resistance protein At1g50180 (LOC8265964), mRNA
Disease resistance	29601.m000449	RcuChr10m0584	0.00528288	0.00368325	1.4343	AT3G51820.1	ATG4,CHLG,G4	UbiA prenyltransferase family protein	Note "bacteriochlorophyll synthase, putative"	LOC8283148	chlorophyll synthase, chloroplastic (LOC8283148), mRNA
Disease resistance	29703.m001535	RcuChr01m0949	0.0324854	0.027781	1.16934	AT2G48070.1	RPH1	resistance to phytophthora 1	Note "conserved hypothetical protein"	LOC8285855	uncharacterized LOC8285855 (LOC8285855), mRNA
Disease resistance	29757.m000708	RcuChr02m1581	0.0606556	0.0383996	1.57959	AT4G12020.3	ATWRKY19,MAPKKK11,MEKK4,WRKY19	protein kinase family protein	Note "hypothetical protein"	LOC112535788	disease resistance protein RPS4-like (LOC112535788), mRNA
Disease resistance	29757.m000746	RcuChr02m1618	0.0453954	0.0317734	1.42872	AT1G50180.1		NB-ARC domain-containing disease resistance protein	Note "leucine-rich repeat-containing protein, putative"	LOC8277178	disease resistance protein RPM1-like (LOC8277178), mRNA
Disease resistance	29758.m000649	RcuChr06m2615	0.00986284	0.00459701	2.14549	AT2G34930.1		disease resistance family protein / LRR family protein	Note "serine-threonine protein kinase, plant-type, putative"	LOC112535718	receptor-like protein EIX2 (LOC112535718), mRNA
Disease resistance	29761.m000427	RcuChr10m2350	0.0655757	0.00757582	8.65592	AT4G10250.1	ATHSP22.0	HSP20-like chaperones superfamily protein	Note "conserved hypothetical protein"	LOC8260632	putative disease resistance protein RGA1 (LOC8260632), transcript variant X2, mRNA
Disease resistance	29790.m000836	RcuChr05m1049	0.0382665	0.0192671	1.9861	AT1G12280.1		LRR and NB-ARC domains-containing disease resistance protein	Note "conserved hypothetical protein"	LOC8277288	probable disease resistance protein At4g14610 (LOC8277288), mRNA
Disease resistance	29804.m001514	RcuChr06m1553	0.00550651	0.00430572	1.27888	AT2G34930.1		disease resistance family protein / LRR family protein	Note "serine/threonine-protein kinase bri1, putative"	LOC112534738	receptor-like protein EIX2 (LOC112534738), mRNA
Disease resistance	29804.m001520	RcuChr06m1548	0.00302856	0.00140187	2.16037	AT2G34930.1		disease resistance family protein / LRR family protein	Note "serine/threonine-protein kinase bri1, putative"	LOC8279186	receptor-like protein EIX2 (LOC8279186), mRNA
Disease resistance	29838.m001645	RcuChr06m1436	0.176155	0.157525	1.11827	AT5G17680.1		disease resistance protein (TIR-NBS-LRR class), putative	Note "conserved hypothetical protein"	LOC8266821	disease resistance-like protein DSC1 (LOC8266821), mRNA
Disease resistance	29841.m002871	RcuChr08m1089	0.228321	0.0403987	5.65168	AT3G14470.1		NB-ARC domain-containing disease resistance protein	Note "hypothetical protein"	LOC8282352	putative disease resistance RPP13-like protein 1 (LOC8282352), mRNA
Disease resistance	29848.m004614	RcuChr08m1093	1.07652	0.586125	1.83668	AT4G32260.1		ATPase, F0 complex, subunit B/B\', bacterial/chloroplast	Note "hypothetical protein"	LOC107260949	ATP synthase subunit b', chloroplastic (LOC107260949), mRNA
Disease resistance	29897.m000370	RcuChr09m1610	0.165803	0.139038	1.1925	AT3G50950.1	ZAR1	HOPZ-ACTIVATED RESISTANCE 1	Note "ATP binding protein, putative"	LOC8273758	putative disease resistance protein RGA3 (LOC8273758), mRNA
Disease resistance	29912.m005388	RcuChr03m1622	0.127522	0.074422	1.71349	AT4G29540.2		bacterial transferase hexapeptide repeat-containing protein	Note "Acyl-[acyl-carrier-protein]--UDP-N-acetylglucosamine O-acyltransferase, putative"	LOC8265076	probable acyl-[acyl-carrier-protein]--UDP-N-acetylglucosamine O-acyltransferase, mitochondrial (LOC8265076), transcript variant X4, misc_RNA
Disease resistance	29914.m000195	RcuChr05m1844	0.488305	0.201575	2.42245	AT3G14470.1		NB-ARC domain-containing disease resistance protein	Note "Disease resistance protein RPM1, putative"	LOC112536664	putative disease resistance protein RGA4 (LOC112536664), partial mRNA
Disease resistance	29929.m004539	RcuChr07m3062	0.000942211	0.000891796	1.05653	AT5G17680.1		disease resistance protein (TIR-NBS-LRR class), putative	Note "TMV resistance protein N, putative"	LOC8274246	uncharacterized LOC8274246 (LOC8274246), mRNA
Disease resistance	29950.m001166	RcuChr10m1072	0.00958421	0.0089475	1.07116	AT5G17680.1		disease resistance protein (TIR-NBS-LRR class), putative	Note "hypothetical protein"	LOC8269755	disease resistance-like protein DSC1 (LOC8269755), mRNA
Disease resistance	29983.m003159	RcuChr07m0246	0.0254631	0.0221039	1.15197	AT5G17680.1		disease resistance protein (TIR-NBS-LRR class), putative	Note "transmembrane receptor, putative"	LOC8269153	TMV resistance protein N-like (LOC8269153), partial mRNA
Disease resistance	29983.m003265	RcuChr07m0154	0.024492	0.0153872	1.59171	AT3G25510.1		disease resistance protein (TIR-NBS-LRR class), putative	Note "hypothetical protein"
Disease resistance	30040.m000271	RcuChr08m0479	0.0103276	0.00876303	1.17854	AT3G14470.1		NB-ARC domain-containing disease resistance protein	Note "ATP binding protein, putative"	LOC8283409	putative disease resistance protein RGA1 (LOC8283409), mRNA
Disease resistance	30060.m000540	RcuChr04m0912	0.0900468	0.0322908	2.78862	AT3G14470.1		NB-ARC domain-containing disease resistance protein	Note "hypothetical protein"
Disease resistance	30074.m001358	RcuChr02m1498	0.0394523	0.00146223	26.9809	AT5G46450.1		Disease resistance protein (TIR-NBS-LRR class) family	Note "conserved hypothetical protein"	LOC8281360	TMV resistance protein N-like (LOC8281360), mRNA
Disease resistance	30074.m001361	RcuChr02m1497	0.0349804	0.00124378	28.1243	AT4G12010.1		Disease resistance protein (TIR-NBS-LRR class) family	Note "hypothetical protein"	LOC8281363	disease resistance-like protein DSC1 (LOC8281363), mRNA
Disease resistance	30099.m001636	RcuChr06m1582	0.78816	0.642084	1.2275	AT3G14470.1		NB-ARC domain-containing disease resistance protein	Note "hypothetical protein"	LOC8268860	disease resistance protein RGA2 (LOC8268860), mRNA
Disease resistance	30099.m001638	RcuChr06m1586	0.0053127	0.00422388	1.25778	AT1G69550.1		disease resistance protein (TIR-NBS-LRR class)	Note "hypothetical protein"
Disease resistance	30115.m001212	RcuChr07m0505	0.0427261	0.0404938	1.05513	AT3G14470.1		NB-ARC domain-containing disease resistance protein	Note "hypothetical protein"	LOC8262904	putative disease resistance RPP13-like protein 1 (LOC8262904), mRNA
Disease resistance	30131.m007188	RcuChr08m1498	0.00281766	0.00135993	2.07192	AT2G34930.1		disease resistance family protein / LRR family protein	Note "serine/threonine-protein kinase bri1, putative"	LOC8270874	receptor-like protein EIX1 (LOC8270874), mRNA
Disease resistance	30131.m007205	RcuChr08m1512	0.0335564	0.00668901	5.01665	AT3G14470.1		NB-ARC domain-containing disease resistance protein	Note "leucine-rich repeat-containing protein, putative"	LOC8276663	protein SENSITIVITY TO RED LIGHT REDUCED 1 (LOC8276663), transcript variant X9, mRNA
Disease resistance	30143.m001186	RcuChr06m2193	0.0258626	0.0229025	1.12925	AT1G50180.1		NB-ARC domain-containing disease resistance protein	Note "Disease resistance protein RPP8, putative"	LOC8287470	putative disease resistance protein At1g50180 (LOC8287470), partial mRNA
Disease resistance	30150.m000491	RcuChr09m2253	0.006127	0.0043685	1.40254	AT2G34930.1		disease resistance family protein / LRR family protein	Note "Leucine-rich repeat receptor protein kinase EXS precursor, putative"	LOC112535620	probable LRR receptor-like serine/threonine-protein kinase At4g36180 (LOC112535620), mRNA
Disease resistance	30226.m002005	RcuChr06m0702	0.0272474	0.0169868	1.60404	AT1G50180.1		NB-ARC domain-containing disease resistance protein	Note "Disease resistance protein RPP8, putative"	LOC8289188	probable disease resistance RPP8-like protein 2 (LOC8289188), mRNA
Drought tolerance	28693.m000108	RcuChr05m0192	0.0075264	0.00214011	3.51684	AT4G35870.1		early-responsive to dehydration stress protein (ERD4)	Note "conserved hypothetical protein"	LOC8287375	CSC1-like protein At4g35870 (LOC8287375), mRNA
Drought tolerance	29729.m002292	RcuChr06m2006	0.0044527	0.00390118	1.14137	AT2G40340.1	AtERF48,DREB2C	Integrase-type DNA-binding superfamily protein	Note "Dehydration-responsive element-binding protein 2C, putative"	LOC8272098	dehydration-responsive element-binding protein 2C (LOC8272098), mRNA
Drought tolerance	29889.m003244	RcuChr09m0245	0.03949	0.00540445	7.30693	AT5G49230.1	HRB1	Drought-responsive family protein	Note "conserved hypothetical protein"	LOC8275590	protein DEHYDRATION-INDUCED 19 homolog 4 (LOC8275590), mRNA
Drought tolerance	29901.m000422	RcuChr07m2115	0.00728345	0.00576464	1.26347	AT3G21620.1		ERD (early-responsive to dehydration stress) family protein	Note "conserved hypothetical protein"	LOC8276193	CSC1-like protein At3g21620 (LOC8276193), mRNA
Drought tolerance	30128.m008879	RcuChr10m1484	0.00684044	0.0034325	1.99284	AT3G05700.1		Drought-responsive family protein	Note "conserved hypothetical protein"	LOC8287136	protein DEHYDRATION-INDUCED 19 homolog 3 (LOC8287136), mRNA
Drug resistance	28166.m001066	RcuChr09m1240	0.00476192	0.003443	1.38307	AT3G28345.1		ABC transporter family protein	Note "multidrug resistance protein 1, 2, putative"	LOC8280718	putative multidrug resistance protein (LOC8280718), mRNA
Drug resistance	28281.m000367	RcuChr07m0928	0.160981	0.108615	1.48212	AT4G39870.2		TLD-domain containing nucleolar protein	Note "conserved hypothetical protein"	LOC8269059	oxidation resistance protein 1 (LOC8269059), mRNA
Drug resistance	28806.m000147	RcuChr08m0554	0.00571322	0.0038635	1.47877	AT1G53800.2			Note "conserved hypothetical protein"	LOC8284726	stress response protein NST1 (LOC8284726), mRNA
Drug resistance	29625.m000683	RcuChr10m2000	0.116215	0.0252007	4.61158	AT1G47370.1		Toll-Interleukin-Resistance (TIR) domain family protein	Note "conserved hypothetical protein"
Drug resistance	29657.m000487	RcuChr08m2167	0.147636	0.0605008	2.44023	AT5G38280.1	PR5K	PR5-like receptor kinase	Note "receptor serine/threonine kinase, putative"	LOC8279629	rust resistance kinase Lr10 (LOC8279629), mRNA
Drug resistance	29703.m001535	RcuChr01m0949	0.0324854	0.027781	1.16934	AT2G48070.1	RPH1	resistance to phytophthora 1	Note "conserved hypothetical protein"	LOC8285855	uncharacterized LOC8285855 (LOC8285855), mRNA
Drug resistance	29761.m000413	RcuChr10m2363	0.0199209	0.0164315	1.21236	AT2G41835.1		zinc finger (C2H2 type, AN1-like) family protein	Note "arsenite inducuble RNA associated protein aip-1, putative"	LOC8260147	zinc finger AN1 and C2H2 domain-containing stress-associated protein 16 (LOC8260147), mRNA
Drug resistance	29794.m003421	RcuChr03m2021	0.0127677	0.00954515	1.33761	AT1G67280.1		Glyoxalase/Bleomycin resistance protein/Dioxygenase superfamily protein	Note "lactoylglutathione lyase, putative"	LOC8271181	lactoylglutathione lyase GLX1 (LOC8271181), transcript variant X3, mRNA
Drug resistance	29848.m004673	RcuChr03m2128	0.00628985	0.00392065	1.60429	AT2G26910.1	ATPDR4,PDR4	pleiotropic drug resistance 4	Note "ATP-binding cassette transporter, putative"	LOC8278576	ABC transporter G family member 32 (LOC8278576), mRNA
Drug resistance	29851.m002361	RcuChr05m1402	0.0757319	0.0382736	1.9787	AT1G61105.1		Toll-Interleukin-Resistance (TIR) domain family protein	Note "transmembrane receptor, putative"
Drug resistance	29889.m003383	RcuChr09m0111	1.17906	0.299323	3.9391	AT3G53480.1	ABCG37,ATPDR9,PDR9,PIS1	pleiotropic drug resistance 9	Note "ATP-binding cassette transporter, putative"	LOC8259463	DEAD-box ATP-dependent RNA helicase 56 (LOC8259463), mRNA
Drug resistance	29908.m006102	RcuChr02m0845	0.469641	0.0762723	6.15743	AT5G44050.1		MATE efflux family protein	Note "multidrug resistance pump, putative"	LOC8281715	protein DETOXIFICATION 27 (LOC8281715), transcript variant X2, mRNA
Drug resistance	29939.m000549	RcuChr06m2765	0.364107	0.315632	1.15358	AT5G12170.2	CLT3	CRT (chloroquine-resistance transporter)-like transporter 3	Note "conserved hypothetical protein"	LOC8258229	protein CLT1, chloroplastic (LOC8258229), mRNA
Drug resistance	29970.m001011	RcuChr07m0592	0.0225063	0.0137557	1.63614	AT2G23150.1	ATNRAMP3,NRAMP3	natural resistance-associated macrophage protein 3	Note "natural resistance-associated macrophage protein, putative"	LOC8285616	metal transporter Nramp3 (LOC8285616), mRNA
Drug resistance	29983.m003220	RcuChr07m0194	0.0617174	0.0210441	2.93276	AT3G13080.1	ATMRP3,MRP3	multidrug resistance-associated protein 3	Note "multidrug resistance-associated protein 2, 6 (mrp2, 6), abc-transoprter, putative"	LOC8266736	ABC transporter C family member 3 (LOC8266736), transcript variant X1, mRNA
Drug resistance	30027.m000851	RcuChr09m1334	0.152721	0.0660371	2.31265				Note "hypothetical protein"	LOC8282937	universal stress protein PHOS32 (LOC8282937), mRNA
Drug resistance	30131.m007208	RcuChr08m1515	0.0500617	0.038279	1.30781	AT2G20142.1		Toll-Interleukin-Resistance (TIR) domain family protein	Note "conserved hypothetical protein"	LOC8270894	uncharacterized LOC8270894 (LOC8270894), mRNA
Drug resistance	30142.m000645	RcuChr01m3201	0.0300467	0.013906	2.1607	AT5G19380.2	CLT1	CRT (chloroquine-resistance transporter)-like transporter 1	Note "conserved hypothetical protein"	LOC8258229	protein CLT1, chloroplastic (LOC8258229), mRNA
Drug resistance	30169.m006505	RcuChr04m2559	1.00282	0.496537	2.01963	AT1G66920.2		Protein kinase superfamily protein	Note "conserved hypothetical protein"	LOC8274359	rust resistance kinase Lr10 (LOC8274359), transcript variant X1, mRNA
Drug resistance	30170.m013623	RcuChr02m0737	0.0314283	0.0215935	1.45546	AT1G58340.1	ZF14	MATE efflux family protein	Note "multidrug resistance pump, putative"	LOC8288072	protein DETOXIFICATION 48 (LOC8288072), mRNA
Drug resistance	30170.m013772	RcuChr02m0619	0.0069638	0.00522526	1.33272	AT1G47240.1	ATNRAMP2,NRAMP2	NRAMP metal ion transporter 2	Note "natural resistance-associated macrophage protein, putative"	LOC8270000	metal transporter Nramp2 (LOC8270000), mRNA
Drug resistance	30189.m001638	RcuChr02m3004	0.654192	0.372769	1.75495	AT1G47370.1		Toll-Interleukin-Resistance (TIR) domain family protein	Note "conserved hypothetical protein"
Drug resistance	30190.m010777	RcuChr05m2794	0.111406	0.0288377	3.86321	AT3G59140.1	ATMRP14,MRP14	multidrug resistance-associated protein 14	Note "multidrug resistance-associated protein 1, 3 (mrp1, 3), abc-transoprter, putative"
Drug resistance	30190.m010778	RcuChr05m2795	0.0487712	0.0228328	2.13602	AT3G59140.1	ATMRP14,MRP14	multidrug resistance-associated protein 14	Note "multidrug resistance-associated protein 1, 3 (mrp1, 3), abc-transoprter, putative"
Heat response	29613.m000366	RcuChr10m2257	0.151559	0.0811864	1.8668	AT2G42080.1		Chaperone DnaJ-domain superfamily protein	Note "heat shock protein binding protein, putative"	LOC8267072	uncharacterized LOC8267072 (LOC8267072), transcript variant X2, mRNA
Heat response	29636.m000751	RcuChr05m0667	0.338121	0.218039	1.55074	AT1G06460.1	ACD31.2,ACD32.1	alpha-crystallin domain 32.1	Note "small heat-shock protein, putative"	LOC8276919	uncharacterized LOC8276919 (LOC8276919), mRNA
Heat response	29726.m004039	RcuChr09m0326	0.198354	0.122471	1.6196	AT4G15802.1	AtHSBP,HSBP	heat shock factor binding protein	Note "conserved hypothetical protein"	LOC8278721	heat shock factor-binding protein 1 (LOC8278721), mRNA
Heat response	29739.m003565	RcuChr03m1916	0.00993027	0.00526626	1.88564	AT2G26150.1	ATHSFA2,HSFA2	heat shock transcription factor A2	Note "Heat shock factor protein HSF30, putative"	LOC8281199	heat shock factor protein HSF30 (LOC8281199), transcript variant X5, misc_RNA
Heat response	29869.m001176	RcuChr08m0291	0.0114615	0.00911865	1.25693	AT4G10250.1	ATHSP22.0	HSP20-like chaperones superfamily protein	Note "heat-shock protein, putative"	LOC8283670	22.7 kDa class IV heat shock protein (LOC8283670), mRNA
Heat response	29883.m001975	RcuChr01m0877	0.124999	0.0763859	1.63642	AT5G27240.1		DNAJ heat shock N-terminal domain-containing protein	Note "t12h1.7 protein, putative"	LOC8274782	uncharacterized LOC8274782 (LOC8274782), mRNA
Heat response	29900.m001551	RcuChr05m2334	0.141224	0.0172339	8.19456	AT5G46020.1			Note "28 kDa heat- and acid-stable phosphoprotein, putative"	LOC8259169	28 kDa heat- and acid-stable phosphoprotein (LOC8259169), mRNA
Heat response	29912.m005397	RcuChr03m1916	0.813871	0.479138	1.69862	AT2G26150.1	ATHSFA2,HSFA2	heat shock transcription factor A2	Note "Heat shock factor protein HSF30, putative"	LOC8272563	heat stress transcription factor A-2 (LOC8272563), mRNA
Heat response	30073.m002276	RcuChr10m0836.1	0.475329	0.0647986	7.33548	AT3G02990.1	ATHSFA1E,HSFA1E	heat shock transcription factor A1E	Note "conserved hypothetical protein"	LOC8280486	heat stress transcription factor A-1b (LOC8280486), transcript variant X2, mRNA
Heat response	30131.m006985	RcuChr04m2145	1.04249	0.764671	1.36332	AT5G27240.1		DNAJ heat shock N-terminal domain-containing protein	Note "hypothetical protein"	LOC8273108	uncharacterized LOC8273108 (LOC8273108), misc_RNA
Heat response	30137.m000428	RcuChr07m1375	0.0871808	0.0310764	2.80537	AT5G23240.1		DNAJ heat shock N-terminal domain-containing protein	Note "conserved hypothetical protein"
Heat response	30170.m013767	RcuChr02m0624	0.00187126	0.00130208	1.43713	AT5G43120.1		ARM-repeat/Tetratricopeptide repeat (TPR)-like protein	Note "heat shock protein 70 (HSP70)-interacting protein, putative"	LOC8288519	uncharacterized LOC8288519 (LOC8288519), transcript variant X1, mRNA
Heat response	30206.m000772	RcuChr07m1207	0.0124663	0.00335759	3.71288	AT2G18465.1		Chaperone DnaJ-domain superfamily protein	Note "heat shock protein binding protein, putative"	LOC8275126	uncharacterized LOC8275126 (LOC8275126), mRNA
Heat response	29908.m006108	RcuChr02m0839	0.100378	0.0982638	1.02152	AT1G28210.2	ATJ1	DNAJ heat shock family protein	Note "chaperone protein DNAj, putative"	LOC8281720
Photosystem	29568.m000280	RcuChr10m0391	0.158194	0.133288	1.18686	AT5G02120.1	OHP	one helix protein	Note "OHP, putative"	LOC8258375	light-harvesting complex-like protein OHP1, chloroplastic (LOC8258375), mRNA
Photosystem	29692.m000520	RcuChr05m1937	0.0772342	0.05334	1.44796	AT1G23220.1		Dynein light chain type 1 family protein	Note "axonemal dynein light chain, putative"	LOC8279617	dynein light chain 1, cytoplasmic (LOC8279617), mRNA
Photosystem	29736.m002050	RcuChr01m0711	0.0678977	0.0568319	1.19471	AT1G27060.1		Regulator of chromosome condensation (RCC1) family protein	Note "t7n9.12, putative"	LOC8287030	ultraviolet-B receptor UVR8 (LOC8287030), transcript variant X3, mRNA
Photosystem	29739.m003729	RcuChr03m1754	0.0192665	0.00969068	1.98814	AT1G19150.1	LHCA2*1,LHCA6	photosystem I light harvesting complex gene 6	Note "chlorophyll A/B binding protein, putative"	LOC8259081	photosystem I chlorophyll a/b-binding protein 6, chloroplastic (LOC8259081), mRNA
Photosystem	29820.m001013	RcuChr10m0635	0.0614297	0.0513358	1.19662	AT5G01650.1		Tautomerase/MIF superfamily protein	Note "light-inducible protein atls1, putative"	LOC8263125	macrophage migration inhibitory factor homolog (LOC8263125), transcript variant X2, mRNA
Photosystem	29851.m002385	RcuChr07m0196	0.714593	0.662003	1.07944	AT2G20760.1		Clathrin light chain protein	Note "conserved hypothetical protein"	LOC8279474	clathrin light chain 1 (LOC8279474), partial mRNA
Photosystem	29852.m001990	RcuChr06m0362	0.0435858	0.0320604	1.35949	ATCG00350.1		Photosystem I, PsaA/PsaB protein	Note "conserved hypothetical protein"	LOC8283854	pentatricopeptide repeat-containing protein At2g37320 (LOC8283854), mRNA
Photosystem	29852.m001991	RcuChr06m0364	0.0213592	0.00855319	2.49722	ATCG00350.1		Photosystem I, PsaA/PsaB protein	Note "conserved hypothetical protein"
Photosystem	29957.m001408	RcuChr02m1895	0.117781	0.0999594	1.17829	ATCG00020.1		photosystem II reaction center protein A	Note "conserved hypothetical protein"	LOC8259252	photosystem II protein D1 (LOC8259252), mRNA
Photosystem	30008.m000816	RcuChr07m2369	1.16872	0.691746	1.68952	AT5G43990.2	SDG18,SUVR2	SET-domain containing protein lysine methyltransferase family protein	Note "set domain protein, putative"
Photosystem	30143.m001185	RcuChr10m0411	0.42641	0.3559	1.19812	AT3G55580.1		Regulator of chromosome condensation (RCC1) family protein	Note "Serine/threonine-protein kinase Nek8, putative"	LOC8287469	ultraviolet-B receptor UVR8 (LOC8287469), transcript variant X3, mRNA
Photosystem	30147.m013819	RcuChr07m2859	1.04916	0.913567	1.14843	AT1G67740.1	PSBY,YCF32	photosystem II BY	Note "conserved hypothetical protein"
Photosystem	30198.m000881	RcuChr03m0212	0.607232	0.22028	2.75664	ATCG00520.1		unfolded protein binding	Note "Photosystem I assembly protein ycf4, putative"
Photosystem	30209.m001514	RcuChr09m1770	0.194754	0.173692	1.12126	ATCG00350.1		Photosystem I, PsaA/PsaB protein	Note "conserved hypothetical protein"	LOC8288449	uncharacterized LOC8288449 (LOC8288449), mRNA
DNA repair	27810.m000635	RcuChr10m2340	0.205344	0.138317	1.48458	AT1G51340.2		MATE efflux family protein	Note "DNA-damage-inducible protein f, putative"	LOC107261846	putative pentatricopeptide repeat-containing protein At5g52630 (LOC107261846), mRNA
DNA repair	27940.m000332	RcuChr05m0807.1	0.00493392	0.00458227	1.07674	AT5G41150.1	ATRAD1,RAD1,UVH1	Restriction endonuclease, type II-like superfamily protein	Note "DNA repair endonuclease xp-f / mei-9 / rad1, putative"	LOC8269025	DNA repair endonuclease UVH1 (LOC8269025), transcript variant X3, mRNA
DNA repair	28752.m000338	RcuChr08m1901.1	0.0315301	0.0166939	1.88872	AT2G28560.2	ATRAD51B,RAD51B	DNA repair (Rad51) family protein	Note "conserved hypothetical protein"	LOC8264034	DNA repair protein RAD51 homolog 2 (LOC8264034), mRNA
DNA repair	29603.m000529	RcuChr09m0665	0.00164847	0.00138281	1.19211	AT5G43530.1		Helicase protein with RING/U-box domain	Note "DNA repair helicase rad5,16, putative"	LOC8276163	DNA repair protein RAD5B (LOC8276163), transcript variant X1, mRNA
DNA repair	29629.m001439	RcuChr09m0946	0.00740133	0.00645792	1.14608	AT2G31970.1	ATRAD50,RAD50	DNA repair-recombination protein (RAD50)	Note "DNA repair protein RAD50, putative"	LOC8286892	DNA repair protein RAD50 (LOC8286892), mRNA
DNA repair	29647.m002038	RcuChr01m1044	0.0366247	0.0288578	1.26914	AT4G03130.1		BRCT domain-containing DNA repair protein	Note "pax transcription activation domain interacting protein, putative"	LOC8272072	uncharacterized LOC8272072 (LOC8272072), mRNA
DNA repair	29650.m000278	RcuChr09m2082	0.0274173	0.0215542	1.27202	AT1G51130.1		Nse4, component of Smc5/6 DNA repair complex	Note "Non-structural maintenance of chromosome element, putative"	LOC8266287	non-structural maintenance of chromosomes element 4 homolog A (LOC8266287), transcript variant X2, mRNA
DNA repair	29726.m003972	RcuChr01m1044	1.70149	0.973241	1.74827	AT3G21480.1		BRCT domain-containing DNA repair protein	Note "pax transcription activation domain interacting protein, putative"	LOC8262372	uncharacterized LOC8262372 (LOC8262372), transcript variant X4, mRNA
DNA repair	29788.m000324	RcuChr08m1950	0.0271441	0.023917	1.13493	AT1G07745.1	ATRAD51D,RAD51D,SSN1	homolog of RAD51 D	Note "DNA repair and recombination protein radB, putative"	LOC8286102	DNA repair protein RAD51 homolog 4 (LOC8286102), transcript variant X1, mRNA
DNA repair	29820.m001007	RcuChr10m0630	0.00882363	0.00517243	1.7059	AT2G38330.1		MATE efflux family protein	Note "DNA-damage-inducible protein f, putative"	LOC8263119	protein DETOXIFICATION 44, chloroplastic (LOC8263119), transcript variant X2, mRNA
DNA repair	29830.m001422	RcuChr05m0283	0.018338	0.0129823	1.41253	AT4G38380.1		MATE efflux family protein	Note "DNA-damage-inducible protein f, putative"	LOC8268748	protein DETOXIFICATION 45, chloroplastic (LOC8268748), transcript variant X2, mRNA
DNA repair	29830.m001453	RcuChr05m0317	0.0195905	0.0172258	1.13727	AT4G35520.1	ATMLH3,MLH3	MUTL protein homolog 3	Note "conserved hypothetical protein"	LOC8281316	DNA mismatch repair protein MLH3 (LOC8281316), transcript variant X4, misc_RNA
DNA repair	29912.m005338	RcuChr03m1646	0.0284438	0.0142861	1.991	AT2G19490.1		recA DNA recombination family protein	Note "DNA repair protein reca, putative"	LOC8272560	DNA repair protein recA homolog 3, mitochondrial (LOC8272560), mRNA
DNA repair	29929.m004648	RcuChr07m2971	0.0419667	0.0248152	1.69117	AT1G11780.1		oxidoreductase, 2OG-Fe(II) oxygenase family protein	Note "Alkylated DNA repair protein alkB, putative"	LOC8286794	alpha-ketoglutarate-dependent dioxygenase alkB (LOC8286794), transcript variant X2, misc_RNA
DNA repair	30101.m000380	RcuChr05m0730	0.341282	0.0776075	4.39754	AT4G17380.1	ATMSH4,MSH4	MUTS-like protein 4	Note "hypothetical protein"	LOC8267725	DNA mismatch repair protein MSH4 (LOC8267725), mRNA
DNA repair	30122.m000355	RcuChr08m0149	0.00534728	0.00442561	1.20826	AT4G38380.1		MATE efflux family protein	Note "DNA-damage-inducible protein f, putative"	LOC8282958	protein DETOXIFICATION 45, chloroplastic (LOC8282958), mRNA
DNA repair	30154.m001120	RcuChr01m2229	0.0340858	0.0184852	1.84395	AT5G54090.1		DNA mismatch repair protein MutS, type 2	Note "DNA mismatch repair protein muts2, putative"	LOC8262237	endonuclease MutS2 (LOC8262237), transcript variant X4, mRNA
DNA repair	30169.m006452	RcuChr04m2612	0.0528297	0.0295628	1.78703	AT1G51340.2		MATE efflux family protein	Note "DNA-damage-inducible protein f, putative"	LOC8274457	protein DETOXIFICATION 42 (LOC8274457), mRNA
Salt tolerant	29762.m000500	RcuChr09m1085	0.0389973	0.0311485	1.25198	AT4G38960.1		B-box type zinc finger family protein	Note "Salt-tolerance protein, putative"	LOC8287630	B-box zinc finger protein 18 (LOC8287630), mRNA
Salt tolerant	29814.m000714	RcuChr06m2064	0.0106498	0.0051093	2.0844	AT3G55980.1	ATSZF1,SZF1	salt-inducible zinc finger 1	Note "hypothetical protein"	LOC8265356	zinc finger CCCH domain-containing protein 29 (LOC8265356), mRNA
Salt tolerant	30131.m007106	RcuChr08m1422	0.0390867	0.0286983	1.36198	AT1G75540.1	STH2	salt tolerance homolog2	Note "Salt-tolerance protein, putative"	LOC8284348	B-box zinc finger protein 20 (LOC8284348), mRNA
