# Supplementary material for: A Chromosome-level Genome Assembly of Wild Castor Provides New Insights into its Adaptive Evolution in Tropical Desert
Source: Genomics Proteomics Bioinformatics. 2021 Jul 30;20(1):42–59. doi: 10.1016/j.gpb.2021.04.003 (PMC9510866; doi:10.1016/j.gpb.2021.04.003)
Supplement: Supplementary Table S26 — Sample IDs of wild and cultivated germplasms [file mmc44.xls]

## Sheet: Table S26
Table S26 Sample IDs of wild and cultivated germplasms
No.	SampleID	No.	SampleID	No.	SampleID	No.	SampleID
1	S5	51	s1108	101	s2	151	s481
2	masaimala	52	s1117	102	s2062	152	s482
3	s1-1	53	s1118	103	s2072	153	s484
4	s11-1	54	s1121	104	s210m	154	s486
5	s11-2	55	s1126	105	s212m	155	s49
6	s11-3D	56	s1129	106	s21m	156	s491
7	s13-3	57	s1131	107	s23	157	s492
8	s14-0	58	s1132	108	s24	158	s496
9	s14-1	59	s1133	109	s25	159	s581
10	s17-3d	60	s1134	110	s31	160	s59
11	s18-4m	61	s1135	111	s33	161	s62
12	s20-3	62	s1136	112	s330	162	s621
13	s2016072613	63	s1145	113	s331m	163	s624
14	s23-0	64	s1146	114	s332	164	s629m
15	s26RD	65	s1147	115	s334	165	s664
16	s26rx	66	s1148	116	s335	166	s665
17	s27-1	67	s1169	117	s336	167	s7
18	s27-4m	68	s1171	118	s338	168	s711
19	s27R	69	s118	119	s339	169	s723
20	s3	70	s12	120	s344	170	s73
21	s30R	71	s1214	121	s345	171	s8
22	sAMBO	72	s1244	122	s346	172	s853
23	sS12001	73	s127	123	s349m	173	s868
24	sS1501	74	s1396	124	s351	174	s871
25	sdaom	75	s14	125	s358	175	s873
26	sya-1	76	s1405	126	s36	176	s874
27	s01071	77	s141	127	s371	177	s875
28	s1002	78	s1444	128	s373	178	s933
29	s1005m	79	s1453	129	s378	179	s96
30	s1010m	80	s1456	130	s380	180	s975
31	s1016	81	s1464	131	s384	181	s977
32	s1022	82	s1468	132	s385	182	s996
33	s1025	83	s1470	133	s387m	183	sxj01m
34	s1036	84	s1471	134	s388	184	sxj02m
35	s1045	85	s1473	135	s391	185	sxj07
36	s1047	86	s1474	136	s396
37	s1049	87	s1476	137	s398
38	s1056	88	s1490m	138	s399
39	s1059	89	s1491	139	s4-1
40	s106	90	s1494	140	s400
41	s1065	91	s15	141	s401m
42	s1067m	92	s1507	142	s403
43	s1070m	93	s1508	143	s405
44	s1083	94	s1625m	144	s414
45	s1100	95	s1634	145	s419
46	s1102	96	s17	146	s421
47	s1103	97	s1788	147	s437m
48	s1104	98	s1797	148	s438m
49	s1105	99	s18	149	s45
50	s1106	100	s194	150	s465
Note: Sample IDs of wild germplasms were shown in bold.
151	s481
152	s482
153	s484
154	s486
155	s49
156	s491
157	s492
158	s496
159	s581
160	s59
161	s62
162	s621
163	s624
164	s629m
165	s664
166	s665
167	s7
168	s711
169	s723
170	s73
171	s8
172	s853
173	s868
174	s871
175	s873
176	s874
177	s875
178	s933
179	s96
180	s975
181	s977
182	s996
183	sxj01m
184	sxj02m
185	sxj07
