# Supplementary material for: A Chromosome-level Genome Assembly of Wild Castor Provides New Insights into its Adaptive Evolution in Tropical Desert
Source: Genomics Proteomics Bioinformatics. 2021 Jul 30;20(1):42–59. doi: 10.1016/j.gpb.2021.04.003 (PMC9510866; doi:10.1016/j.gpb.2021.04.003)
Supplement: Supplementary Table S27 — Genomic windows associated with selected signals (top 10% of Fst values and top 10% of πwild/πcultivar values) [file mmc45.xls]

## Sheet: File S4
Table S27 Genomic windows associated with selected signals (top 10% of Fst values and top 10% of πwild/πcultivar values)
CHROM	BIN_START	BIN_END	WEIGHTED_FST_1	MEAN_FST_2	TajimaD_3	PI_4	TajimaD_5	PI_6	PI_4/PI_6
Chr01	290001	300000	0.793918	0.61108	-0.015826	0.000653932	0.463804	0.00125346	0.521702
Chr01	400001	410000	0.860499	0.479928	0.660725	0.00229315	-2.22298	0.000195969	11.7016
Chr01	3860001	3870000	0.785117	0.498761	1.16828	0.00116146	0.203158	0.000103988	11.1692
Chr01	3870001	3880000	0.762936	0.530616	1.77745	0.00128231	0.891534	0.000136263	9.41055
Chr01	3880001	3890000	0.821424	0.464894	0.731554	0.000887639	-0.430762	4.68e-05	18.9663
Chr01	3900001	3910000	0.860504	0.565888	1.2894	0.00154426	0.0130694	0.000110601	13.9624
Chr01	3930001	3940000	0.842821	0.46215	0.18875	0.00151091	-0.811459	9.21e-05	16.4113
Chr01	3940001	3950000	0.788308	0.436613	0.681007	0.00304498	0.228099	0.000292834	10.3983
Chr01	3970001	3980000	0.741078	0.47604	1.55576	0.00179237	0.0212256	0.00014161	12.6571
Chr01	4130001	4140000	0.877362	0.598616	1.50605	0.00152926	-2.234	4.86e-05	31.4696
Chr01	4150001	4160000	0.940614	0.72626	0.150274	0.00134295	-2.62434	3.4e-05	39.5103
Chr01	4160001	4170000	0.896287	0.598272	0.939937	0.00132587	-2.47392	2.14e-05	62.0976
Chr01	4170001	4180000	0.89831	0.537128	0.160126	0.00167897	-2.68212	3.53e-05	47.5985
Chr01	4180001	4190000	0.906193	0.588931	1.01985	0.00277309	-2.74679	4.73e-05	58.6106
Chr01	4190001	4200000	0.802667	0.469176	1.07472	0.00348996	-2.34766	4.57e-05	76.3527
Chr01	4200001	4210000	0.942921	0.55519	-0.878836	0.00129917	-2.67152	7.48e-05	17.3624
Chr01	4210001	4220000	0.894975	0.494192	-0.524187	0.00192286	-2.28504	0.000205594	9.3527
Chr01	4220001	4230000	0.909008	0.570262	0.603483	0.00124692	-2.41834	9.02e-05	13.8167
Chr01	4290001	4300000	0.938414	0.52447	-0.808806	0.000794193	-2.43677	6.37e-05	12.4591
Chr01	4300001	4310000	0.913964	0.607832	0.326668	0.00101723	-2.54104	4.19e-05	24.2975
Chr01	4310001	4320000	0.864129	0.417414	-0.0342336	0.00108179	-2.34806	5.98e-05	18.0868
Chr01	4320001	4330000	0.893716	0.452897	-0.115272	0.00202575	-2.6425	0.000102947	19.6776
Chr01	4330001	4340000	0.876216	0.431134	-0.140198	0.00178087	-2.4032	8.11e-05	21.9474
Chr01	4340001	4350000	0.780578	0.425478	1.12709	0.00181334	-2.33474	8.69e-05	20.8741
Chr01	4360001	4370000	0.82517	0.456122	0.791694	0.00321631	-2.30965	0.000132359	24.2999
Chr01	4370001	4380000	0.74495	0.439338	1.01361	0.00146456	-2.19479	5.22e-05	28.0834
Chr01	4380001	4390000	0.79207	0.502789	1.48313	0.00330933	-1.7359	0.000308494	10.7274
Chr01	4390001	4400000	0.897949	0.500273	0.00219239	0.00145759	-2.51848	0.000103596	14.0699
Chr01	4410001	4420000	0.875024	0.610961	1.62227	0.00258131	-2.6075	0.000105055	24.571
Chr01	4420001	4430000	0.79263	0.381855	0.943031	0.00180329	-2.36718	0.000112103	16.086
Chr01	4440001	4450000	0.838527	0.462401	0.784356	0.00223776	-2.11959	0.000202548	11.048
Chr01	4470001	4480000	0.89824	0.462813	-0.398262	0.00367189	-2.45332	0.000357825	10.2617
Chr01	4480001	4490000	0.909269	0.432683	-0.703996	0.00129894	-2.56961	6.91e-05	18.7965
Chr01	4490001	4500000	0.940358	0.572796	-0.895139	0.000667798	-2.43774	3.13e-05	21.3543
Chr01	4510001	4520000	0.913679	0.577268	-0.117759	0.00141313	-2.60737	6.06e-05	23.3278
Chr01	4530001	4540000	0.86813	0.431872	0.351746	0.00228456	-2.65218	7.7e-05	29.6519
Chr01	4540001	4550000	0.891112	0.616151	0.239698	0.00284285	-2.3648	0.000194372	14.6258
Chr01	4550001	4560000	0.903058	0.523052	0.141507	0.00110017	-2.44004	7.01e-05	15.6925
Chr01	4560001	4570000	0.921863	0.507667	-0.146639	0.000652574	-2.49475	4.12e-05	15.8329
Chr01	4580001	4590000	0.904784	0.436541	-0.608735	0.000682584	-2.3548	3.8e-05	17.9458
Chr01	4590001	4600000	0.89841	0.311122	-1.01416	0.000363577	-2.29363	3.17e-05	11.4645
Chr01	4600001	4610000	0.893631	0.380032	-0.439434	0.000556259	-2.30618	2.3e-05	24.1384
Chr01	4610001	4620000	0.901329	0.479528	0.0091023	0.00152101	-2.42784	0.000101778	14.9444
Chr01	4620001	4630000	0.804653	0.419225	0.483236	0.0026517	-2.06566	0.000288714	9.18452
Chr01	4630001	4640000	0.890055	0.585718	1.04958	0.00115965	-2.18089	8.82e-05	13.1547
Chr01	4640001	4650000	0.884855	0.469579	0.147438	0.00128517	-2.31873	4.12e-05	31.1994
Chr01	4650001	4660000	0.859617	0.389858	0.183845	0.00242982	-2.61935	0.000127713	19.0256
Chr01	4680001	4690000	0.868501	0.442653	0.122811	0.00261618	-2.62567	0.000153708	17.0205
Chr01	4800001	4810000	0.720267	0.277241	-0.854149	0.00081343	-1.45166	5.43e-05	14.9763
Chr01	4820001	4830000	0.800971	0.528023	1.7494	0.00303971	-1.4493	0.000244843	12.4149
Chr01	4830001	4840000	0.786387	0.451609	0.989963	0.00131208	-1.3509	9.59e-05	13.6888
Chr01	4890001	4900000	0.728946	0.280135	-0.687122	0.000462828	-1.12324	3.92e-05	11.8122
Chr01	5080001	5090000	0.779229	0.232734	-1.48437	0.000754855	-1.563	5.38e-05	14.0265
Chr01	5090001	5100000	0.821631	0.322578	-0.965732	0.000774156	-1.6455	6.86e-05	11.2813
Chr01	5220001	5230000	0.825368	0.335297	-0.342509	0.000358011	-1.12094	3.62e-06	98.8205
Chr01	5240001	5250000	0.831066	0.446119	-0.0522856	0.0006505	-1.69841	4.21e-05	15.4516
Chr01	5250001	5260000	0.736304	0.258437	-1.06506	0.00114601	-1.18744	0.000106928	10.7176
Chr01	11580001	11590000	0.720293	0.398736	2.04636	0.00198734	-2.47259	0.000138634	14.3352
Chr01	11590001	11600000	0.72553	0.349255	1.5605	0.00195436	-2.33255	0.000173069	11.2924
Chr01	11620001	11630000	0.725784	0.421097	2.11417	0.0026865	-2.21315	0.000275207	9.76174
Chr01	25320001	25330000	0.813215	0.432779	0.341672	0.00125486	-2.0268	0.000133126	9.42611
Chr01	28510001	28520000	0.748067	0.462137	1.45607	0.00193379	-1.90437	0.000170678	11.33
Chr01	31480001	31490000	0.775097	0.376514	0.0391518	0.00216745	-1.88829	0.000194999	11.1152
Chr01	34150001	34160000	0.806761	0.740071	3.14206	0.0115242	-2.18464	0.00115305	9.99454
Chr02	1360001	1370000	0.740819	0.34851	0.368153	0.0012641	-2.22476	0.000118608	10.6578
Chr02	1570001	1580000	0.745249	0.308966	-0.321453	0.00210857	-2.2979	0.0001937	10.8858
Chr02	1580001	1590000	0.719554	0.278791	-0.0212066	0.00151166	-2.37597	0.000151571	9.97328
Chr02	2270001	2280000	0.739847	0.430393	2.261	0.00371271	-2.61369	0.000172736	21.4936
Chr02	2900001	2910000	0.750345	0.403573	1.19976	0.00125777	-1.74249	8.69e-05	14.4754
Chr02	8210001	8220000	0.784625	0.646336	3.16394	0.00733382	-2.01391	0.000666267	11.0073
Chr02	8920001	8930000	0.737862	0.352338	1.22787	0.00126546	-2.18029	0.000125004	10.1234
Chr02	9350001	9360000	0.737855	0.406741	1.70776	0.00292425	-2.20878	0.000299285	9.77079
Chr02	9430001	9440000	0.73406	0.493777	2.36975	0.00196891	-1.97676	3.27e-05	60.1332
Chr02	9450001	9460000	0.806643	0.479854	1.01403	0.00341046	-2.50345	0.000196615	17.3459
Chr02	12120001	12130000	0.769007	0.340342	0.86527	0.000816254	-2.14928	8.26e-05	9.88661
Chr02	12130001	12140000	0.795519	0.36901	-0.224505	0.00130263	-2.17414	0.000131075	9.93805
Chr02	12700001	12710000	0.74031	0.266695	-0.200676	0.000872138	-2.4161	6.47e-05	13.4814
Chr02	12710001	12720000	0.728695	0.223542	-0.0775958	0.001173	-2.46181	0.000112381	10.4377
Chr02	12830001	12840000	0.73429	0.294558	-0.606345	0.00128717	-2.02833	9.87e-05	13.0413
Chr02	12840001	12850000	0.735209	0.255244	-0.953137	0.000908075	-1.86494	5.29e-05	17.1664
Chr02	12860001	12870000	0.83853	0.285986	-0.562769	0.00107339	-2.50049	7.06e-05	15.1931
Chr02	12870001	12880000	0.75016	0.292008	-0.151119	0.000421493	-1.90769	1.62e-05	26.0284
Chr02	12880001	12890000	0.810352	0.263824	-1.01375	0.00100347	-2.31756	4.43e-05	22.675
Chr02	12890001	12900000	0.791161	0.327162	0.435222	0.0013098	-2.42434	8.92e-05	14.6879
Chr02	12910001	12920000	0.800717	0.311483	-0.367044	0.00152557	-2.37609	9.12e-05	16.7235
Chr02	12920001	12930000	0.835484	0.288975	-0.383443	0.00120832	-2.54242	0.00010629	11.3681
Chr02	12930001	12940000	0.893209	0.432803	-0.782191	0.00221052	-2.45349	0.000176384	12.5324
Chr02	12950001	12960000	0.878964	0.391283	-0.457221	0.00184582	-2.55159	0.000139118	13.268
Chr02	12960001	12970000	0.75119	0.274176	-0.691968	0.00130307	-2.29106	7.19e-05	18.1192
Chr02	12970001	12980000	0.903992	0.477305	-0.957599	0.00102228	-2.22583	9.74e-05	10.4924
Chr02	13040001	13050000	0.745799	0.394965	0.573858	0.00190086	-2.11897	6.2e-05	30.6674
Chr02	13050001	13060000	0.715641	0.373782	0.214191	0.00221482	-1.76219	0.000199643	11.0939
Chr02	13300001	13310000	0.774426	0.273717	-0.946981	0.00104058	-2.00598	4.54e-05	22.9079
Chr02	13320001	13330000	0.786642	0.359539	-0.794292	0.000537711	-2.04726	3.64e-05	14.754
Chr02	13330001	13340000	0.829849	0.309265	-0.86822	0.00106005	-2.18617	4.08e-05	25.9739
Chr02	13350001	13360000	0.816729	0.324488	-1.13225	0.000844439	-2.02528	9.2e-05	9.17841
Chr02	13360001	13370000	0.837278	0.327328	-0.619342	0.00143967	-2.3735	7.38e-05	19.4991
Chr02	13370001	13380000	0.715347	0.266564	-0.752774	0.00122915	-2.28563	0.000100863	12.1863
Chr02	13380001	13390000	0.758854	0.209923	-1.79253	0.00100947	-1.94201	3.82e-05	26.3963
Chr02	13390001	13400000	0.732486	0.167681	-1.95464	0.00243668	-2.33045	7.42e-05	32.832
Chr02	13460001	13470000	0.745095	0.314908	0.289726	0.00115469	-2.15196	0.000103446	11.1622
Chr02	13520001	13530000	0.7492	0.248133	-1.09041	0.000744723	-1.88304	4.07e-05	18.3163
Chr02	13550001	13560000	0.765332	0.203176	-1.50941	0.00096459	-2.27861	3.41e-05	28.2771
Chr02	13630001	13640000	0.816106	0.292226	-1.11665	0.000854411	-2.00106	7.41e-05	11.5313
Chr02	13700001	13710000	0.751129	0.178878	-1.87416	0.0010405	-2.00096	2.55e-05	40.7461
Chr02	13750001	13760000	0.734043	0.198247	-1.51284	0.000941492	-2.0737	9.57e-05	9.84007
Chr02	13780001	13790000	0.794137	0.221063	-1.48559	0.000562217	-1.98186	5.43e-05	10.3459
Chr02	13800001	13810000	0.737081	0.206	-1.40401	0.000967044	-2.20429	5.21e-05	18.5447
Chr02	13810001	13820000	0.76999	0.20755	-1.36013	0.000263135	-1.57638	7.94e-06	33.1548
Chr02	13840001	13850000	0.78298	0.247351	-1.21669	0.000536961	-1.86226	4.09e-05	13.1227
Chr02	13870001	13880000	0.72884	0.278459	-0.669355	0.00148703	-2.27392	5.98e-05	24.8765
Chr02	13900001	13910000	0.719151	0.244571	-0.37065	0.000947285	-2.3505	6.33e-05	14.9645
Chr02	13910001	13920000	0.765879	0.303592	-0.595161	0.00122949	-2.16934	3.85e-05	31.9397
Chr02	14000001	14010000	0.724427	0.199728	-1.15973	0.000987036	-2.33436	9.34e-05	10.568
Chr02	14010001	14020000	0.830707	0.300944	-0.748003	0.000548944	-2.14444	2.73e-05	20.0843
Chr02	14040001	14050000	0.756862	0.306422	-0.491081	0.00117522	-2.16941	3.84e-05	30.637
Chr02	14070001	14080000	0.781994	0.310048	-0.459971	0.000474962	-1.74644	1.42e-05	33.4582
Chr02	14100001	14110000	0.781021	0.268662	-0.98389	0.00100418	-1.95249	9.2e-05	10.9199
Chr02	14110001	14120000	0.730456	0.274982	-0.509645	0.00132937	-2.15431	8.09e-05	16.4415
Chr02	14130001	14140000	0.740604	0.262995	-0.694022	0.00138454	-2.26277	8.71e-05	15.8937
Chr02	14170001	14180000	0.751517	0.268715	-0.896489	0.00130158	-2.06579	8.14e-05	15.9817
Chr02	14250001	14260000	0.756286	0.275093	-1.02535	0.00111011	-1.87687	0.000114413	9.70266
Chr02	14310001	14320000	0.804911	0.264225	-1.23366	0.000824441	-1.88205	3.99e-05	20.6668
Chr02	14360001	14370000	0.797217	0.233297	-1.3746	0.000728103	-2.13776	2.97e-05	24.5069
Chr02	14400001	14410000	0.810147	0.262753	-0.803265	0.000637167	-2.19175	6.31e-05	10.0983
Chr02	14410001	14420000	0.731433	0.190252	-1.67278	0.00094963	-2.04707	3.16e-05	30.018
Chr02	14440001	14450000	0.780083	0.220706	-1.36953	0.000769428	-2.11246	2.52e-05	30.4804
Chr02	14450001	14460000	0.766284	0.173053	-1.84876	0.000663424	-2.1172	2.94e-05	22.544
Chr02	14530001	14540000	0.753053	0.216368	-1.24763	0.000631674	-1.95925	6.78e-05	9.31695
Chr02	14620001	14630000	0.817449	0.245204	-1.30336	0.000685316	-2.07209	3.58e-05	19.1627
Chr02	14660001	14670000	0.796304	0.215986	-1.43447	0.000698544	-2.20611	4.24e-05	16.465
Chr02	14670001	14680000	0.808782	0.276253	-1.08636	0.000724149	-2.19929	4.82e-05	15.0224
Chr02	14700001	14710000	0.803311	0.311087	-0.522288	0.000916914	-2.21941	4.15e-05	22.0711
Chr02	14730001	14740000	0.836863	0.268988	-1.23499	0.000429795	-1.82645	1.54e-05	27.9265
Chr02	14800001	14810000	0.849155	0.285949	-1.2025	0.000696622	-2.15436	4.97e-05	14.0121
Chr02	14890001	14900000	0.738945	0.284585	-0.592531	0.00123002	-2.27237	3.88e-05	31.719
Chr02	14900001	14910000	0.741997	0.207039	-1.00222	0.000366667	-2.0485	1.97e-05	18.6422
Chr02	14920001	14930000	0.716023	0.248691	-0.680047	0.00090388	-2.13791	9.17e-05	9.8529
Chr02	14930001	14940000	0.8464	0.366499	-0.396521	0.000534122	-2.01385	1.91e-05	27.9293
Chr02	14990001	15000000	0.754419	0.301913	-0.39431	0.001487	-2.33878	4.23e-05	35.1577
Chr02	15020001	15030000	0.71566	0.290603	-0.338431	0.00123159	-2.16929	2.41e-05	51.0671
Chr02	15150001	15160000	0.724557	0.272885	-0.674632	0.0012105	-2.05113	9.4e-05	12.8827
Chr02	15260001	15270000	0.754601	0.3233	-0.0864882	0.0010138	-2.05605	1.23e-05	82.6897
Chr02	15290001	15300000	0.728328	0.270855	-0.75479	0.000772485	-1.81216	7.87e-05	9.81921
Chr02	15310001	15320000	0.803452	0.238884	-1.04626	0.000294044	-1.86643	6.52e-06	45.1125
Chr02	15320001	15330000	0.767331	0.314581	-0.408032	0.00119118	-2.11089	5.51e-05	21.6115
Chr02	15440001	15450000	0.756124	0.304347	-0.406372	0.00138846	-2.09941	9.53e-05	14.5643
Chr02	15450001	15460000	0.78345	0.304665	-0.784367	0.000774434	-1.94525	1.5e-05	51.7276
Chr02	15460001	15470000	0.735165	0.256852	-0.810171	0.0011628	-2.15229	5.48e-05	21.2112
Chr02	15480001	15490000	0.820479	0.304832	-0.592241	0.000730317	-2.10815	4.51e-05	16.1991
Chr02	15510001	15520000	0.80324	0.322945	-0.364863	0.00173864	-2.32708	9.9e-05	17.567
Chr02	15550001	15560000	0.804684	0.291412	-0.875811	0.000992383	-2.19865	4.88e-05	20.3353
Chr02	15590001	15600000	0.818154	0.24561	-1.26484	0.000401787	-2.20549	1.98e-05	20.2507
Chr02	15610001	15620000	0.741189	0.261949	-0.787506	0.000887406	-2.04175	6.33e-05	14.0122
Chr02	15630001	15640000	0.795655	0.306799	-0.461674	0.00115098	-2.38372	2.5e-05	45.9833
Chr02	15670001	15680000	0.824736	0.313246	-0.739281	0.00102565	-2.25784	3.7e-05	27.7575
Chr02	15700001	15710000	0.734467	0.225943	-1.13608	0.000494042	-1.96446	1.25e-05	39.5506
Chr02	15720001	15730000	0.738705	0.252506	-0.766259	0.00120854	-2.4186	3.05e-05	39.6182
Chr02	15760001	15770000	0.890306	0.427246	-0.584111	0.00101134	-2.37255	7.63e-05	13.2524
Chr02	15840001	15850000	0.72834	0.263252	-0.521686	0.001348	-2.21516	0.00014085	9.57047
Chr02	15920001	15930000	0.758911	0.308603	-0.322269	0.00140611	-2.29859	6.84e-05	20.5552
Chr02	15980001	15990000	0.732704	0.283653	-0.0932696	0.00120263	-2.22441	9.4e-05	12.7877
Chr02	16130001	16140000	0.812632	0.301659	-0.801137	0.000812142	-2.12792	5.73e-05	14.1653
Chr02	16170001	16180000	0.727608	0.276461	-0.712271	0.00148095	-2.03786	0.000161566	9.16622
Chr02	16180001	16190000	0.754809	0.224137	-1.1315	0.00127462	-2.43386	0.00010254	12.4305
Chr02	16190001	16200000	0.769675	0.309103	-0.544131	0.000780543	-1.87324	6.6e-05	11.832
Chr02	16230001	16240000	0.720668	0.256967	-0.584074	0.001481	-2.27299	0.000130237	11.3716
Chr02	16240001	16250000	0.735071	0.265487	-0.747683	0.0017546	-2.15741	0.000146039	12.0146
Chr02	16300001	16310000	0.783165	0.303221	-0.492854	0.000947662	-2.34467	2.62e-05	36.1361
Chr02	16330001	16340000	0.828169	0.369812	-0.32923	0.00144736	-2.29219	4.89e-05	29.6067
Chr02	16360001	16370000	0.788697	0.303247	-0.398386	0.00154299	-2.47147	6.82e-05	22.6104
Chr02	16390001	16400000	0.848722	0.263781	-1.24194	0.000481506	-2.18354	2.8e-05	17.1672
Chr02	16400001	16410000	0.880327	0.352441	-0.738511	0.000320668	-1.88999	1.19e-05	27.0141
Chr02	16460001	16470000	0.800754	0.29495	-0.730775	0.000977149	-2.2753	4.72e-05	20.7189
Chr02	16470001	16480000	0.763898	0.247889	-0.9532	0.000878582	-2.11634	4.9e-05	17.9469
Chr02	16500001	16510000	0.789834	0.291058	-0.8077	0.000984012	-2.12328	5.81e-05	16.9278
Chr02	16510001	16520000	0.806337	0.284526	-0.712891	0.000977225	-2.3039	4.21e-05	23.1894
Chr02	16520001	16530000	0.741069	0.295309	-0.281521	0.00111119	-2.11805	5.56e-05	19.9902
Chr02	16530001	16540000	0.815913	0.350571	-0.321368	0.000935178	-2.2113	2.47e-05	37.7925
Chr02	16540001	16550000	0.777295	0.294639	-0.649564	0.000914487	-2.22585	2.38e-05	38.4684
Chr02	16550001	16560000	0.766968	0.284923	-0.837329	0.000801439	-2.00245	1e-05	79.8636
Chr02	16570001	16580000	0.874499	0.41221	-0.130861	0.000637632	-2.27099	2.31e-05	27.5606
Chr02	16600001	16610000	0.834851	0.31451	-0.570201	0.000564253	-2.12662	1.9e-05	29.7002
Chr02	16630001	16640000	0.778601	0.258385	-0.951306	0.00124155	-2.41318	4.9e-05	25.3423
Chr02	16660001	16670000	0.764492	0.208162	-1.49274	0.000361436	-1.74588	2.66e-05	13.605
Chr02	16700001	16710000	0.758224	0.207702	-1.34061	0.000450754	-1.92807	2.04e-05	22.1199
Chr02	16710001	16720000	0.740159	0.250732	-0.812107	0.00113315	-2.28767	7.02e-05	16.1503
Chr02	17010001	17020000	0.755781	0.299017	-0.267804	0.00180464	-2.33642	0.000121668	14.8325
Chr02	17050001	17060000	0.734658	0.260171	-0.938977	0.000841423	-1.87066	6.64e-05	12.6717
Chr02	17100001	17110000	0.796049	0.275915	-0.506771	0.000485449	-2.10672	1.69e-05	28.7622
Chr02	17190001	17200000	0.854287	0.294489	-1.17717	0.000419493	-1.94999	2.42e-05	17.3153
Chr02	17250001	17260000	0.833805	0.356706	-0.447574	0.000554676	-1.90946	4.97e-05	11.1555
Chr02	17300001	17310000	0.772434	0.262467	-0.827142	0.00116275	-2.33559	5.8e-05	20.0522
Chr02	18260001	18270000	0.725661	0.26452	-0.847541	0.00148055	-2.29211	4.47e-05	33.1141
Chr02	18580001	18590000	0.792471	0.228424	-1.427	0.000528769	-1.94787	5.59e-05	9.45187
Chr02	18890001	18900000	0.772461	0.241678	-1.02042	0.00054481	-2.1321	3.26e-05	16.7314
Chr02	18950001	18960000	0.745722	0.298667	-0.339688	0.000876621	-2.20859	1.69e-05	51.9384
Chr02	19780001	19790000	0.788005	0.242865	-0.96715	0.000664781	-2.27663	2.25e-05	29.5421
Chr02	20000001	20010000	0.749343	0.248604	-0.935631	0.00118216	-2.36415	5.32e-05	22.2144
Chr02	20240001	20250000	0.750487	0.282669	-0.716527	0.00112332	-2.04925	3.17e-05	35.4776
Chr02	20680001	20690000	0.844535	0.295018	-0.540835	0.000570538	-2.33098	3.17e-05	17.9965
Chr02	20920001	20930000	0.755709	0.248268	-1.21033	0.000772189	-2.20728	1.68e-05	46.0535
Chr02	21040001	21050000	0.784547	0.293306	-0.864259	0.00129812	-2.09875	1.75e-05	74.216
Chr02	21080001	21090000	0.763747	0.274605	-0.613563	0.00127482	-2.37937	5.83e-05	21.8672
Chr02	21380001	21390000	0.753463	0.27676	-0.385341	0.000962519	-2.32356	2.13e-05	45.2048
Chr02	21530001	21540000	0.771511	0.300719	-0.421795	0.00122496	-2.30642	3.49e-05	35.0763
Chr02	21890001	21900000	0.740882	0.283913	-0.589572	0.00113712	-2.32091	2.93e-05	38.8649
Chr02	21920001	21930000	0.723897	0.258592	-0.774737	0.000904162	-2.23488	3.1e-05	29.1603
Chr02	22240001	22250000	0.749304	0.213918	-1.12238	0.000678404	-2.3829	5.04e-05	13.4487
Chr02	22290001	22300000	0.773463	0.238588	-1.11636	0.000862114	-2.29423	3.65e-05	23.6016
Chr02	22420001	22430000	0.75442	0.26168	-0.960551	0.00035724	-1.53935	5.01e-06	71.2825
Chr02	22430001	22440000	0.720122	0.238248	-0.900698	0.000699623	-1.9722	3.33e-05	21.0062
Chr02	22850001	22860000	0.728341	0.309688	-0.366325	0.00124636	-2.1034	5.54e-05	22.4934
Chr02	23700001	23710000	0.770837	0.324472	-0.281189	0.000593329	-1.90999	1.06e-05	56.1179
Chr02	23910001	23920000	0.739372	0.314323	-0.331492	0.00073816	-1.88012	1.25e-05	59.0188
Chr02	23920001	23930000	0.71662	0.285848	-0.348976	0.000890587	-2.01651	6.63e-05	13.4244
Chr02	23940001	23950000	0.747104	0.225576	-1.27485	0.000650196	-2.04924	4.19e-05	15.5294
Chr02	23950001	23960000	0.72125	0.27099	-0.888144	0.00086827	-1.78907	6.26e-06	138.755
Chr02	24020001	24030000	0.848479	0.363568	-0.190535	0.000436953	-2.038	1.25e-05	34.9029
Chr02	24580001	24590000	0.736013	0.240928	-0.831613	0.000676776	-2.26028	1.17e-05	57.6083
Chr02	24610001	24620000	0.72705	0.268972	-0.536413	0.00142436	-2.4279	4.31e-05	33.0641
Chr02	24640001	24650000	0.75499	0.29225	-0.589275	0.000898039	-2.16001	1.69e-05	53.2449
Chr02	24680001	24690000	0.717548	0.27475	-0.49532	0.00132934	-2.38056	6.7e-05	19.8506
Chr02	25870001	25880000	0.761133	0.263052	-0.724795	0.00164674	-2.52012	5.77e-05	28.5494
Chr02	26520001	26530000	0.726069	0.289872	-0.453691	0.00103778	-2.21284	2.05e-05	50.6007
Chr02	27460001	27470000	0.799617	0.25315	-0.920439	0.00177309	-2.47872	0.000170256	10.4143
Chr02	27520001	27530000	0.773731	0.312246	-0.392459	0.00130607	-2.15188	4.49e-05	29.1053
Chr02	27620001	27630000	0.786189	0.272844	-1.0217	0.0017993	-2.25903	0.00015485	11.6196
Chr02	27870001	27880000	0.830606	0.403371	0.0791642	0.000131342	-1.46128	1.23e-05	10.6729
Chr02	27940001	27950000	0.752197	0.331852	0.330203	0.000704272	-2.36267	1.97e-05	35.6803
Chr02	27950001	27960000	0.727723	0.343069	0.459815	0.000509123	-2.10733	2.6e-05	19.6154
Chr02	29160001	29170000	0.839148	0.296587	-1.06562	0.000590875	-1.99125	1.05e-05	56.138
Chr02	29320001	29330000	0.720045	0.281281	-0.562922	0.000218267	-1.30256	6.17e-06	35.3737
Chr02	29400001	29410000	0.784543	0.29686	-0.62512	0.00075424	-2.16604	1.61e-05	46.7934
Chr02	30110001	30120000	0.755348	0.286782	-0.483538	0.00102476	-2.32834	4.71e-05	21.77
Chr02	30150001	30160000	0.777315	0.272307	-0.721617	0.00105143	-2.31604	2.53e-05	41.5208
Chr02	30190001	30200000	0.722947	0.269343	-0.587401	0.00110653	-2.13229	7.32e-05	15.1151
Chr02	30260001	30270000	0.748678	0.246906	-0.815699	0.00104315	-2.32245	2.61e-05	39.9697
Chr02	30600001	30610000	0.77	0.234317	-1.16179	0.0014318	-2.45898	6.96e-05	20.5572
Chr02	30660001	30670000	0.775252	0.255111	-0.790466	0.000969253	-2.31117	4.94e-05	19.6331
Chr02	30880001	30890000	0.738772	0.294173	0.374095	0.000272853	-1.85918	8.09e-06	33.7318
Chr02	30890001	30900000	0.719681	0.282199	-0.45484	0.000908947	-2.14941	3.14e-05	28.9597
Chr02	30900001	30910000	0.753498	0.381797	0.288577	0.000626244	-1.89935	1.12e-05	55.9057
Chr02	30920001	30930000	0.771852	0.297586	-0.461434	0.00100997	-2.33534	3.81e-05	26.5259
Chr02	30930001	30940000	0.763707	0.387785	0.384205	0.00139527	-2.2696	2.3e-05	60.6607
Chr02	31030001	31040000	0.722842	0.28448	-0.201811	0.00118778	-2.29816	6.35e-05	18.705
Chr02	31170001	31180000	0.79456	0.288769	-0.853125	0.000829988	-1.48668	3.93e-05	21.1146
Chr02	31220001	31230000	0.850145	0.296864	-0.746659	0.000561849	-2.32895	2.57e-05	21.8524
Chr02	31260001	31270000	0.852192	0.392358	-0.271054	0.00165694	-2.50532	6.21e-05	26.6993
Chr02	31270001	31280000	0.875758	0.458855	-0.269874	0.00167526	-2.47623	4.41e-05	37.9465
Chr02	31280001	31290000	0.737402	0.305088	-0.388358	0.00190354	-2.20636	0.000141881	13.4165
Chr02	31290001	31300000	0.818476	0.378864	-0.129568	0.00296873	-2.48665	0.000130662	22.7207
Chr02	31300001	31310000	0.836393	0.395049	-0.0812561	0.00237822	-2.48688	0.000111451	21.3387
Chr02	31310001	31320000	0.853374	0.393768	-0.377674	0.000765466	-2.09891	2.15e-05	35.6663
Chr02	31320001	31330000	0.843603	0.42182	-0.241612	0.000470814	-1.79072	1.18e-05	39.9564
Chr02	31340001	31350000	0.811255	0.350256	-0.41447	0.00144367	-2.34387	7.89e-05	18.3015
Chr02	31360001	31370000	0.759569	0.26815	-0.3784	0.00200576	-2.40899	0.000216898	9.24748
Chr02	31440001	31450000	0.814037	0.36583	-0.378788	0.00221971	-2.55816	8.71e-05	25.4967
Chr02	31450001	31460000	0.825067	0.329749	-0.651628	0.0014675	-2.28896	8.27e-05	17.749
Chr02	31470001	31480000	0.850545	0.41081	-0.00904509	0.00200703	-2.55652	7.75e-05	25.8845
Chr02	31480001	31490000	0.741019	0.328175	-0.25287	0.00167342	-2.37183	7.96e-05	21.0143
Chr02	31540001	31550000	0.817505	0.357024	-0.514991	0.000939902	-2.18081	2.46e-05	38.177
Chr02	31550001	31560000	0.797108	0.331347	-0.508328	0.00170626	-2.36996	4.28e-05	39.9078
Chr02	31560001	31570000	0.85901	0.419698	-0.352931	0.0010727	-2.272	2.67e-05	40.2185
Chr02	31600001	31610000	0.826646	0.425174	-0.285154	0.000513763	-1.75669	4.98e-05	10.3185
Chr02	31610001	31620000	0.855119	0.489538	0.155593	0.000510483	-1.92292	2.04e-05	25.0068
Chr02	31620001	31630000	0.77489	0.303478	-0.564191	0.000627515	-1.99317	8.74e-06	71.8236
Chr02	31630001	31640000	0.78919	0.341753	-0.545059	0.00169145	-2.06053	0.000178445	9.47883
Chr02	31660001	31670000	0.785615	0.315123	-0.410523	0.000975965	-1.92858	3.44e-05	28.3677
Chr02	31670001	31680000	0.841245	0.421811	-0.161261	0.000988778	-1.9641	5.05e-05	19.5784
Chr02	31690001	31700000	0.83657	0.375548	-0.103324	0.00167526	-2.51244	8.56e-05	19.5636
Chr02	31700001	31710000	0.80751	0.327494	-0.514775	0.00129778	-2.37011	3.71e-05	34.9483
Chr02	31750001	31760000	0.802111	0.300479	-0.586144	0.00130762	-2.40823	7.34e-05	17.8061
Chr02	31770001	31780000	0.889894	0.453301	-0.360171	0.000895125	-2.38701	4.58e-05	19.5467
Chr02	31780001	31790000	0.828596	0.404567	-0.144718	0.00200381	-2.31645	9.78e-05	20.4929
Chr02	31790001	31800000	0.74165	0.271097	-0.447382	0.0013506	-2.34183	8.32e-05	16.2235
Chr02	31800001	31810000	0.813389	0.403096	-0.111478	0.00181153	-2.35603	9.67e-05	18.7338
Chr02	31840001	31850000	0.836278	0.41019	0.145674	0.000736356	-2.13967	2.28e-05	32.2587
Chr02	31850001	31860000	0.803173	0.331515	-0.421733	0.000892308	-2.11702	2.98e-05	29.9488
Chr02	31860001	31870000	0.842331	0.400225	-0.145149	0.00193092	-2.42508	9.42e-05	20.5027
Chr02	31870001	31880000	0.853446	0.384384	-0.445768	0.00164547	-2.44432	7.27e-05	22.6184
Chr02	31890001	31900000	0.800355	0.325475	-0.529284	0.00193861	-2.33766	0.000142466	13.6075
Chr02	31900001	31910000	0.870303	0.399063	-0.555009	0.000813888	-2.25201	2.48e-05	32.8117
Chr02	31910001	31920000	0.827286	0.343322	-0.427542	0.0014934	-2.37862	0.000116758	12.7906
Chr02	31950001	31960000	0.781423	0.388077	0.0847502	0.0016101	-2.10071	3.1e-05	51.9464
Chr02	31970001	31980000	0.820936	0.346677	-0.406362	0.0012363	-2.3105	6.94e-05	17.8155
Chr02	31980001	31990000	0.789018	0.29957	-0.60138	0.0020208	-2.36053	0.000135709	14.8907
Chr02	31990001	32000000	0.820443	0.322266	-0.527385	0.00146541	-2.41155	8.31e-05	17.6277
Chr02	32000001	32010000	0.801784	0.333605	-0.632924	0.001336	-2.15569	0.000109	12.2569
Chr02	32010001	32020000	0.847065	0.336407	-0.646883	0.00107919	-2.39478	3.71e-05	29.0741
Chr02	32040001	32050000	0.836176	0.348028	-0.577132	0.00179458	-2.4673	8.43e-05	21.2777
Chr02	32050001	32060000	0.756091	0.28714	-0.655215	0.00140732	-2.35763	3.54e-05	39.7974
Chr02	32090001	32100000	0.80071	0.363566	-0.163291	0.00212666	-2.29676	0.000158493	13.418
Chr02	32100001	32110000	0.768729	0.324102	-0.424385	0.00163297	-2.14452	0.000127045	12.8535
Chr02	32110001	32120000	0.820532	0.329066	-0.649613	0.00192308	-2.4307	9.84e-05	19.5405
Chr02	32130001	32140000	0.845928	0.365104	-0.499336	0.00110516	-2.27509	6.3e-05	17.5358
Chr02	32160001	32170000	0.846709	0.384678	-0.403597	0.000915278	-2.18962	5.1e-05	17.934
Chr02	32170001	32180000	0.804872	0.408973	0.0568249	0.00113875	-1.92915	8.73e-05	13.0488
Chr02	32270001	32280000	0.730235	0.348343	-0.291041	0.0034135	-2.36191	3.48e-05	98.1545
Chr02	32280001	32290000	0.893401	0.495049	-0.270523	0.00114223	-2.40162	3.98e-05	28.7332
Chr02	32290001	32300000	0.855061	0.429741	-0.0623366	0.00126041	-2.34797	3.65e-05	34.4853
Chr02	32300001	32310000	0.896464	0.391102	-0.369086	0.000347823	-2.20139	2.07e-05	16.8168
Chr02	32310001	32320000	0.799221	0.290055	-0.892563	0.00136879	-2.37416	3.28e-05	41.7676
Chr02	32340001	32350000	0.878884	0.42311	-0.329552	0.00118145	-2.4671	5.5e-05	21.4954
Chr02	32350001	32360000	0.801685	0.397872	-0.219258	0.00100038	-2.20004	3.04e-05	32.9354
Chr02	32360001	32370000	0.83879	0.365467	-0.596776	0.00153152	-2.26528	8.53e-05	17.953
Chr02	32370001	32380000	0.830852	0.351653	-0.106452	0.00195074	-2.59424	7.48e-05	26.0654
Chr02	32400001	32410000	0.76782	0.339835	-0.319629	0.000990858	-2.041	2.68e-05	36.9266
Chr02	32410001	32420000	0.749687	0.314935	-0.491761	0.00100265	-1.85443	0.000109852	9.12728
Chr02	32420001	32430000	0.802776	0.345659	-0.434538	0.0014159	-2.21371	4.5e-05	31.4942
Chr02	32430001	32440000	0.821862	0.433799	-0.00180324	0.00172362	-2.02833	0.00018721	9.20688
Chr02	32460001	32470000	0.814375	0.295796	-0.748688	0.001478	-2.44962	0.000101634	14.5424
Chr02	32480001	32490000	0.798779	0.347799	-0.433056	0.00129211	-2.05585	7.21e-05	17.928
Chr02	32490001	32500000	0.810617	0.349303	-0.27517	0.00120645	-2.3893	5.77e-05	20.9264
Chr02	32530001	32540000	0.847196	0.424585	0.153182	0.00110973	-2.34848	2.92e-05	37.9691
Chr02	32560001	32570000	0.84469	0.40416	-0.0133797	0.00146731	-2.4202	6.78e-05	21.6452
Chr02	32600001	32610000	0.857856	0.405054	-0.163164	0.00119857	-2.36997	6.79e-05	17.6561
Chr02	32610001	32620000	0.858001	0.436226	-0.113983	0.00153326	-2.35367	0.000102444	14.9668
Chr02	32630001	32640000	0.895526	0.475662	-0.306716	0.000793858	-2.32591	4.14e-05	19.1738
Chr02	32690001	32700000	0.864028	0.403592	-0.362932	0.00152671	-2.42074	6.43e-05	23.7345
Chr02	32710001	32720000	0.788936	0.305884	-0.849139	0.00126382	-2.19631	7.78e-05	16.246
Chr02	32720001	32730000	0.782639	0.332709	-0.464954	0.0019221	-2.3411	6.41e-05	29.9792
Chr02	32740001	32750000	0.87267	0.413675	-0.42091	0.00130362	-2.45615	3.79e-05	34.3657
Chr02	32750001	32760000	0.850509	0.346708	-0.726993	0.000675071	-2.21141	2.45e-05	27.5188
Chr02	32760001	32770000	0.831808	0.330287	-0.130252	0.00142379	-2.49039	9.14e-05	15.5794
Chr02	32770001	32780000	0.826229	0.366331	-0.346088	0.00167227	-2.30593	7.36e-05	22.7204
Chr02	32780001	32790000	0.866151	0.377482	-0.392433	0.00148767	-2.53054	7.24e-05	20.5515
Chr02	32790001	32800000	0.850126	0.401954	-0.334223	0.00152142	-2.31851	7.6e-05	20.0059
Chr02	32800001	32810000	0.843803	0.348769	-0.422039	0.00207014	-2.52387	0.000154151	13.4293
Chr02	32820001	32830000	0.847433	0.40476	-0.493754	0.00205716	-2.27302	0.000181225	11.3514
Chr02	32850001	32860000	0.863724	0.377486	-0.384655	0.00165558	-2.55008	7.02e-05	23.5915
Chr02	32880001	32890000	0.760589	0.297939	-0.473176	0.00160486	-2.43183	0.000127088	12.6279
Chr02	32890001	32900000	0.799308	0.334092	-0.487304	0.00191122	-2.27951	0.00014029	13.6234
Chr02	32940001	32950000	0.798161	0.317304	-0.674011	0.00177137	-2.08558	0.000175642	10.0851
Chr02	32950001	32960000	0.794662	0.341876	-0.460968	0.00149351	-2.13817	0.000152839	9.77179
Chr02	32960001	32970000	0.859729	0.413235	-0.475552	0.00200464	-2.44154	0.000140744	14.2432
Chr02	32970001	32980000	0.835659	0.392807	-0.152818	0.000600496	-2.05746	4.83e-05	12.4269
Chr02	32990001	33000000	0.844809	0.441119	-0.0289584	0.00117903	-2.34091	3.28e-05	35.9802
Chr02	33000001	33010000	0.827677	0.379034	-0.612914	0.00147642	-2.0306	0.000101113	14.6017
Chr02	33040001	33050000	0.838217	0.31094	-0.924887	0.00152811	-2.49129	0.000119386	12.7997
Chr02	33120001	33130000	0.761083	0.286245	-1.05721	0.0030546	-2.33155	0.000184497	16.5564
Chr02	33220001	33230000	0.839795	0.325541	-0.831623	0.00190642	-2.42521	0.000132524	14.3855
Chr02	33230001	33240000	0.798762	0.335393	-0.536236	0.00166072	-2.10504	0.000149772	11.0883
Chr02	33240001	33250000	0.879432	0.413654	-0.669108	0.00173855	-2.53252	4.83e-05	35.9579
Chr02	33250001	33260000	0.849129	0.383461	-0.483546	0.00183207	-2.40233	8.16e-05	22.4422
Chr02	33280001	33290000	0.851948	0.441215	-0.306174	0.00186598	-2.27552	0.000156665	11.9106
Chr02	33290001	33300000	0.88031	0.455657	-0.42665	0.00176834	-2.33977	0.000137274	12.8818
Chr02	33300001	33310000	0.846771	0.355493	-0.828435	0.00150163	-2.26373	6.47e-05	23.2235
Chr02	33310001	33320000	0.893219	0.418282	-0.916006	0.00115928	-2.40165	5.71e-05	20.2924
Chr02	33350001	33360000	0.876236	0.336884	-1.04673	0.000451364	-2.13032	1.92e-05	23.4605
Chr02	33360001	33370000	0.889429	0.39118	-0.790036	0.000973228	-2.41717	6.13e-05	15.87
Chr02	33370001	33380000	0.808465	0.312024	-0.617716	0.00182618	-2.37456	0.000163199	11.1899
Chr02	33380001	33390000	0.818693	0.337046	-0.571584	0.00094095	-2.00599	8.28e-05	11.3595
Chr02	33390001	33400000	0.796517	0.303117	-0.735704	0.00039276	-1.76321	7.47e-06	52.5654
Chr02	33400001	33410000	0.876295	0.404098	-0.521735	0.0011867	-2.44616	6.25e-05	18.9811
Chr02	33420001	33430000	0.854481	0.397126	-0.303999	0.00179196	-2.48138	6.2e-05	28.8934
Chr02	33450001	33460000	0.827443	0.3369	-0.468638	0.001451	-2.47997	3.64e-05	39.914
Chr02	33490001	33500000	0.796796	0.301594	-0.706972	0.00178424	-2.38849	0.00015469	11.5343
Chr02	33500001	33510000	0.832045	0.374344	-0.377241	0.00124284	-2.13277	0.000114782	10.8278
Chr02	33510001	33520000	0.865959	0.371565	-0.659194	0.00146972	-2.42603	0.000104652	14.0439
Chr02	33530001	33540000	0.849737	0.339074	-0.688018	0.00129771	-2.49894	4.47e-05	29.0088
Chr02	33540001	33550000	0.807638	0.357385	-0.113027	0.00128275	-2.20637	8.73e-05	14.6878
Chr02	33550001	33560000	0.887244	0.462772	-0.371787	0.000430392	-1.94448	1.37e-05	31.457
Chr02	33580001	33590000	0.843003	0.345717	-0.469947	0.00151293	-2.44241	9.02e-05	16.7644
Chr02	33600001	33610000	0.898306	0.41983	-0.633069	0.000408716	-2.01925	1.37e-05	29.9421
Chr02	33610001	33620000	0.807588	0.378975	0.0332998	0.000623991	-2.09642	1.73e-05	36.0503
Chr02	33620001	33630000	0.811256	0.33276	-0.856346	0.000388713	-1.44404	3.28e-05	11.841
Chr02	33630001	33640000	0.835834	0.341856	-0.443443	0.000726487	-2.26246	3.13e-05	23.2257
Chr02	33640001	33650000	0.771197	0.322178	-0.380641	0.00112488	-2.15082	9.22e-05	12.2001
Chr02	33720001	33730000	0.807347	0.342344	-0.281997	0.00178991	-2.39727	9.54e-05	18.7646
Chr02	33730001	33740000	0.80901	0.381119	-0.186845	0.00130761	-1.97308	8.43e-05	15.5163
Chr02	33760001	33770000	0.840825	0.386543	-0.266034	0.00121861	-2.37772	3.97e-05	30.7217
Chr02	33770001	33780000	0.889871	0.378225	-0.785959	0.00107717	-2.5339	7.11e-05	15.1515
Chr02	33790001	33800000	0.886415	0.454516	-0.387486	0.00157728	-2.49222	8.68e-05	18.176
Chr02	33820001	33830000	0.855557	0.412052	-0.70118	0.00108739	-1.9502	3.37e-05	32.2399
Chr02	33850001	33860000	0.851507	0.389627	-0.435904	0.00134914	-2.34008	4.51e-05	29.9269
Chr02	33870001	33880000	0.870863	0.410197	-0.468212	0.00176217	-2.51607	6.08e-05	28.9917
Chr02	33890001	33900000	0.85421	0.438478	-0.0574172	0.0010433	-2.27424	3.03e-05	34.3795
Chr02	33900001	33910000	0.807372	0.404627	-0.0185563	0.000594118	-1.79101	1.18e-05	50.3196
Chr02	33940001	33950000	0.843253	0.37497	-0.271857	0.001416	-2.3882	7.59e-05	18.6614
Chr02	33950001	33960000	0.829853	0.342772	-1.1351	0.000552798	-1.61976	2.87e-05	19.2937
Chr02	33960001	33970000	0.868393	0.420194	-0.450401	0.00196461	-2.49396	7.61e-05	25.8114
Chr02	34010001	34020000	0.858937	0.407065	-0.241991	0.000818664	-2.34664	2.9e-05	28.2319
Chr02	34040001	34050000	0.758084	0.325192	-0.386032	0.00112059	-1.70787	7.75e-05	14.4653
Chr02	34050001	34060000	0.861391	0.396549	-0.530314	0.00195686	-2.48656	0.000106246	18.4182
Chr02	34060001	34070000	0.836084	0.402206	-0.162793	0.00113219	-2.25312	2.83e-05	39.9868
Chr02	34090001	34100000	0.816179	0.455882	-0.113617	0.000700563	-2.20733	2.35e-05	29.8431
Chr02	34100001	34110000	0.84981	0.377412	-0.428989	0.00150829	-2.39065	4.58e-05	32.9175
Chr02	34120001	34130000	0.853726	0.356018	-0.677668	0.00151006	-2.51564	6.18e-05	24.4412
Chr02	34130001	34140000	0.807899	0.346264	-0.111283	0.00107985	-2.36235	2.72e-05	39.6569
Chr02	34150001	34160000	0.839917	0.367297	-0.404392	0.00150543	-2.38272	7.04e-05	21.379
Chr02	34190001	34200000	0.838187	0.402096	-0.254388	0.00124115	-2.27649	3.39e-05	36.6053
Chr02	34200001	34210000	0.892755	0.427753	-0.645001	0.000407089	-2.07421	1.92e-05	21.1854
Chr02	34220001	34230000	0.844837	0.425286	-0.308635	0.000546202	-1.85059	2.36e-05	23.1356
Chr02	34240001	34250000	0.828309	0.331434	-0.47749	0.000943226	-2.23641	6.47e-05	14.5678
Chr02	34270001	34280000	0.827071	0.307407	-0.764757	0.00124691	-2.34821	0.000136801	9.11477
Chr02	34300001	34310000	0.850211	0.438024	0.130131	0.00100554	-2.23691	5.5e-05	18.2836
Chr02	34390001	34400000	0.904198	0.432494	-0.991547	0.000734112	-2.2393	5.79e-05	12.6848
Chr02	34400001	34410000	0.88853	0.4569	-0.519637	0.0016532	-2.41756	8.18e-05	20.202
Chr02	34440001	34450000	0.821654	0.415554	-0.174445	0.00157259	-1.97801	0.000122211	12.8678
Chr02	34450001	34460000	0.894069	0.419136	-0.688898	0.00108685	-2.43358	5.31e-05	20.471
Chr02	34460001	34470000	0.847778	0.442086	-0.104704	0.000406486	-1.69972	1.05e-05	38.5474
Chr02	34480001	34490000	0.800263	0.330298	-0.554362	0.000773328	-1.42746	7.74e-05	9.99393
Chr02	34680001	34690000	0.855742	0.383268	-1.04807	0.000192504	-1.46728	1.61e-05	11.9539
Chr03	25570001	25580000	0.834469	0.606701	0.989526	0.00344	-2.24223	0.000376313	9.14133
Chr03	27430001	27440000	0.716066	0.298258	-0.192873	0.00136293	-2.10291	7e-05	19.4577
Chr03	27450001	27460000	0.876996	0.299234	-1.71512	0.000284691	-1.77651	3.01e-05	9.47123
Chr03	27470001	27480000	0.741271	0.221396	0.843177	0.00105771	-2.58185	6.95e-05	15.2231
Chr03	27570001	27580000	0.88935	0.594836	0.0750681	0.00159806	-2.39258	0.000137848	11.5929
Chr03	27580001	27590000	0.893311	0.559051	-0.302535	0.00197353	-2.43609	0.000146608	13.4613
Chr03	27600001	27610000	0.810616	0.27977	-0.280058	0.00092423	-2.32472	8.52e-05	10.853
Chr03	27690001	27700000	0.809635	0.24315	-0.330251	0.00111187	-2.59428	0.000120602	9.21933
Chr03	27910001	27920000	0.7665	0.321414	0.578435	0.00322852	-2.65724	0.000179877	17.9485
Chr03	27920001	27930000	0.750599	0.287728	0.403594	0.0022825	-2.61317	0.000163847	13.9307
Chr03	27930001	27940000	0.753818	0.223306	-1.12556	0.00127655	-2.41676	0.000141126	9.04546
Chr03	27970001	27980000	0.748098	0.253954	-0.739345	0.000740881	-2.31137	4.37e-05	16.9626
Chr03	28000001	28010000	0.750035	0.227809	-1.23969	0.000640904	-2.0667	3.31e-05	19.3576
Chr03	28030001	28040000	0.796194	0.252124	-1.0132	0.000822207	-2.40917	5.92e-05	13.8899
Chr03	29340001	29350000	0.748302	0.251885	-0.675997	0.000600302	-2.0237	2.84e-05	21.1112
Chr03	30960001	30970000	0.738588	0.422568	-1.41118	0.000650849	0.405424	0.00127694	0.509694
Chr03	33160001	33170000	0.736458	0.482174	-0.450248	0.000418477	1.06096	0.00089911	0.465435
Chr04	15140001	15150000	0.806636	0.520202	1.52949	0.00155638	-1.89712	0.000152119	10.2313
Chr04	15150001	15160000	0.84965	0.4863	0.919921	0.00115347	-2.0272	8.04e-05	14.3394
Chr04	15260001	15270000	0.762104	0.575603	0.631511	0.00123743	0.688748	0.00271344	0.456037
Chr04	15270001	15280000	0.751746	0.595787	0.589043	0.00156199	1.03637	0.00462536	0.337701
Chr04	15370001	15380000	0.856372	0.574924	1.14031	0.00553304	-2.16302	0.000536389	10.3153
Chr04	15390001	15400000	0.79789	0.527117	1.44027	0.0027351	-1.55185	0.000217138	12.5961
Chr04	15730001	15740000	0.886769	0.644728	2.03774	0.00192695	-2.26014	0.000197496	9.75691
Chr04	15740001	15750000	0.816089	0.522916	1.29471	0.00274761	-1.45242	0.000264368	10.3931
Chr04	15750001	15760000	0.874185	0.583708	1.66125	0.00368357	-2.17586	0.000315186	11.687
Chr04	15760001	15770000	0.86645	0.528025	1.25937	0.00105833	-1.95672	9.53e-05	11.1081
Chr04	15770001	15780000	0.856487	0.630891	2.28558	0.00133876	-1.98762	0.000119268	11.2248
Chr04	15800001	15810000	0.89041	0.664356	1.9962	0.00209282	-2.10703	0.000204704	10.2236
Chr04	15820001	15830000	0.868562	0.571286	1.29836	0.00229653	-1.99626	0.000244573	9.38996
Chr04	15870001	15880000	0.718556	0.347147	-0.624423	0.00140016	-0.377753	0.000104365	13.416
Chr04	16680001	16690000	0.759156	0.395588	0.408786	0.00167558	-2.00572	0.000131641	12.7284
Chr04	17010001	17020000	0.767285	0.372817	0.463385	0.00172971	-2.07423	0.000186631	9.26807
Chr04	17090001	17100000	0.74776	0.279811	-0.629122	0.0017388	-2.11908	0.000171583	10.1339
Chr04	17270001	17280000	0.7781	0.382388	0.66757	0.00156931	-2.11635	0.000138315	11.3459
Chr04	17280001	17290000	0.822916	0.383229	0.052159	0.00159943	-2.18446	0.000160918	9.93941
Chr04	17690001	17700000	0.777613	0.400752	0.947126	0.000625811	-1.67246	5.85e-05	10.7023
Chr04	18720001	18730000	0.803891	0.398123	0.90229	0.00067542	-1.89457	6.84e-05	9.86958
Chr04	18760001	18770000	0.715399	0.296928	-0.252676	0.000674962	-1.49396	7.28e-05	9.26966
Chr04	18800001	18810000	0.834924	0.447634	0.74396	0.00102461	-1.97523	9.75e-05	10.5112
Chr04	19180001	19190000	0.74938	0.475066	0.226968	0.000126833	-0.68307	0.000252434	0.50244
Chr04	23400001	23410000	0.763617	0.347283	0.556228	0.00200724	-2.56775	0.000101573	19.7616
Chr04	23410001	23420000	0.757784	0.28206	-0.626251	0.00110065	-2.17943	0.000119183	9.23496
Chr04	23430001	23440000	0.833423	0.410656	0.887455	0.000891348	-2.33135	6.75e-05	13.2065
Chr04	23440001	23450000	0.738363	0.356022	0.718526	0.00155473	-2.48972	5.04e-05	30.8422
Chr04	23490001	23500000	0.782187	0.435511	0.647918	0.00200579	-2.31916	4.94e-05	40.6062
Chr04	23500001	23510000	0.791151	0.352849	0.118592	0.00130078	-2.35133	8.11e-05	16.0383
Chr04	23510001	23520000	0.863998	0.459074	-0.0838217	0.000481735	-1.95663	2.7e-05	17.8329
Chr04	23540001	23550000	0.723074	0.388455	0.905607	0.00160887	-2.38841	5.33e-05	30.1886
Chr04	23550001	23560000	0.76208	0.349666	0.42283	0.00067279	-2.21329	2.47e-05	27.1844
Chr04	25020001	25030000	0.828669	0.632583	1.32067	0.00701377	-2.00097	0.000714657	9.81418
Chr04	26340001	26350000	0.720621	0.20078	-0.215805	0.000516218	-2.39587	1.98e-05	26.1331
Chr04	26400001	26410000	0.725811	0.131479	-0.195751	0.000268479	-2.48067	2.77e-05	9.67994
Chr04	28090001	28100000	0.759634	0.545118	-0.1513	0.000463876	0.535643	0.00122961	0.377255
Chr04	30800001	30810000	0.815041	0.282439	-1.43198	0.00275108	-2.14061	0.000273634	10.0539
Chr04	30910001	30920000	0.801939	0.514243	1.45794	0.00223032	-2.19462	0.000143277	15.5665
Chr04	30920001	30930000	0.882994	0.597551	0.80453	0.00160571	-2.33783	0.000134587	11.9306
Chr04	30940001	30950000	0.854642	0.527088	0.415203	0.00192742	-2.40639	0.000157623	12.228
Chr04	30950001	30960000	0.835005	0.486353	0.275437	0.00131945	-2.2781	0.00010852	12.1586
Chr04	30960001	30970000	0.776582	0.226621	-1.19487	0.000851075	-2.62508	4.71e-05	18.0773
Chr04	31050001	31060000	0.782698	0.29297	-0.377678	0.000806259	-2.2532	4.95e-05	16.274
Chr04	31070001	31080000	0.76389	0.226285	-1.18627	0.00178224	-2.45902	4.71e-05	37.8185
Chr04	31080001	31090000	0.780659	0.405598	0.778996	0.00337623	-2.45569	0.000171326	19.7065
Chr04	31100001	31110000	0.784237	0.26525	-0.731735	0.000961555	-2.31377	9.08e-05	10.5896
Chr04	31120001	31130000	0.80416	0.51786	2.22836	0.00107534	-2.02824	1.3e-05	82.5584
Chr04	31140001	31150000	0.787867	0.509647	1.98416	0.00167753	-2.3822	7.88e-05	21.2775
Chr04	31150001	31160000	0.772917	0.423902	0.537906	0.00121499	-2.24011	1.79e-05	67.9437
Chr04	31160001	31170000	0.886447	0.517311	0.478757	0.00131413	-2.48956	3.83e-05	34.3274
Chr04	31170001	31180000	0.777916	0.342952	0.0861778	0.0010869	-2.23065	3.94e-05	27.5721
Chr04	31180001	31190000	0.894096	0.480639	-0.106106	0.000621116	-2.22748	3.59e-05	17.2976
Chr04	31210001	31220000	0.864905	0.260211	-0.834864	0.000444649	-2.47857	3.41e-05	13.0331
Chr04	31230001	31240000	0.736574	0.363497	0.135819	0.00143123	-2.02438	9.87e-05	14.5068
Chr04	31240001	31250000	0.862562	0.359972	-0.684695	0.00183038	-2.57339	4.59e-05	39.8958
Chr04	31250001	31260000	0.804073	0.496659	1.04577	0.00160968	-2.2605	1.99e-05	80.9039
Chr04	31260001	31270000	0.765392	0.432075	1.00786	0.00134594	-2.15021	3.12e-05	43.1896
Chr04	31280001	31290000	0.820315	0.403783	0.233846	0.000739254	-2.06847	1.49e-05	49.6137
Chr04	31290001	31300000	0.868495	0.388506	-0.638553	0.000476657	-2.0521	1.61e-05	29.5359
Chr04	31310001	31320000	0.843812	0.365211	-0.731122	0.000747059	-2.09236	1.3e-05	57.4065
Chr04	31320001	31330000	0.824911	0.430375	0.272508	0.00151018	-2.30645	2.19e-05	68.9281
Chr04	31330001	31340000	0.82652	0.40485	-0.222123	0.000969893	-2.00945	7.32e-05	13.2438
Chr04	31340001	31350000	0.863796	0.417711	-0.373335	0.000529412	-2.16572	1.61e-05	32.8047
Chr04	31810001	31820000	0.896715	0.436608	-0.475801	0.000972398	-2.38616	0.000103137	9.42822
Chr04	31980001	31990000	0.860149	0.347195	-0.849669	0.000610487	-1.89091	2.84e-05	21.5325
Chr04	31990001	32000000	0.75804	0.299791	-0.47842	0.000487564	-1.67554	2.45e-05	19.9144
Chr04	32000001	32010000	0.865534	0.316054	-0.665293	0.000349698	-1.89762	1.67e-05	20.9305
Chr04	32010001	32020000	0.783401	0.334993	-0.484314	0.0015243	-1.93154	6.4e-05	23.8096
Chr05	3920001	3930000	0.79862	0.491716	1.24384	0.00319354	-2.30938	0.000234469	13.6203
Chr05	3940001	3950000	0.850049	0.502162	0.802204	0.00348157	-2.35676	0.000361515	9.6305
Chr05	3960001	3970000	0.802722	0.33719	0.166487	0.00203086	-2.34554	0.000221035	9.18796
Chr05	3970001	3980000	0.842458	0.440532	0.152697	0.00373596	-2.37585	0.000346704	10.7756
Chr05	4080001	4090000	0.826479	0.533431	2.00858	0.00598226	-2.42359	0.000599016	9.98681
Chr05	4090001	4100000	0.842091	0.580636	2.13133	0.00431114	-2.61893	0.000208001	20.7265
Chr05	4100001	4110000	0.818447	0.515527	1.52554	0.00125271	-2.18878	9.46e-05	13.2488
Chr05	4240001	4250000	0.801202	0.202632	-1.69643	0.000841799	-2.07603	8.79e-05	9.58074
Chr05	4600001	4610000	0.790838	0.493819	0.94599	0.00475654	-1.87872	0.000420104	11.3223
Chr05	4610001	4620000	0.726644	0.373025	1.34982	0.00188279	-2.37217	0.000113217	16.6299
Chr05	4660001	4670000	0.766404	0.302123	0.846286	0.000942836	-2.35992	6.59e-05	14.2972
Chr05	4680001	4690000	0.775703	0.245066	0.0461633	0.000873989	-2.42443	8.67e-05	10.0765
Chr05	4690001	4700000	0.757014	0.334338	-0.289067	0.00107393	-1.90317	8.51e-05	12.6166
Chr05	4700001	4710000	0.801495	0.325531	0.213124	0.00188033	-2.44194	0.000160201	11.7373
Chr05	4740001	4750000	0.880991	0.557103	0.29053	0.00410929	-2.43257	0.000386671	10.6274
Chr05	4750001	4760000	0.85465	0.526797	0.983916	0.00215175	-2.37043	0.000174198	12.3523
Chr05	4790001	4800000	0.828964	0.308235	-0.598931	0.000979031	-2.31345	9.07e-05	10.792
Chr05	4800001	4810000	0.803803	0.426899	0.454682	0.00160249	-1.95993	0.000149244	10.7374
Chr05	4950001	4960000	0.732415	0.289455	0.491043	0.000566376	-2.14133	4.86e-05	11.6581
Chr05	10240001	10250000	0.724259	0.488721	2.41337	0.00394161	-2.58513	0.000167799	23.4901
Chr05	11860001	11870000	0.749906	0.435739	1.15918	0.00200937	-2.42425	9.51e-05	21.1398
Chr05	11870001	11880000	0.755774	0.432603	0.877087	0.00187756	-2.05924	0.000173347	10.8312
Chr05	11880001	11890000	0.796572	0.477601	1.22096	0.00195071	-2.45517	0.000103298	18.8843
Chr05	11890001	11900000	0.729488	0.40641	0.547163	0.000493514	-1.8177	1.61e-05	30.6938
Chr05	12380001	12390000	0.736313	0.398853	0.897943	0.00191653	-2.43322	0.000143864	13.3218
Chr05	12390001	12400000	0.803346	0.480433	1.27317	0.00148118	-2.18098	0.000161691	9.16056
Chr05	12410001	12420000	0.845369	0.506454	0.200647	0.001635	-2.06142	0.000180158	9.07537
Chr05	12520001	12530000	0.726407	0.267986	-0.0038747	0.000883573	-2.4071	7.03e-05	12.5733
Chr05	12620001	12630000	0.768415	0.388672	0.712884	0.00212752	-2.39555	0.000115422	18.4325
Chr05	12670001	12680000	0.842022	0.426449	0.763478	0.00148137	-2.33342	0.000123031	12.0406
Chr05	12680001	12690000	0.854785	0.386269	0.061825	0.00142725	-2.32155	0.000122024	11.6965
Chr05	12710001	12720000	0.899816	0.521122	-0.163603	0.000937252	-2.37762	9.68e-05	9.67757
Chr05	13090001	13100000	0.746753	0.407426	0.745425	0.00287037	-2.26697	0.000166956	17.1924
Chr05	13100001	13110000	0.719527	0.41169	0.999857	0.00159452	-1.88844	0.000135703	11.7501
Chr05	15100001	15110000	0.742105	0.467457	0.318574	0.000237295	-0.454049	9.71e-06	24.4418
Chr05	15120001	15130000	0.8472	0.604671	0.124341	0.000671544	-1.39059	3.77e-05	17.8105
Chr05	15130001	15140000	0.87183	0.529314	-0.795275	0.0011617	-1.96172	0.000113243	10.2585
Chr05	15930001	15940000	0.793113	0.364527	0.257539	0.000999925	-2.17703	4.85e-05	20.5985
Chr05	15950001	15960000	0.80406	0.29273	-0.565054	0.00113009	-2.34207	9.32e-05	12.126
Chr05	15990001	16000000	0.738349	0.415645	1.11484	0.000605765	-1.89013	1.55e-05	39.0129
Chr05	16300001	16310000	0.719461	0.295318	-0.0321016	0.00184479	-2.22092	9.64e-05	19.1361
Chr05	19530001	19540000	0.917036	0.549378	-0.334455	0.000636355	-2.52316	3.39e-05	18.7556
Chr05	19540001	19550000	0.757566	0.416541	0.438454	0.00116318	-1.87843	0.000115871	10.0386
Chr05	19550001	19560000	0.785349	0.524835	1.50458	0.000746084	-1.92606	6.45e-05	11.5647
Chr05	19860001	19870000	0.81443	0.292146	-1.16582	0.00220091	-2.36472	0.00023476	9.37515
Chr05	19870001	19880000	0.829824	0.263085	-1.00478	0.00168808	-2.55119	0.00010735	15.725
Chr05	19890001	19900000	0.890199	0.56754	0.361483	0.00171625	-2.32725	0.000186078	9.22328
Chr05	19900001	19910000	0.897439	0.667969	0.896015	0.00306403	-2.5682	0.000185024	16.5602
Chr05	19930001	19940000	0.849952	0.514861	1.01095	0.00210894	-2.38623	0.000150749	13.9897
Chr05	19950001	19960000	0.749509	0.209997	-1.22176	0.00106883	-2.35261	0.000113671	9.40284
Chr05	20000001	20010000	0.925201	0.4024	-0.0378973	0.000539542	-2.52057	5.26e-05	10.2488
Chr05	20020001	20030000	0.785013	0.574349	2.61695	0.00228818	-2.32302	0.00017363	13.1785
Chr05	20070001	20080000	0.857758	0.455941	0.585112	0.00231642	-2.23334	0.000218387	10.607
Chr05	20170001	20180000	0.963139	0.689089	-1.2465	0.000668389	-2.61986	5.99e-05	11.165
Chr05	20180001	20190000	0.924125	0.593551	0.766257	0.000737255	-2.28801	6.51e-05	11.3228
Chr05	20190001	20200000	0.774456	0.430455	0.774005	0.00182098	-1.84325	0.000100175	18.178
Chr05	20200001	20210000	0.877455	0.540158	0.618288	0.00240796	-2.59126	7.42e-05	32.4693
Chr05	20220001	20230000	0.89835	0.523554	0.188804	0.0016087	-2.44258	9.97e-05	16.1429
Chr05	20740001	20750000	0.906574	0.406813	-1.26958	0.00217332	-2.56741	0.000133852	16.2367
Chr05	20750001	20760000	0.864042	0.348988	-1.04109	0.00137658	-2.15099	0.000145167	9.48273
Chr05	20760001	20770000	0.830238	0.245309	-1.43193	0.000779412	-2.36526	4.53e-05	17.2182
Chr05	20790001	20800000	0.915481	0.631425	-0.105096	0.00168289	-2.53183	0.000154364	10.9021
Chr05	20800001	20810000	0.869968	0.447454	0.0804688	0.00127784	-2.51793	6.31e-05	20.265
Chr05	21040001	21050000	0.794874	0.606717	0.0977391	0.000410784	0.167156	0.000867905	0.473305
Chr05	21050001	21060000	0.909433	0.621993	-0.79229	0.000142383	-1.54161	0.000364829	0.390273
Chr05	21100001	21110000	0.720518	0.522657	-0.175561	0.000625042	1.25718	0.00137637	0.454124
Chr05	21180001	21190000	0.790375	0.490806	1.36359	0.000967949	-1.61993	7.7e-05	12.5686
Chr05	21860001	21870000	0.807966	0.499908	-2.69525	0.000463198	-0.488827	0.00162322	0.285357
Chr05	21870001	21880000	0.782928	0.386072	-2.18286	0.000268629	-0.86823	0.000775652	0.346327
Chr05	21890001	21900000	0.788026	0.548378	-2.22023	0.000980731	-0.0964757	0.00222629	0.440523
Chr05	24190001	24200000	0.761097	0.365653	0.220342	0.00295218	-2.1627	0.000279848	10.5492
Chr05	24210001	24220000	0.810466	0.499073	0.919291	0.00339377	-2.48475	0.000136718	24.8231
Chr05	24220001	24230000	0.845936	0.393893	-0.357323	0.00127195	-2.46853	3.25e-05	39.1484
Chr05	24230001	24240000	0.788584	0.402772	0.415473	0.00176991	-2.27487	2.3e-05	76.9975
Chr05	24300001	24310000	0.792881	0.277133	-1.01367	0.000835042	-1.95169	4.46e-05	18.7147
Chr05	24310001	24320000	0.777263	0.34013	-0.156913	0.000695928	-1.95353	1.29e-05	53.9718
Chr05	24320001	24330000	0.750586	0.461339	1.12662	0.000831976	-1.91636	4.99e-06	166.668
Chr05	24330001	24340000	0.735272	0.329032	-0.137335	0.00134805	-2.19434	1.8e-05	75.0681
Chr05	24340001	24350000	0.739784	0.499511	1.70663	0.00142603	-2.15868	8.09e-06	176.207
Chr05	24350001	24360000	0.757259	0.291659	-0.188927	0.000966615	-2.38175	3.89e-05	24.8655
Chr05	24370001	24380000	0.74596	0.406925	0.697317	0.00134755	-2.03481	1.12e-05	120.827
Chr05	24430001	24440000	0.906235	0.504407	-0.428227	0.0016088	-2.67802	5.01e-05	32.1147
Chr05	24440001	24450000	0.829995	0.427339	0.50185	0.00210285	-2.70001	3.32e-05	63.2961
Chr05	24960001	24970000	0.84109	0.35203	-0.2104	0.000895626	-2.26754	9.05e-05	9.90116
Chr05	25010001	25020000	0.746224	0.236197	-0.243613	0.00160829	-2.67059	7.31e-05	21.9904
Chr05	25050001	25060000	0.805653	0.486601	1.8057	0.00473285	-2.79857	0.000135893	34.8278
Chr05	25060001	25070000	0.848871	0.57188	1.48162	0.00134878	-2.56831	5.51e-05	24.4998
Chr05	25070001	25080000	0.753003	0.454095	1.76228	0.00207864	-2.15529	7.26e-05	28.6176
Chr05	25080001	25090000	0.757194	0.475981	1.72599	0.00136916	-1.80115	5.6e-06	244.28
Chr05	25130001	25140000	0.843484	0.356037	1.02685	0.00112534	-2.574	5.1e-05	22.0723
Chr05	25140001	25150000	0.869966	0.472031	1.09689	0.00224578	-2.66317	6.78e-05	33.1383
Chr05	25160001	25170000	0.852316	0.432268	0.419113	0.00182923	-2.55867	4.72e-05	38.7754
Chr05	25180001	25190000	0.807084	0.5023	2.29883	0.0029484	-2.37381	0.000292946	10.0647
Chr05	25500001	25510000	0.821772	0.60993	2.02315	0.00150656	0.310483	0.000142039	10.6067
Chr05	26780001	26790000	0.727357	0.397142	0.591447	0.000761284	-1.29789	6.04e-06	125.968
Chr05	26800001	26810000	0.791059	0.399293	0.327572	0.00103953	-2.24241	3.4e-05	30.6163
Chr05	26810001	26820000	0.841503	0.289685	-1.09807	0.000474434	-1.79504	2.34e-05	20.2684
Chr05	26820001	26830000	0.783221	0.446655	0.601283	0.000800024	-2.1606	3.88e-05	20.6282
Chr05	26980001	26990000	0.734588	0.266761	-0.366397	0.000630166	-2.06885	4.88e-05	12.9067
Chr05	29290001	29300000	0.738886	0.533134	-1.64462	0.000416821	0.356116	0.000914817	0.455633
Chr06	11210001	11220000	0.740212	0.266526	-2.18942	0.000365611	-0.996305	0.000820316	0.445695
Chr06	11330001	11340000	0.740962	0.269061	-1.91097	0.000341049	-1.12338	0.000651517	0.523469
Chr06	11520001	11530000	0.788292	0.15978	-0.876742	7.54e-06	-1.36402	2.65e-05	0.284612
Chr06	13320001	13330000	0.734187	0.380911	0.842481	0.00150153	-2.27962	9.22e-05	16.2839
Chr06	13330001	13340000	0.822806	0.42134	0.788926	0.00159773	-2.45213	8.76e-05	18.2298
Chr06	13340001	13350000	0.82128	0.453539	0.652245	0.00508084	-2.56533	0.000301602	16.8462
Chr06	13870001	13880000	0.791974	0.419598	1.10193	0.000362899	-0.892501	2.54e-05	14.2808
Chr06	14050001	14060000	0.71562	0.326147	-0.0254809	0.00131802	-2.08203	6.79e-05	19.4234
Chr06	14150001	14160000	0.723673	0.426267	1.87744	0.00658511	-2.55006	0.000368305	17.8795
Chr06	14160001	14170000	0.725657	0.460937	2.06389	0.00476524	-2.34137	0.000255275	18.6671
Chr06	14290001	14300000	0.730744	0.3181	-0.165299	0.00199288	-2.01985	0.000166004	12.005
Chr06	14310001	14320000	0.716718	0.353127	0.933763	0.00244282	-2.30451	0.000183496	13.3127
Chr06	14320001	14330000	0.740986	0.380456	1.24526	0.00323519	-2.43312	0.000239365	13.5157
Chr06	14370001	14380000	0.871231	0.524525	0.0625344	0.00149629	-2.31645	0.000147877	10.1185
Chr06	14380001	14390000	0.87998	0.698444	0.990502	0.00437475	-2.39429	0.00025194	17.3643
Chr06	14390001	14400000	0.878713	0.638054	1.01224	0.00612444	-2.58258	0.000427194	14.3364
Chr06	14400001	14410000	0.898332	0.576475	0.47553	0.00308479	-2.56993	0.000178555	17.2764
Chr06	14410001	14420000	0.849428	0.490318	-0.0152243	0.00440901	-2.43831	0.000325071	13.5632
Chr06	14420001	14430000	0.804629	0.352906	0.129011	0.0025424	-2.5323	0.000158202	16.0706
Chr06	14430001	14440000	0.722654	0.324622	0.267154	0.00134115	-2.25752	6.18e-05	21.7053
Chr06	14440001	14450000	0.773486	0.322799	-0.0677115	0.00103773	-2.20441	4.72e-05	21.9732
Chr06	14450001	14460000	0.784474	0.345485	0.0124299	0.00319105	-2.48961	0.000144146	22.1376
Chr06	14480001	14490000	0.810939	0.417375	0.198079	0.00463338	-2.42854	0.000396843	11.6756
Chr06	14560001	14570000	0.836309	0.488346	0.438465	0.00465975	-2.2249	0.000453264	10.2804
Chr06	14690001	14700000	0.787434	0.41223	0.410812	0.000945421	-1.93989	6.93e-05	13.6368
Chr06	15510001	15520000	0.779119	0.649534	3.02912	0.00762504	-0.446751	0.000601638	12.6738
Chr06	15540001	15550000	0.779342	0.528816	2.17889	0.00319691	-1.23484	0.000231261	13.8238
Chr06	15790001	15800000	0.944364	0.762284	-0.86042	0.0010746	-2.54979	0.000109932	9.77513
Chr06	16100001	16110000	0.7753	0.549113	2.23696	0.00203697	-2.37114	0.000103386	19.7026
Chr06	16110001	16120000	0.768862	0.513537	2.29027	0.00299935	-2.49441	0.000168463	17.8042
Chr06	16120001	16130000	0.758681	0.455725	1.65384	0.00287316	-2.52524	0.000149946	19.1613
Chr06	16760001	16770000	0.775467	0.229012	-1.41234	0.00167738	-2.24639	0.000121078	13.8537
Chr06	17240001	17250000	0.759264	0.561155	2.57159	0.00382793	-0.282194	0.000198378	19.2961
Chr06	17650001	17660000	0.716844	0.579153	2.91709	0.00950442	-2.1173	0.000927694	10.2452
Chr06	19120001	19130000	0.756838	0.461421	1.19315	0.00260595	-2.24448	0.000178266	14.6183
Chr06	19150001	19160000	0.82739	0.55415	1.09348	0.00423213	-1.90575	0.0004299	9.84445
Chr06	19160001	19170000	0.881181	0.611221	0.245207	0.00404368	-2.33639	0.000430522	9.3925
Chr06	19180001	19190000	0.803524	0.463765	0.880397	0.00147954	-2.1844	0.000101931	14.5151
Chr06	19350001	19360000	0.819157	0.581072	1.64743	0.0048	-2.4694	0.000239921	20.0066
Chr06	19360001	19370000	0.840904	0.516419	0.844609	0.00236939	-2.03738	0.000189521	12.502
Chr06	19390001	19400000	0.834067	0.548696	1.83795	0.0014521	-1.77206	0.000153773	9.44314
Chr06	19480001	19490000	0.780891	0.474306	1.21168	0.00363784	-1.74943	0.000282791	12.8641
Chr06	19520001	19530000	0.781853	0.410396	0.351213	0.00157139	-2.03045	0.00016061	9.78389
Chr06	23750001	23760000	0.895612	0.569362	-0.223703	0.00164006	-2.29284	0.000161573	10.1506
Chr06	23760001	23770000	0.886528	0.597268	0.286993	0.00154736	-2.37768	9.07e-05	17.0611
Chr06	24890001	24900000	0.869759	0.427601	-0.485706	0.00153495	-2.34032	0.000158789	9.6666
Chr06	24980001	24990000	0.731254	0.405188	1.54	0.00355566	-2.01406	0.000385493	9.22367
Chr06	25090001	25100000	0.754028	0.318231	-0.673225	0.000689975	-1.26646	6.6e-05	10.4571
Chr06	25180001	25190000	0.771352	0.47382	1.23667	0.00264873	-2.06003	0.000182745	14.4941
Chr06	25190001	25200000	0.82109	0.27918	-1.07314	0.00125613	-2.21695	0.00013766	9.12487
Chr06	25200001	25210000	0.721594	0.372284	0.683575	0.00280563	-2.05171	0.000263034	10.6664
Chr06	25240001	25250000	0.801118	0.405399	0.632981	0.00405946	-2.2434	0.00042517	9.54785
Chr06	25290001	25300000	0.735224	0.256416	-0.0534819	0.0014628	-2.48055	0.000154568	9.4638
Chr06	25360001	25370000	0.747012	0.375685	0.615212	0.000940552	-1.94484	4.64e-05	20.2758
Chr06	25370001	25380000	0.761227	0.346136	0.131024	0.0014171	-1.98496	0.000107688	13.1593
Chr06	25380001	25390000	0.791372	0.40823	0.223099	0.00275329	-2.0498	0.000259572	10.607
Chr06	25400001	25410000	0.748054	0.274108	0.579961	0.00161414	-2.55057	0.000148743	10.8519
Chr06	26190001	26200000	0.881296	0.380117	-0.904476	0.00136418	-2.16646	0.000102167	13.3525
Chr07	20001	30000	0.823529	0.655556	0.573064	1.13e-06	0.721928	9.92e-09	114.057
Chr07	440001	450000	0.783736	0.395432	0.561276	0.00340953	-2.28658	0.000157168	21.6935
Chr07	480001	490000	0.736034	0.38233	0.339176	0.00143348	-2.29972	4.32e-05	33.1753
Chr07	500001	510000	0.716809	0.293853	-0.528605	0.00076184	-1.96192	6.8e-05	11.2106
Chr07	520001	530000	0.811781	0.398936	0.107371	0.00070822	-2.08765	2.29e-05	30.8601
Chr07	530001	540000	0.75736	0.299275	0.294072	0.000914253	-2.37846	6.13e-05	14.9064
Chr07	540001	550000	0.79133	0.250507	-0.666885	0.000759374	-2.44567	5.83e-05	13.015
Chr07	560001	570000	0.716495	0.173694	-0.651004	0.000533258	-2.54323	4.9e-05	10.8885
Chr07	570001	580000	0.82501	0.287137	-0.215509	0.000724736	-2.52014	5.4e-05	13.4333
Chr07	590001	600000	0.830862	0.319295	-0.615734	0.0018868	-2.55672	8.21e-05	22.9685
Chr07	600001	610000	0.723979	0.229116	-0.630761	0.000464178	-2.10984	1.18e-05	39.3271
Chr07	610001	620000	0.917087	0.565195	-0.3279	0.00161575	-2.58535	0.000134787	11.9874
Chr07	620001	630000	0.859841	0.291864	-1.17632	0.000652489	-2.23902	3.03e-05	21.5295
Chr07	630001	640000	0.866695	0.274785	-1.07758	0.000478209	-2.24961	2.91e-05	16.4421
Chr07	640001	650000	0.772066	0.318392	-0.206492	0.00112045	-2.28365	2.55e-05	43.9853
Chr07	650001	660000	0.782224	0.260912	-0.688275	0.00223784	-2.64263	9.31e-05	24.0365
Chr07	660001	670000	0.77652	0.236192	-0.741751	0.00102497	-2.31967	5.41e-05	18.9589
Chr07	670001	680000	0.798676	0.322633	-0.274887	0.00105882	-2.36223	3.47e-05	30.4914
Chr07	680001	690000	0.837557	0.234232	0.0940902	0.000838242	-2.67507	8.46e-05	9.91038
Chr07	700001	710000	0.737659	0.307396	0.091963	0.000975053	-2.24462	2.97e-05	32.8328
Chr07	710001	720000	0.8224	0.421803	0.593298	0.00139493	-2.37685	7.31e-05	19.0902
Chr07	740001	750000	0.761497	0.347192	0.117871	0.00150374	-2.20708	0.000102557	14.6625
Chr07	750001	760000	0.826212	0.350684	0.453424	0.00114981	-2.59295	4.41e-05	26.0813
Chr07	770001	780000	0.864298	0.483188	0.679863	0.00111947	-2.46956	2.9e-05	38.5368
Chr07	780001	790000	0.806828	0.411274	0.076485	0.00189221	-2.43035	5.89e-05	32.107
Chr07	800001	810000	0.73658	0.387158	1.01307	0.00147099	-2.26743	8.4e-05	17.5188
Chr07	820001	830000	0.767283	0.412282	0.889255	0.00375866	-2.06019	0.000298189	12.605
Chr07	900001	910000	0.909511	0.519527	-0.165389	0.000637642	-2.53513	7.03e-05	9.07439
Chr07	910001	920000	0.795527	0.246585	-1.07654	0.000968902	-2.37522	6.33e-05	15.3085
Chr07	930001	940000	0.724466	0.148355	-1.6536	0.000682428	-2.58963	5.29e-05	12.8987
Chr07	950001	960000	0.766562	0.159494	-1.7483	0.00101856	-2.64432	9.4e-05	10.8399
Chr07	1110001	1120000	0.892919	0.409371	-0.927399	0.00129244	-2.6023	7.95e-05	16.2521
Chr07	1120001	1130000	0.856399	0.341851	-0.704131	0.000838261	-2.3583	2.79e-05	30.0259
Chr07	1130001	1140000	0.743597	0.272908	-0.512215	0.00111036	-2.25954	8.09e-05	13.7226
Chr07	1190001	1200000	0.789562	0.322019	0.228896	0.000780392	-2.17194	7.46e-05	10.4607
Chr07	1330001	1340000	0.875045	0.605034	0.993809	0.00543029	-2.52658	0.000308117	17.6241
Chr07	1380001	1390000	0.738871	0.430017	1.53331	0.00297843	-2.42333	0.000164312	18.1267
Chr07	1390001	1400000	0.797373	0.420581	0.886017	0.00108937	-2.29167	6.81e-05	16.0034
Chr07	1400001	1410000	0.852009	0.520031	1.31489	0.0010449	-2.34759	4.48e-05	23.321
Chr07	1890001	1900000	0.724467	0.287736	-0.688827	0.00133148	-1.91067	4.95e-05	26.8813
Chr07	1900001	1910000	0.794284	0.446802	1.27115	0.00208418	-2.2714	0.000129149	16.1378
Chr07	1910001	1920000	0.839249	0.523613	0.81016	0.00173525	-2.34451	9.57e-05	18.1254
Chr07	1920001	1930000	0.914003	0.552389	-0.958976	0.000682735	-2.23381	6.03e-05	11.3302
Chr07	1930001	1940000	0.857145	0.352427	-0.802349	0.000859656	-2.17138	3.64e-05	23.6367
Chr07	3030001	3040000	0.719996	0.344985	0.728883	0.00156187	-2.13829	8.1e-05	19.2904
Chr07	7670001	7680000	0.885789	0.465009	0.33405	0.000479355	-2.28248	9.98e-06	48.0517
Chr07	16830001	16840000	0.831619	0.307717	-1.30758	0.000424385	-1.84867	4.39e-05	9.65738
Chr07	18080001	18090000	0.878604	0.392682	-0.982889	0.00104277	-2.03349	0.000112459	9.27245
Chr07	18230001	18240000	0.750922	0.251467	-0.271691	0.000733707	-2.2035	7.64e-05	9.60473
Chr07	19420001	19430000	0.771124	0.477842	0.87706	0.00372569	-1.9542	0.000337819	11.0287
Chr07	19530001	19540000	0.754629	0.488825	1.22501	0.0027539	-1.87435	0.000279627	9.84848
Chr07	19550001	19560000	0.755394	0.503868	1.22107	0.00549111	-1.88152	0.000607317	9.04159
Chr07	19560001	19570000	0.800537	0.536112	1.20904	0.00355885	-2.25629	0.000313821	11.3404
Chr07	23280001	23290000	0.734648	0.38513	1.36378	0.00303278	-2.61235	0.000161123	18.8228
Chr07	23290001	23300000	0.763963	0.42353	1.46096	0.00667688	-2.83305	0.000191972	34.7805
Chr07	24200001	24210000	0.749651	0.320909	0.366487	0.00114846	-2.24443	4.64e-05	24.7515
Chr07	26350001	26360000	0.813862	0.626048	2.64676	0.00313518	-1.39007	0.000300286	10.4406
Chr07	27080001	27090000	0.862558	0.592813	1.40967	0.00227296	-2.34747	0.000202605	11.2187
Chr07	27170001	27180000	0.892567	0.723542	1.41236	0.00291991	-1.54371	0.000217798	13.4065
Chr07	27180001	27190000	0.87915	0.659018	1.50026	0.00384058	-2.10863	0.00024452	15.7066
Chr07	27240001	27250000	0.908965	0.629797	0.607185	0.00125531	-2.15474	0.00010866	11.5526
Chr07	28140001	28150000	0.730264	0.453974	-0.217165	0.000471874	0.151451	0.000968192	0.487376
Chr07	28240001	28250000	0.735298	0.423125	0.60323	0.00243426	-1.61458	0.000151934	16.0218
Chr07	28560001	28570000	0.904194	0.621516	0.0953653	0.00201812	-2.43724	0.000162173	12.4442
Chr07	28690001	28700000	0.750679	0.555222	-1.17129	0.000736529	1.26597	0.00217073	0.3393
Chr07	28740001	28750000	0.742619	0.519057	-0.649381	0.000388235	1.13972	0.000768361	0.505277
Chr07	28750001	28760000	0.759137	0.536623	-0.480761	0.000260407	0.895095	0.0005572	0.467349
Chr07	28770001	28780000	0.717857	0.45352	-1.61504	0.000422499	0.721189	0.000821448	0.514334
Chr07	29130001	29140000	0.800216	0.615938	-2.12749	0.00109075	0.323511	0.00272941	0.399628
Chr07	29140001	29150000	0.783783	0.459463	-1.69416	0.000652587	-0.377864	0.00133847	0.487562
Chr08	80001	90000	0.725228	0.347329	0.346542	0.00167542	-2.0115	0.000119884	13.9753
Chr08	90001	100000	0.726462	0.34412	0.604698	0.000990581	-2.15505	5.73e-05	17.2726
Chr08	100001	110000	0.750673	0.357981	0.30331	0.00131384	-2.02141	6.5e-05	20.1986
Chr08	210001	220000	0.730161	0.323977	-0.00339479	0.00215976	-2.21177	0.000135749	15.91
Chr08	240001	250000	0.745971	0.357705	0.530641	0.001531	-2.17296	9.76e-05	15.692
Chr08	260001	270000	0.740181	0.400225	0.627226	0.000608069	-1.6331	2.7e-05	22.5122
Chr08	270001	280000	0.763325	0.362132	0.579909	0.000549246	-1.83359	3.87e-05	14.1754
Chr08	380001	390000	0.714672	0.35654	0.546779	0.00199616	-2.04439	0.000123661	16.1422
Chr08	670001	680000	0.745338	0.287078	-0.199852	0.000519231	-1.85895	3.08e-05	16.8537
Chr08	680001	690000	0.725583	0.321572	0.268629	0.00124028	-2.1795	7.3e-05	16.9954
Chr08	690001	700000	0.717645	0.300085	-0.179811	0.00094701	-1.93278	4.18e-05	22.6386
Chr08	700001	710000	0.782811	0.302951	-0.0920858	0.000489985	-1.94704	3.83e-05	12.8061
Chr08	800001	810000	0.725772	0.367809	0.155344	0.000573393	-1.43384	1.59e-05	35.9636
Chr08	1600001	1610000	0.729402	0.37289	0.738952	0.00246672	-2.13067	0.000138122	17.859
Chr08	1640001	1650000	0.758322	0.458429	1.40219	0.00254961	-2.09219	4.65e-05	54.8407
Chr08	1680001	1690000	0.717475	0.394897	1.32167	0.00149177	-2.00812	4.48e-05	33.303
Chr08	1720001	1730000	0.735952	0.362857	0.796184	0.00307036	-2.22278	8.94e-05	34.345
Chr08	1730001	1740000	0.726076	0.419259	1.0663	0.00425263	-1.94012	8.08e-05	52.6345
Chr08	1740001	1750000	0.76163	0.404907	1.25948	0.00274011	-2.19558	4.33e-05	63.2659
Chr08	1750001	1760000	0.730628	0.382189	0.787293	0.00352288	-2.01335	0.000104155	33.8234
Chr08	1760001	1770000	0.747766	0.454284	1.35839	0.00314253	-1.79264	0.000105813	29.6989
Chr08	1770001	1780000	0.725237	0.355723	0.440186	0.00275458	-2.2255	5.9e-05	46.6512
Chr08	1860001	1870000	0.714861	0.402591	1.12728	0.00319906	-2.21175	3.23e-05	99.0489
Chr08	1890001	1900000	0.716727	0.393153	0.833293	0.00322254	-1.77166	9.26e-05	34.8031
Chr08	1930001	1940000	0.761297	0.44372	1.08695	0.00173123	-1.57762	5.89e-05	29.3864
Chr08	1940001	1950000	0.737212	0.53144	2.53531	0.00236489	-1.98491	5.22e-05	45.2645
Chr08	1950001	1960000	0.741708	0.449827	1.47977	0.00209901	-1.70475	2.27e-05	92.502
Chr08	1960001	1970000	0.853771	0.580124	1.51053	0.00391748	-1.98069	4.16e-05	94.0946
Chr08	1970001	1980000	0.854455	0.607872	1.77213	0.00365925	-2.0578	8.43e-05	43.4198
Chr08	1980001	1990000	0.738656	0.382965	0.812224	0.00156437	-1.91152	3.04e-05	51.4944
Chr08	1990001	2000000	0.752127	0.475421	1.65195	0.00536053	-2.16029	0.000103933	51.5768
Chr08	2010001	2020000	0.758222	0.515885	2.31825	0.00322903	-2.00411	3.65e-05	88.4152
Chr08	2080001	2090000	0.729837	0.418667	1.68369	0.00393724	-2.13922	0.000113326	34.7426
Chr08	5000001	5010000	0.721615	0.286186	0.514093	0.000941719	-2.08424	9.61e-05	9.79482
Chr08	6130001	6140000	0.716473	0.312712	0.0698597	0.00357191	-2.32599	0.000311912	11.4517
Chr08	6310001	6320000	0.851872	0.388706	-0.098945	0.00153407	-2.44583	0.000101861	15.0604
Chr08	6520001	6530000	0.748965	0.374656	1.27011	0.00170767	-2.26899	0.000123264	13.8538
Chr08	6530001	6540000	0.738773	0.221736	-0.214514	0.000537557	-2.41296	4.14e-05	12.9888
Chr08	6540001	6550000	0.791679	0.39448	0.167707	0.00106735	-2.25034	5.84e-05	18.2636
Chr08	6550001	6560000	0.75522	0.303899	-0.29452	0.00127891	-2.40125	8.64e-05	14.7944
Chr08	6810001	6820000	0.855865	0.574963	1.21907	0.00458021	-2.42099	0.000422618	10.8377
Chr08	6860001	6870000	0.913742	0.593367	-0.285239	0.00168394	-2.54458	0.000142099	11.8505
Chr08	7730001	7740000	0.837865	0.47107	0.548692	0.00284451	-2.4683	0.000230807	12.3242
Chr08	7740001	7750000	0.872613	0.5023	-0.150172	0.000591327	-1.91423	6.08e-05	9.72365
Chr08	7870001	7880000	0.727342	0.335999	0.612199	0.000888317	-1.97745	8.74e-05	10.1593
Chr08	7980001	7990000	0.819229	0.412455	0.779557	0.00139519	-2.57641	7.91e-05	17.629
Chr08	7990001	8000000	0.777528	0.352852	0.79472	0.00199852	-2.63477	0.000146053	13.6835
Chr08	8020001	8030000	0.788594	0.4048	0.956203	0.00108551	-2.48663	8.47e-05	12.8147
Chr08	8100001	8110000	0.827351	0.261384	-1.43261	0.00181297	-2.30031	0.000161723	11.2103
Chr08	8300001	8310000	0.714756	0.345461	1.10848	0.002158	-2.28622	0.000227364	9.49139
Chr08	11550001	11560000	0.715313	0.502093	2.3275	0.00367145	-1.89005	0.00030537	12.023
Chr08	11810001	11820000	0.770712	0.48214	1.50237	0.00472671	-2.26338	0.000205844	22.9626
Chr08	11820001	11830000	0.815705	0.482808	0.609872	0.00342217	-2.03295	0.000305586	11.1987
Chr08	11830001	11840000	0.751495	0.399998	0.834616	0.00140264	-2.13753	8.48e-05	16.5487
Chr08	11840001	11850000	0.890692	0.559649	0.0531604	0.00136669	-2.29828	9.57e-05	14.2773
Chr08	11860001	11870000	0.907253	0.635575	0.309636	0.00234205	-2.54841	0.000156821	14.9345
Chr08	12000001	12010000	0.723005	0.453719	2.16603	0.00380808	-2.17444	0.000367433	10.364
Chr08	12060001	12070000	0.797123	0.325067	-0.391692	0.00125169	-2.27078	9.24e-05	13.5529
Chr08	12070001	12080000	0.732973	0.276685	0.00462953	0.000487557	-2.18181	4.13e-05	11.8114
Chr08	12110001	12120000	0.721411	0.398608	0.836324	0.00281111	-2.35197	0.00014758	19.048
Chr08	12150001	12160000	0.76487	0.322691	-0.361653	0.00174331	-2.47624	0.00013807	12.6263
Chr08	12170001	12180000	0.754052	0.41108	0.763285	0.00162059	-2.47384	0.000128855	12.5768
Chr08	12210001	12220000	0.725591	0.489171	2.05495	0.00201094	-1.98914	9.08e-05	22.1511
Chr08	12480001	12490000	0.85054	0.350558	-0.793606	0.000741093	-2.13523	6.47e-05	11.4479
Chr08	12490001	12500000	0.747482	0.218334	-0.612188	0.00055703	-2.2141	5.5e-05	10.135
Chr08	12500001	12510000	0.759093	0.308519	0.601874	0.000496463	-2.1497	4e-05	12.3988
Chr08	12510001	12520000	0.844406	0.279392	-1.22853	0.000569929	-2.08489	4.72e-05	12.0658
Chr08	12570001	12580000	0.795148	0.351923	-0.426905	0.00182701	-2.17093	9.2e-05	19.8681
Chr08	12580001	12590000	0.804736	0.367918	-0.122252	0.001483	-2.5044	3.6e-05	41.1451
Chr08	12590001	12600000	0.786031	0.287972	-0.332292	0.000876484	-2.46792	3.91e-05	22.4297
Chr08	12850001	12860000	0.736692	0.212777	0.343979	0.00068434	-2.4191	6.44e-05	10.6274
Chr08	12950001	12960000	0.766743	0.205379	-0.679509	0.00046248	-2.07504	3.89e-05	11.8918
Chr08	12960001	12970000	0.742689	0.265278	0.0173464	0.000748219	-2.15657	8.11e-05	9.22465
Chr08	17580001	17590000	0.726402	0.367362	0.496109	0.0015468	-2.35003	8.47e-05	18.2585
Chr08	17720001	17730000	0.737694	0.358188	0.522863	0.00353143	-2.44767	0.000224613	15.7223
Chr08	17730001	17740000	0.871981	0.478876	0.0688131	0.00293104	-2.43359	0.00025074	11.6896
Chr08	17750001	17760000	0.876934	0.467088	-0.346562	0.00226048	-2.34485	0.000242969	9.30357
Chr08	17760001	17770000	0.812541	0.304301	0.0721812	0.00151224	-2.5166	0.000135123	11.1916
Chr08	18120001	18130000	0.715695	0.278773	-0.0277256	0.00102903	-1.93822	7.93e-05	12.982
Chr08	18130001	18140000	0.817227	0.499626	0.452703	0.00137655	-1.12557	0.000132293	10.4053
Chr08	18170001	18180000	0.806553	0.304832	0.0829517	0.001238	-2.57698	7.97e-05	15.525
Chr08	18240001	18250000	0.789828	0.361432	0.940402	0.000862557	-2.37252	3.64e-05	23.7042
Chr08	18270001	18280000	0.754628	0.452512	1.48058	0.00303115	-2.33139	4.05e-05	74.7786
Chr08	18280001	18290000	0.742134	0.534795	2.60402	0.00342781	-2.10141	1.37e-05	250.172
Chr08	18290001	18300000	0.750625	0.522269	2.32793	0.00564369	-2.28538	3.69e-05	152.878
Chr08	18320001	18330000	0.84443	0.409691	0.0558067	0.00164542	-2.633	7.48e-05	21.9907
Chr08	18330001	18340000	0.868127	0.566148	0.82588	0.0031508	-2.6215	0.000125895	25.0272
Chr08	18350001	18360000	0.726678	0.271981	0.185572	0.000630176	-2.15363	6.7e-05	9.40616
Chr08	18360001	18370000	0.759992	0.454182	2.3076	0.00170191	-2.11632	0.000181441	9.37996
Chr08	18370001	18380000	0.779196	0.694533	2.55485	0.00807734	-1.62361	0.000893337	9.04176
Chr08	18380001	18390000	0.820348	0.773917	3.04537	0.013526	-2.20424	0.00134531	10.0542
Chr08	18390001	18400000	0.797421	0.546462	2.09355	0.0042309	-2.27241	0.00034582	12.2344
Chr08	18460001	18470000	0.783052	0.266225	0.68049	0.000590196	-2.32885	4.68e-05	12.6172
Chr08	18470001	18480000	0.856692	0.429844	0.967302	0.000857994	-2.15762	4.83e-05	17.7757
Chr08	18480001	18490000	0.825376	0.310914	1.05058	0.000501512	-2.18943	3.15e-05	15.9266
Chr08	18500001	18510000	0.850926	0.387535	0.825939	0.00186971	-2.48388	0.000134667	13.884
Chr08	18520001	18530000	0.845558	0.30839	0.0375313	0.000716139	-2.44667	7.84e-05	9.1352
Chr08	18530001	18540000	0.888187	0.611137	0.582501	0.00409036	-1.96139	0.000322132	12.6978
Chr08	18900001	18910000	0.73408	0.429405	1.52545	0.00363044	-2.47201	0.000176947	20.5171
Chr08	18910001	18920000	0.754418	0.448416	1.3466	0.0031583	-2.32467	0.00011761	26.854
Chr08	18920001	18930000	0.73312	0.454997	1.59898	0.00406446	-2.24254	0.000348926	11.6485
Chr08	18990001	19000000	0.722675	0.445093	2.60031	0.00313582	-2.34178	0.000286563	10.9429
Chr08	19060001	19070000	0.764632	0.43238	1.4502	0.00306924	-2.37385	0.000196106	15.6509
Chr08	19080001	19090000	0.789548	0.430242	0.882154	0.00192052	-2.45814	7.64e-05	25.1332
Chr08	19110001	19120000	0.726528	0.513907	2.19603	0.00275757	-2.3691	3.63e-05	76.0028
Chr08	19130001	19140000	0.726652	0.442995	1.26157	0.00389765	-2.3519	0.000212966	18.3017
Chr08	19210001	19220000	0.739898	0.468916	1.478	0.00209921	-2.21417	0.000144505	14.5269
Chr08	19220001	19230000	0.739545	0.395944	1.23786	0.00079359	-2.25797	4.42e-05	17.9453
Chr08	19230001	19240000	0.782409	0.524751	1.12853	0.00160452	-2.2022	0.000170279	9.42289
Chr08	19240001	19250000	0.791932	0.460714	0.715047	0.00129718	-2.14998	0.000114075	11.3713
Chr08	19260001	19270000	0.735036	0.462411	1.35298	0.00265001	-2.25675	0.000172313	15.379
Chr08	19270001	19280000	0.744293	0.334552	-0.2086	0.00310096	-2.30617	0.000171278	18.1048
Chr08	19300001	19310000	0.766149	0.492637	1.99002	0.00309001	-2.5732	0.000128334	24.0779
Chr08	19310001	19320000	0.870973	0.516084	0.992793	0.0011688	-2.49022	6.01e-05	19.4549
Chr08	19320001	19330000	0.874152	0.512726	0.592213	0.00137067	-2.52095	6.57e-05	20.8605
Chr08	19330001	19340000	0.849036	0.534361	1.22929	0.00248046	-2.57904	9.59e-05	25.8599
Chr08	19350001	19360000	0.739665	0.387117	1.4108	0.00265067	-2.5039	9.73e-05	27.2474
Chr08	19360001	19370000	0.777034	0.4327	1.45444	0.00144986	-2.47281	5.24e-05	27.648
Chr08	19370001	19380000	0.790101	0.389976	0.746559	0.00143102	-2.4542	6.53e-05	21.9186
Chr08	19380001	19390000	0.740469	0.302211	-0.158181	0.00287025	-2.62226	7.31e-05	39.2574
Chr08	19390001	19400000	0.755467	0.333809	0.264881	0.00187672	-2.5466	4.83e-05	38.8823
Chr08	19400001	19410000	0.781787	0.288706	-0.573005	0.000880111	-2.25367	2.8e-05	31.4233
Chr08	19410001	19420000	0.744538	0.303611	-0.336027	0.00121184	-2.3012	2.73e-05	44.4528
Chr08	19420001	19430000	0.794575	0.337975	-0.128226	0.00170604	-2.48892	5.15e-05	33.1013
Chr08	19430001	19440000	0.887746	0.598019	0.597804	0.00361488	-2.63992	0.000173636	20.8187
Chr08	19530001	19540000	0.791439	0.423731	0.840408	0.00366038	-2.6007	0.000216607	16.8987
Chr08	19550001	19560000	0.734458	0.431227	1.40111	0.00287527	-2.45155	0.000163359	17.6009
Chr08	21620001	21630000	0.765496	0.562211	2.28446	0.0124617	-1.57378	0.000862088	14.4553
Chr08	21630001	21640000	0.717395	0.499008	1.65393	0.00347787	-1.49358	0.000192458	18.0708
Chr08	21880001	21890000	0.718008	0.447369	2.59953	0.00251713	-2.14279	0.000252974	9.95015
Chr08	21890001	21900000	0.720185	0.371853	0.993652	0.0042796	-2.07727	0.000232518	18.4055
Chr08	22440001	22450000	0.714579	0.291109	-0.304019	0.0020518	-2.24529	0.000113555	18.0688
Chr08	22470001	22480000	0.733611	0.336519	0.157155	0.00235193	-2.13697	0.000103617	22.6983
Chr08	22510001	22520000	0.764337	0.345209	0.314726	0.00138118	-2.17553	8.04e-05	17.179
Chr08	22520001	22530000	0.716384	0.375643	0.420024	0.00142328	-1.97134	5.91e-05	24.0884
Chr08	22780001	22790000	0.737999	0.386071	0.63776	0.00269065	-2.16719	8.89e-05	30.2518
Chr08	23600001	23610000	0.746893	0.392906	0.831261	0.00226059	-2.11231	0.000171382	13.1904
Chr08	23610001	23620000	0.812071	0.414795	0.562531	0.00196895	-2.276	0.000128443	15.3294
Chr08	23620001	23630000	0.770268	0.392953	0.733771	0.00292011	-2.15781	0.000276957	10.5436
Chr08	23630001	23640000	0.747627	0.411736	1.27517	0.00160424	-2.14947	0.000114561	14.0034
Chr08	23670001	23680000	0.783095	0.381984	0.538322	0.00216217	-2.13381	7.07e-05	30.6034
Chr08	23740001	23750000	0.797022	0.442225	1.11496	0.00226447	-2.18094	7.21e-05	31.3905
Chr08	23770001	23780000	0.723448	0.385419	1.00422	0.00223246	-1.69147	0.000209175	10.6727
Chr08	23780001	23790000	0.774201	0.400523	1.01583	0.00210011	-2.09838	7.41e-05	28.3471
Chr08	23790001	23800000	0.715617	0.408986	1.69781	0.00168576	-1.97304	6.56e-05	25.6963
Chr08	23800001	23810000	0.737286	0.441884	1.59201	0.00461498	-2.07006	0.000176649	26.1251
Chr08	23810001	23820000	0.729271	0.435602	1.71862	0.00349237	-2.04464	0.000113733	30.7067
Chr08	23860001	23870000	0.745455	0.488583	1.82851	0.0026784	-1.89922	5.02e-05	53.3534
Chr08	23870001	23880000	0.736268	0.432244	1.66385	0.00350104	-2.10812	0.000114092	30.6861
Chr08	23900001	23910000	0.72397	0.394352	0.94156	0.00232231	-1.73061	5.73e-05	40.5126
Chr08	23930001	23940000	0.775815	0.442241	1.39741	0.00283092	-2.12985	0.000132331	21.3927
Chr08	23940001	23950000	0.745092	0.463198	1.87944	0.00323518	-2.16991	6.09e-05	53.125
Chr08	23950001	23960000	0.759543	0.493188	1.78578	0.00467165	-2.22148	7.07e-05	66.0665
Chr08	23960001	23970000	0.732174	0.436028	1.42368	0.00487111	-2.00044	0.000144951	33.6052
Chr08	23970001	23980000	0.767123	0.506839	1.78825	0.00272473	-1.47818	5.56e-05	48.9972
Chr08	23980001	23990000	0.738037	0.459349	1.82776	0.00419378	-2.25179	7.93e-05	52.8831
Chr08	23990001	24000000	0.734034	0.41038	1.07852	0.00430156	-2.13986	9.85e-05	43.6511
Chr08	24010001	24020000	0.72228	0.429582	1.32388	0.00489872	-1.79466	0.000394334	12.4228
Chr08	24030001	24040000	0.738041	0.455815	1.54914	0.00290152	-1.95775	5.35e-05	54.1854
Chr08	24080001	24090000	0.756488	0.444126	1.42932	0.00183704	-1.84561	1.51e-05	122.049
Chr08	24090001	24100000	0.757324	0.451176	1.47969	0.0043301	-1.92251	0.000176812	24.4899
Chr08	24100001	24110000	0.718243	0.416292	1.17868	0.00412362	-1.83034	0.000250928	16.4335
Chr08	24110001	24120000	0.730686	0.383358	1.48354	0.00443419	-2.30902	0.000218053	20.3354
Chr08	24120001	24130000	0.71447	0.440218	1.63768	0.00522165	-2.18359	0.000160996	32.4334
Chr08	24140001	24150000	0.761023	0.461059	1.70995	0.00525352	-2.24048	0.000182171	28.8384
Chr08	24150001	24160000	0.734093	0.393328	1.2665	0.00458849	-2.37311	0.000173517	26.444
Chr08	24160001	24170000	0.746103	0.422145	1.42345	0.00431864	-2.26829	0.000199418	21.6562
Chr08	24190001	24200000	0.753848	0.451393	1.50099	0.00471466	-2.12856	0.000126506	37.2683
Chr08	24220001	24230000	0.730352	0.422427	1.24333	0.00439293	-2.00283	0.000226066	19.4321
Chr08	24240001	24250000	0.758909	0.467055	1.66978	0.00361871	-2.1012	0.000145803	24.8192
Chr08	24270001	24280000	0.761097	0.444708	1.16276	0.00370343	-2.09068	0.000153359	24.1488
Chr08	24310001	24320000	0.743745	0.40814	1.07977	0.00107852	-1.88921	3.88e-05	27.8275
Chr08	24320001	24330000	0.75532	0.445608	1.44038	0.00219363	-1.81374	0.000102397	21.4228
Chr08	24330001	24340000	0.758341	0.434948	1.2315	0.00347557	-2.26589	6.8e-05	51.1033
Chr08	24340001	24350000	0.762271	0.449307	1.56051	0.00387403	-2.21724	8.97e-05	43.1801
Chr08	24350001	24360000	0.721862	0.367468	0.735358	0.00370016	-2.20221	0.000176532	20.9603
Chr08	24500001	24510000	0.828934	0.441445	1.36353	0.00114215	-2.19586	8e-05	14.2708
Chr08	24520001	24530000	0.746485	0.41782	1.58291	0.00357316	-1.96253	0.000273754	13.0524
Chr08	24530001	24540000	0.785945	0.527477	1.21144	0.00037359	-1.37237	1.1e-05	33.9399
Chr08	24580001	24590000	0.776264	0.484375	1.57268	0.00313489	-2.10508	8.47e-05	37.0265
Chr08	24620001	24630000	0.750295	0.404648	1.01956	0.00240265	-2.0509	6.63e-05	36.2462
Chr08	24690001	24700000	0.742453	0.416215	1.03386	0.00396746	-1.95612	0.000342386	11.5877
Chr08	24720001	24730000	0.726203	0.396682	1.07513	0.00401063	-2.13956	0.000113403	35.3662
Chr08	24730001	24740000	0.756036	0.451035	1.44544	0.00524689	-2.25814	0.000105121	49.9129
Chr08	24740001	24750000	0.77558	0.526497	2.25189	0.00394174	-2.11548	8.85e-05	44.5453
Chr08	24760001	24770000	0.780685	0.492865	1.56226	0.00386829	-2.04702	0.000102618	37.696
Chr08	24770001	24780000	0.728694	0.404508	1.26194	0.00276699	-2.11932	0.000112048	24.6947
Chr08	24800001	24810000	0.745281	0.420021	0.970846	0.00397823	-1.57395	0.000166382	23.9102
Chr08	24810001	24820000	0.734029	0.438566	1.3709	0.00412814	-2.07286	6.44e-05	64.1347
Chr08	24820001	24830000	0.749036	0.436151	1.29872	0.00292107	-2.05755	6.09e-05	47.9269
Chr08	24830001	24840000	0.728899	0.454437	1.92451	0.00407415	-2.3282	7.02e-05	58.0284
Chr08	24840001	24850000	0.751041	0.43681	1.31482	0.00223086	-1.95602	8.93e-05	24.9806
Chr08	24860001	24870000	0.738568	0.485978	1.85885	0.0039017	-2.26502	7.67e-05	50.8478
Chr08	24880001	24890000	0.746863	0.485708	1.97894	0.00336162	-2.1555	9.58e-05	35.0844
Chr08	24920001	24930000	0.743697	0.4907	2.05503	0.00455656	-1.98931	0.000195017	23.3649
Chr08	24930001	24940000	0.735076	0.452856	1.87379	0.00380868	-2.31783	0.000128184	29.7126
Chr08	24940001	24950000	0.721447	0.473081	1.96835	0.00384878	-1.79017	0.000269273	14.2932
Chr08	24950001	24960000	0.733179	0.392314	0.873464	0.00257496	-2.20134	0.000139404	18.4712
Chr08	24970001	24980000	0.769521	0.463865	1.64586	0.00170249	-2.25112	4.55e-05	37.4374
Chr08	25010001	25020000	0.780768	0.404015	0.729641	0.000822731	-1.81541	2.84e-05	28.9386
Chr08	25090001	25100000	0.729031	0.378566	1.02516	0.0034406	-2.22056	0.000186121	18.4858
Chr08	25100001	25110000	0.725933	0.356623	0.527582	0.002621	-2.04131	0.000172713	15.1755
Chr08	25200001	25210000	0.723867	0.381412	0.986785	0.00188418	-2.08565	0.000109689	17.1775
Chr08	25210001	25220000	0.715789	0.370811	0.683991	0.00197893	-1.86188	0.000124926	15.8408
Chr08	25320001	25330000	0.810117	0.450299	1.16137	0.000833163	-2.11788	4.86e-05	17.1405
Chr08	25350001	25360000	0.761361	0.407011	0.630256	0.00215679	-2.133	9.98e-05	21.6141
Chr08	25360001	25370000	0.761557	0.39833	0.560856	0.00234622	-2.17745	7.17e-05	32.7441
Chr08	25400001	25410000	0.788407	0.456047	0.85156	0.00260359	-2.11211	0.000112497	23.1436
Chr08	25410001	25420000	0.718882	0.353938	0.564439	0.000930543	-1.73928	6.61e-05	14.0823
Chr08	25420001	25430000	0.744665	0.440376	1.06429	0.00177282	-1.94562	5.68e-05	31.1863
Chr08	25460001	25470000	0.735198	0.397848	1.05787	0.00189891	-2.21621	8.11e-05	23.4035
Chr08	25480001	25490000	0.754886	0.457959	1.13499	0.00152937	-1.99007	5.19e-05	29.473
Chr08	25490001	25500000	0.729571	0.478883	1.99749	0.00353238	-1.8903	0.000207831	16.9964
Chr08	25510001	25520000	0.727835	0.488841	2.16929	0.00397955	-2.14818	0.00018436	21.5858
Chr08	25520001	25530000	0.755574	0.482605	1.88836	0.00357854	-2.2056	9.28e-05	38.5785
Chr08	25530001	25540000	0.735461	0.512367	2.29634	0.00422836	-1.89748	9.54e-05	44.3118
Chr08	25590001	25600000	0.74281	0.498685	2.06	0.00449632	-2.04466	0.000176779	25.4347
Chr08	25610001	25620000	0.769548	0.509742	2.03718	0.00352692	-2.16316	6.12e-05	57.6686
Chr08	25620001	25630000	0.755545	0.598676	2.58033	0.00166955	-1.46201	2.21e-05	75.4841
Chr08	25630001	25640000	0.765558	0.557742	2.39207	0.0037757	-1.93405	6.45e-05	58.5671
Chr08	25640001	25650000	0.728901	0.485552	2.11384	0.00402145	-2.23843	7.61e-05	52.8578
Chr08	25670001	25680000	0.766778	0.543555	2.32421	0.00366323	-2.17515	6.95e-05	52.7321
Chr08	25680001	25690000	0.763798	0.491425	1.59206	0.00199633	-1.5244	2.45e-05	81.3978
Chr08	25690001	25700000	0.749581	0.530827	2.22057	0.0045276	-1.82928	7.13e-05	63.5146
Chr08	25700001	25710000	0.782046	0.55515	2.23375	0.00430441	-2.23928	0.000100884	42.6669
Chr08	25710001	25720000	0.733806	0.467592	1.81479	0.00241586	-2.22418	5.68e-05	42.5204
Chr08	25720001	25730000	0.736525	0.437929	1.29924	0.00313578	-2.01489	7.68e-05	40.8348
Chr08	25790001	25800000	0.758247	0.499532	1.95196	0.00431062	-2.17916	0.000115183	37.4241
Chr08	25820001	25830000	0.733274	0.474444	2.0295	0.00452771	-2.06189	0.000153945	29.4112
Chr08	25830001	25840000	0.730621	0.4815	2.1095	0.00466627	-2.01184	0.000197915	23.5771
Chr08	25840001	25850000	0.747353	0.525312	2.81099	0.00302395	-2.20645	7.78e-05	38.8661
Chr08	25850001	25860000	0.800102	0.398907	0.384226	0.00125664	-2.11562	7.26e-05	17.2984
Chr08	25880001	25890000	0.717178	0.321251	0.253243	0.00146918	-2.14605	0.000119934	12.2499
Chr08	25890001	25900000	0.742387	0.361621	0.42345	0.00200873	-2.15905	0.000106738	18.8193
Chr08	25900001	25910000	0.733698	0.346143	0.549771	0.00122041	-2.07798	6.64e-05	18.389
Chr08	25940001	25950000	0.727573	0.400063	0.80183	0.00171584	-2.05759	9.19e-05	18.675
Chr08	25990001	26000000	0.758235	0.405062	0.99243	0.000887291	-1.86048	4.22e-05	21.0204
Chr08	26000001	26010000	0.748571	0.29226	-0.0950946	0.0011405	-2.12896	7.59e-05	15.0272
Chr08	26010001	26020000	0.736902	0.351745	0.0517863	0.00163644	-2.00033	0.000111537	14.6717
Chr08	26160001	26170000	0.720548	0.346377	0.374228	0.00238131	-2.11745	0.000156393	15.2264
Chr08	26220001	26230000	0.715922	0.37435	0.653601	0.00140332	-2.03138	7.53e-05	18.6409
Chr08	26280001	26290000	0.736978	0.410482	1.29085	0.000652866	-1.81184	4.66e-05	13.9989
Chr08	26300001	26310000	0.738189	0.368811	0.580417	0.0023418	-2.13654	0.000152199	15.3864
Chr08	26310001	26320000	0.727924	0.364182	0.256241	0.00151008	-1.53698	0.000103745	14.5557
Chr08	26810001	26820000	0.733905	0.360894	0.523147	0.000996682	-1.91084	3.8e-05	26.2048
Chr08	26820001	26830000	0.740332	0.379942	0.604441	0.00172151	-2.10285	0.000100454	17.1373
Chr08	26830001	26840000	0.746255	0.378733	0.796878	0.00162927	-2.07179	0.000110365	14.7626
Chr08	26890001	26900000	0.757345	0.441029	0.995922	0.000607244	-1.55605	2.46e-05	24.7187
Chr08	26950001	26960000	0.807901	0.39618	0.499948	0.00101982	-1.96989	2.15e-05	47.4861
Chr08	27020001	27030000	0.79743	0.497827	0.931447	0.000152717	1.93358	4.76e-08	3206.93
Chr08	27070001	27080000	0.739054	0.34738	0.244181	0.00043859	2.00407	1.02e-05	43.1513
Chr08	27190001	27200000	0.746209	0.420562	1.18584	0.000386905	-1.54569	3.96e-05	9.7617
Chr08	27300001	27310000	0.721347	0.345165	0.731874	0.00132451	-1.97261	0.000117627	11.2603
Chr08	27330001	27340000	0.721282	0.344787	0.191582	0.00202131	-2.08914	0.000141232	14.312
Chr08	27350001	27360000	0.755833	0.434136	0.963464	0.00157096	-1.96169	0.000112095	14.0145
Chr08	27620001	27630000	0.759697	0.337844	0.429264	0.00111164	-2.22286	7.23e-05	15.3813
Chr08	27630001	27640000	0.759413	0.39966	0.746226	0.00160371	-1.81069	0.000123349	13.0014
Chr08	27710001	27720000	0.729349	0.415362	1.34827	0.000964193	-1.88276	5.69e-05	16.9341
Chr08	27740001	27750000	0.736375	0.414907	1.15018	0.00210266	-2.09937	0.00011466	18.3382
Chr08	27960001	27970000	0.740041	0.339725	0.715656	0.00112776	-2.06282	6.94e-05	16.2418
Chr08	27990001	28000000	0.759017	0.455881	1.13542	0.000833635	-1.66579	4.52e-05	18.4253
Chr08	28100001	28110000	0.792148	0.486995	0.836131	0.00134511	-1.84184	6.74e-05	19.9659
Chr08	28110001	28120000	0.763232	0.428241	0.869344	0.00193177	-2.09401	0.00010653	18.1336
Chr08	28130001	28140000	0.765114	0.536864	1.58397	0.000401149	-1.41902	3.16e-05	12.6748
Chr08	28350001	28360000	0.736564	0.387483	0.415478	0.00176137	-1.97901	7.6e-05	23.1706
Chr08	28390001	28400000	0.747468	0.34944	0.525586	0.00165566	-2.12606	9.6e-05	17.2506
Chr08	28480001	28490000	0.718538	0.352197	0.523288	0.00169596	-2.04891	7.71e-05	21.9941
Chr08	28540001	28550000	0.798004	0.420128	0.43561	0.00116418	-1.9982	5.71e-05	20.3928
Chr08	28590001	28600000	0.747585	0.331105	0.0806541	0.00206887	-2.19639	0.000120867	17.1169
Chr08	28620001	28630000	0.719344	0.362192	0.380984	0.00148833	-2.05443	7e-05	21.248
Chr08	28750001	28760000	0.73745	0.304464	-0.033275	0.000525046	-1.83159	2.09e-05	25.1554
Chr08	28760001	28770000	0.746472	0.265014	-0.0951853	0.000472398	-2.0966	4.11e-05	11.4994
Chr09	1350001	1360000	0.80686	0.541272	2.50572	0.00316606	-2.11441	3.46e-05	91.5509
Chr09	1360001	1370000	0.785435	0.571094	2.85135	0.00220821	-1.75423	1.66e-05	132.824
Chr09	1370001	1380000	0.859956	0.561268	2.10391	0.00264158	-2.3457	0.00012666	20.8557
Chr09	1380001	1390000	0.963821	0.67943	0.365994	0.000664253	-2.66426	6.05e-05	10.9704
Chr09	1390001	1400000	0.924765	0.671712	0.717284	0.00140764	-2.42241	7.96e-05	17.6944
Chr09	1400001	1410000	0.793863	0.444828	1.0401	0.00226854	-2.288	6.08e-05	37.3145
Chr09	1410001	1420000	0.839697	0.470592	0.657614	0.00163838	-1.89415	7.96e-05	20.5905
Chr09	1420001	1430000	0.951008	0.706801	0.51274	0.00106273	-2.17927	4.49e-05	23.6454
Chr09	1440001	1450000	0.90569	0.628699	1.89423	0.00184015	-2.39271	3.88e-05	47.4733
Chr09	1450001	1460000	0.882019	0.673828	2.97747	0.00349543	-2.69693	9.52e-05	36.7101
Chr09	1460001	1470000	0.879736	0.619333	2.31124	0.00166755	-2.58562	5.92e-05	28.1642
Chr09	1470001	1480000	0.802713	0.515663	1.88704	0.00218951	-2.09301	0.000103399	21.1753
Chr09	1480001	1490000	0.884505	0.392177	-0.0520935	0.000564719	-2.14902	5.4e-05	10.4541
Chr09	1490001	1500000	0.765501	0.233141	-0.678121	0.000733409	-2.15883	7.09e-05	10.3493
Chr09	1510001	1520000	0.798718	0.550587	2.44594	0.00261017	-2.20796	9.82e-05	26.5814
Chr09	1520001	1530000	0.773489	0.427203	1.28593	0.000729448	-1.87905	3.45e-05	21.1258
Chr09	1530001	1540000	0.838088	0.525652	1.93506	0.00194977	-2.45684	2.62e-05	74.3367
Chr09	1540001	1550000	0.893749	0.656664	2.25404	0.00155086	-2.37832	4.17e-05	37.2013
Chr09	1550001	1560000	0.906871	0.610888	1.83317	0.00260725	-2.47952	0.000189407	13.7653
Chr09	1570001	1580000	0.773201	0.576929	2.74064	0.0052831	-1.90696	0.000228469	23.1239
Chr09	1580001	1590000	0.812499	0.622837	2.70518	0.00392052	-1.59823	0.000298501	13.134
Chr09	1590001	1600000	0.832445	0.596313	2.12835	0.00233417	-1.56045	0.000245643	9.50229
Chr09	1680001	1690000	0.750882	0.375318	0.699594	0.000981298	-1.85102	6.62e-05	14.821
Chr09	6970001	6980000	0.717943	0.468792	2.22285	0.00315314	-2.43466	0.000150883	20.8979
Chr09	10680001	10690000	0.907707	0.484509	-1.19786	0.00127456	-2.18628	9.28e-05	13.7373
Chr09	12000001	12010000	0.896758	0.423519	-1.4387	0.0013974	-2.31173	0.000153211	9.12076
Chr09	12410001	12420000	0.826085	0.146075	-1.91602	0.00224208	-2.87437	0.000194305	11.539
Chr09	12510001	12520000	0.755488	0.527179	0.114243	0.00296214	0.578182	0.000139984	21.1606
Chr09	13020001	13030000	0.87388	0.407101	-0.896525	0.00182899	-2.34863	0.000149024	12.2731
Chr09	13030001	13040000	0.918031	0.469414	-1.24978	0.00175934	-2.55017	0.000102181	17.2179
Chr09	13040001	13050000	0.818961	0.381047	-0.66228	0.00141421	-2.03526	0.000126602	11.1705
Chr09	13290001	13300000	0.871015	0.383442	-1.13267	0.00174942	-2.24453	0.000167791	10.4262
Chr09	13310001	13320000	0.865844	0.405167	-0.964033	0.00159816	-1.93084	0.000141839	11.2674
Chr09	13350001	13360000	0.801933	0.384672	-0.554478	0.000964237	-1.61971	6.28e-05	15.3503
Chr09	13400001	13410000	0.74561	0.227595	-1.47053	0.00378646	-1.93745	0.000348378	10.8688
Chr09	13410001	13420000	0.804222	0.263367	-1.48668	0.00300558	-2.03014	0.000298762	10.0601
Chr09	14440001	14450000	0.757369	0.370023	-0.0142619	0.00268923	-1.63754	6.53e-05	41.1857
Chr09	15070001	15080000	0.909132	0.504396	-0.747124	0.00179588	-2.58485	7.42e-05	24.1936
Chr09	19060001	19070000	0.812241	0.258238	-1.11648	0.00162187	-2.22379	8.46e-05	19.1793
Chr09	24060001	24070000	0.723994	0.403898	-1.99049	0.000628538	-0.0870402	0.0014066	0.446849
Chr09	24070001	24080000	0.767589	0.503117	-2.02971	0.000460515	-0.108393	0.00106203	0.433618
Chr09	24670001	24680000	0.793927	0.512378	-1.80264	0.000359448	-0.0869452	0.0009651	0.372446
Chr09	24680001	24690000	0.844645	0.592289	-1.80991	0.000532663	-0.400013	0.00167871	0.317305
Chr09	24770001	24780000	0.808488	0.5367	-1.73241	0.00043274	-0.162786	0.00107115	0.403996
Chr09	24820001	24830000	0.791249	0.52481	-1.11214	0.000134615	0.105575	0.000659152	0.204225
Chr09	24900001	24910000	0.748742	0.431854	-1.98195	0.00083794	0.348236	0.00182482	0.45919
Chr09	24910001	24920000	0.739651	0.414593	-1.82608	0.000836809	0.21455	0.00242369	0.345262
Chr09	25230001	25240000	0.782361	0.489147	-1.40231	0.000275975	-0.226412	0.000623984	0.442279
Chr09	25250001	25260000	0.830051	0.520834	-1.89428	0.00129913	-0.795409	0.00271646	0.478244
Chr09	25260001	25270000	0.780185	0.527481	-1.68269	0.00102414	-0.113124	0.00268735	0.381097
Chr09	25270001	25280000	0.787511	0.555277	-1.75413	0.00068447	0.0930276	0.00269367	0.254103
Chr09	25280001	25290000	0.77223	0.505484	-1.81816	0.000464559	0.0566586	0.00135757	0.342199
Chr09	25290001	25300000	0.763459	0.496337	-1.84161	0.000681823	0.18575	0.00216365	0.315126
Chr09	25910001	25920000	0.739422	0.576486	-0.0176878	0.00202824	1.35249	0.00449219	0.451504
Chr09	25920001	25930000	0.741895	0.549205	-0.8406	0.00144504	1.30157	0.00508572	0.284137
Chr09	25930001	25940000	0.720462	0.533486	-0.609974	0.00181458	1.32987	0.00482528	0.376057
Chr09	25940001	25950000	0.752007	0.605924	-0.278286	0.000505882	1.29451	0.00150175	0.336862
Chr09	25950001	25960000	0.736758	0.600116	-0.282283	0.000882156	1.50547	0.00298336	0.295692
Chr09	25960001	25970000	0.737347	0.585615	-0.832526	0.000241252	1.73425	0.00109543	0.220235
Chr09	26240001	26250000	0.720776	0.39287	-1.73803	0.000396003	0.634347	0.000911536	0.434435
Chr10	4080001	4090000	0.780296	0.366404	0.322202	0.00244609	-2.18551	0.000172219	14.2034
Chr10	4390001	4400000	0.751296	0.404797	1.77194	0.00101946	-2.27303	9.14e-05	11.1479
Chr10	4400001	4410000	0.788369	0.427683	1.61379	0.00420473	-2.44916	0.000423422	9.93035
Chr10	4420001	4430000	0.755318	0.435329	1.42656	0.00256716	-2.27848	0.000171063	15.0071
Chr10	4430001	4440000	0.789421	0.484087	1.51637	0.00323414	-2.52951	0.000168802	19.1594
Chr10	4440001	4450000	0.759888	0.442049	1.56057	0.00227307	-2.49023	0.000130425	17.4282
Chr10	4450001	4460000	0.715222	0.40219	1.79966	0.00214192	-2.48128	0.000142688	15.0112
Chr10	4460001	4470000	0.783622	0.498159	1.78877	0.00402924	-2.57468	0.000186951	21.5524
Chr10	4490001	4500000	0.733138	0.435445	1.37224	0.00291313	-2.57638	0.000145494	20.0223
Chr10	4510001	4520000	0.803708	0.531626	2.03065	0.00333532	-2.30186	0.000135063	24.6945
Chr10	4520001	4530000	0.84759	0.523106	1.36806	0.00183184	-2.53185	0.000118317	15.4825
Chr10	4530001	4540000	0.81562	0.446944	1.50867	0.00394741	-2.58564	0.00023261	16.9701
Chr10	4550001	4560000	0.844553	0.569174	1.59908	0.00449892	-2.61947	0.000280989	16.011
Chr10	4560001	4570000	0.803058	0.600943	2.67672	0.0076648	-2.71032	0.000233115	32.8799
Chr10	4570001	4580000	0.790065	0.533282	2.38385	0.00343414	-2.38538	0.000289979	11.8427
Chr10	4760001	4770000	0.783568	0.480623	1.85096	0.00333336	-2.29773	0.00031551	10.565
Chr10	6410001	6420000	0.732739	0.290743	0.455792	0.00181294	-2.3631	0.000173278	10.4626
Chr10	6420001	6430000	0.716059	0.309521	0.574301	0.00134863	-2.09469	0.000119376	11.2973
Chr10	6490001	6500000	0.753115	0.393544	0.755292	0.00273663	-2.33128	0.000146869	18.6331
Chr10	6500001	6510000	0.767741	0.373024	0.427022	0.00175812	-2.38617	0.00010238	17.1725
Chr10	6510001	6520000	0.834784	0.412917	-0.460427	0.00122372	-2.34525	8.83e-05	13.853
Chr10	6790001	6800000	0.730306	0.410762	0.994226	0.000662056	-1.6464	4.77e-05	13.8819
Chr10	6930001	6940000	0.837567	0.444724	0.769967	0.00221019	-2.52599	0.000173441	12.7432
Chr10	6990001	7000000	0.77859	0.356697	-0.00845112	0.00288283	-2.37333	0.000169283	17.0296
Chr10	11350001	11360000	0.860896	0.338655	0.158949	0.000249833	-1.70314	2.15e-05	11.6141
Chr10	11360001	11370000	0.825896	0.414874	0.00756457	0.000935676	-2.20525	3.86e-05	24.2218
Chr10	11450001	11460000	0.791015	0.519124	2.18521	0.000178366	-0.637755	1.04e-05	17.1648
Chr10	11610001	11620000	0.886288	0.642701	1.37277	6.15e-05	-1.15192	2.06e-06	29.9388
Chr10	11670001	11680000	0.751635	0.404589	0.85493	0.00138139	-2.24376	0.000102597	13.4642
Chr10	14000001	14010000	0.749344	0.35836	0.059657	0.00186736	-2.02741	0.000102024	18.3031
Chr10	14010001	14020000	0.72656	0.337412	-0.0278357	0.00233358	-1.72839	0.000246135	9.48089
Chr10	14020001	14030000	0.860894	0.431819	-0.0601466	0.000584469	-1.80383	5.96e-05	9.80946
Chr10	14030001	14040000	0.797601	0.302231	-0.722103	0.000782748	-1.7815	3.67e-05	21.3486
Chr10	14040001	14050000	0.782197	0.371566	0.198014	0.000866673	-1.77572	5.61e-05	15.4528
Chr10	14060001	14070000	0.819723	0.342627	-0.131498	0.000986425	-2.05581	9.26e-05	10.6537
Chr10	14080001	14090000	0.789624	0.376729	0.415359	0.000927409	-2.01393	7.22e-05	12.8531
Chr10	14090001	14100000	0.763633	0.40226	0.240327	0.00233563	-1.34007	0.000115132	20.2865
Chr10	14110001	14120000	0.744833	0.400464	0.409132	0.00252119	-2.06219	9.3e-05	27.1031
Chr10	14130001	14140000	0.777034	0.433024	0.666176	0.0012618	-1.74365	9.34e-05	13.512
Chr10	14140001	14150000	0.785765	0.40026	0.593885	0.000757315	-1.99176	4.69e-05	16.1375
Chr10	14200001	14210000	0.846181	0.428364	-0.306778	0.0010192	-2.19048	0.00010539	9.67075
Chr10	14250001	14260000	0.825858	0.350323	-0.19712	0.000247738	-1.7266	1.52e-05	16.2692
Chr10	15210001	15220000	0.810093	0.519187	1.05823	0.00116192	-1.55499	0.000121519	9.56163
Chr10	15330001	15340000	0.776291	0.413295	0.673453	0.00157711	-1.32627	0.000166891	9.44994
Chr10	15760001	15770000	0.770416	0.40203	0.871378	0.00137615	-2.27001	6.08e-05	22.6431
Chr10	15770001	15780000	0.816342	0.44133	1.42393	0.00205537	-2.4185	0.000131155	15.6713
Chr10	15780001	15790000	0.85732	0.494865	0.619134	0.00159604	-2.39298	0.000124396	12.8303
Chr10	15790001	15800000	0.874255	0.481285	0.18267	0.000826942	-2.27699	8.97e-05	9.21623
Chr10	15800001	15810000	0.80889	0.343279	1.42298	0.00212118	-2.58109	0.000204248	10.3853
Chr10	15960001	15970000	0.745933	0.455947	1.63218	0.00500327	-2.7155	0.000162565	30.777
Chr10	16020001	16030000	0.788824	0.485104	1.23943	0.00396424	-2.61306	8.12e-05	48.8347
Chr10	16030001	16040000	0.815448	0.524138	1.40648	0.00213853	-2.61817	5.6e-05	38.2023
Chr10	16050001	16060000	0.753806	0.489175	1.72052	0.00646644	-2.70712	0.000168413	38.3963
Chr10	16080001	16090000	0.865006	0.517563	0.704414	0.0026663	-2.71601	5.55e-05	48.0485
Chr10	16090001	16100000	0.868457	0.570233	0.551969	0.00437771	-2.62348	0.000154616	28.3134
Chr10	16100001	16110000	0.7992	0.367272	0.408415	0.00158034	-2.49404	9.06e-05	17.4507
Chr10	16130001	16140000	0.772208	0.28387	0.466948	0.00135244	-2.52329	0.000100368	13.4748
Chr10	16210001	16220000	0.762879	0.351826	0.281049	0.00237627	-2.32501	0.000193154	12.3025
Chr10	16220001	16230000	0.714667	0.280079	0.171984	0.00155114	-2.28738	0.000159457	9.72764
Chr10	16230001	16240000	0.747817	0.267111	0.938179	0.00137872	-2.61205	0.000104437	13.2015
Chr10	16240001	16250000	0.768233	0.231879	0.0072461	0.00134903	-2.58781	0.00011613	11.6166
Chr10	16260001	16270000	0.808088	0.372193	1.34627	0.00108244	-2.46171	8.39e-05	12.9084
Chr10	16270001	16280000	0.763343	0.308928	0.584422	0.00082686	-2.2517	8.8e-05	9.39305
Chr10	16290001	16300000	0.778393	0.315152	0.730939	0.00160297	-2.51137	0.000145693	11.0024
Chr10	16310001	16320000	0.891864	0.5347	0.522315	0.00104122	-2.35854	7.55e-05	13.7845
Chr10	16320001	16330000	0.747555	0.473406	2.2336	0.00313788	-2.5243	0.000127252	24.6588
Chr10	16330001	16340000	0.848455	0.60522	1.93216	0.00208005	-2.55547	0.00012272	16.9496
Chr10	16340001	16350000	0.870816	0.49456	1.01217	0.000950995	-2.30153	8.31e-05	11.4456
Chr10	16360001	16370000	0.876162	0.491259	0.296135	0.000943079	-2.3796	6.11e-05	15.4369
Chr10	16370001	16380000	0.843498	0.542083	1.53121	0.00221111	-2.49566	0.000126526	17.4755
Chr10	16380001	16390000	0.806229	0.530954	2.00976	0.00260517	-2.28356	0.000114024	22.8476
Chr10	16390001	16400000	0.833544	0.558218	2.10786	0.00372211	-2.35183	0.000202547	18.3765
Chr10	18820001	18830000	0.817557	0.509294	1.97941	0.00352636	-2.29866	0.000336321	10.4851
Chr10	18840001	18850000	0.843834	0.294992	-1.17343	0.00101213	-2.06219	0.000104685	9.66834
Chr10	18860001	18870000	0.883569	0.516775	0.0633266	0.00166031	-2.35934	0.000175782	9.44528
Chr10	18870001	18880000	0.881422	0.489036	0.111322	0.00105824	-2.3299	0.000116458	9.08688
Chr10	18940001	18950000	0.768795	0.391006	0.492992	0.00214297	-2.16133	0.000153247	13.9838
Chr10	18950001	18960000	0.770728	0.324306	0.204897	0.00258824	-2.31685	0.000251323	10.2985
Chr10	18970001	18980000	0.785378	0.298863	-0.348549	0.00101418	-2.23369	8.41e-05	12.0616
Chr10	18990001	19000000	0.762841	0.412494	0.92512	0.00382281	-2.46494	0.000272843	14.011
Chr10	23020001	23030000	0.771112	0.339765	-0.259062	0.000871806	-1.66123	6.61e-05	13.1836
Ctg74	1	10000	0.864451	0.471612	0.213204	9.69e-05	-1.24173	7.9e-06	12.2693
