# Supplementary material for: A Chromosome-level Genome Assembly of Wild Castor Provides New Insights into its Adaptive Evolution in Tropical Desert
Source: Genomics Proteomics Bioinformatics. 2021 Jul 30;20(1):42–59. doi: 10.1016/j.gpb.2021.04.003 (PMC9510866; doi:10.1016/j.gpb.2021.04.003)
Supplement: Supplementary Table S28 — Candidate genes undergone selective pressure (Fst and πwild/πcultivar at top 10% selection threshold) [file mmc46.xls]

## Sheet: File S5
Table S28 Candidate genes undergone selective pressure (Fst and πwild/πcultivar at top 10% selection threshold)
CHROM	BIN_START	BIN_END	WEIGHTED_FST_1	MEAN_FST_2	TajimaD_3	PI_4	TajimaD_5	PI_6	PI_4/PI_6	Type	Start	End		ProteinID	Annotation
Chr01	290001	300000	0.793918	0.61108	-0.015826	0.000653932	0.463804	0.00125346	0.521702	mRNA	293797	299364	-	RcuChr01m0051	dol-P-Man:Man(7)GlcNAc(2)-PP-Dol alpha-1,6-mannosyltransferase isoform X1 [Ricinus communis] XP_025014431.1 dol-P-Man:Man(7)GlcNAc(2)-PP-Dol alpha-1,6-mannosyltransferase isoform X1 [Ricinus communis]
Chr01	290001	300000	0.793918	0.61108	-0.015826	0.000653932	0.463804	0.00125346	0.521702	mRNA	290935	293610	-	RcuChr01m0050	pentatricopeptide repeat-containing protein At1g02150 [Ricinus communis] EEF35862.1 pentatricopeptide repeat-containing protein, putative [Ricinus communis]
Chr01	290001	300000	0.793918	0.61108	-0.015826	0.000653932	0.463804	0.00125346	0.521702	mRNA	289914	290372	+	RcuChr01m0049	conserved hypothetical protein [Ricinus communis]
Chr03	33160001	33170000	0.736458	0.482174	-0.450248	0.000418477	1.06096	0.00089911	0.465435	mRNA	33169719	33181989	+	RcuChr03m2353	hypothetical protein GOBAR_AA11459 [Gossypium barbadense]
Chr03	30960001	30970000	0.738588	0.422568	-1.41118	0.000650849	0.405424	0.00127694	0.509694	mRNA	30958081	30964659	-	RcuChr03m2034	catalytic, putative [Ricinus communis]
Chr03	30960001	30970000	0.738588	0.422568	-1.41118	0.000650849	0.405424	0.00127694	0.509694	mRNA	30958081	30964659	-	RcuChr03m2034	catalytic, putative [Ricinus communis]
Chr03	30960001	30970000	0.738588	0.422568	-1.41118	0.000650849	0.405424	0.00127694	0.509694	mRNA	30958081	30964659	-	RcuChr03m2034	catalytic, putative [Ricinus communis]
Chr03	33160001	33170000	0.736458	0.482174	-0.450248	0.000418477	1.06096	0.00089911	0.465435	mRNA	33161673	33171543	-	RcuChr03m2352	LOW QUALITY PROTEIN: auxin-responsive protein SAUR72 [Ricinus communis]
Chr03	33160001	33170000	0.736458	0.482174	-0.450248	0.000418477	1.06096	0.00089911	0.465435	mRNA	33161673	33171543	-	RcuChr03m2352	LOW QUALITY PROTEIN: auxin-responsive protein SAUR72 [Ricinus communis]
Chr03	33160001	33170000	0.736458	0.482174	-0.450248	0.000418477	1.06096	0.00089911	0.465435	mRNA	33162214	33162708	+	RcuChr03m2351	LOW QUALITY PROTEIN: auxin-responsive protein SAUR72 [Ricinus communis]
Chr04	28090001	28100000	0.759634	0.545118	-0.1513	0.000463876	0.535643	0.00122961	0.377255	mRNA	28092224	28098771	+	RcuChr04m2100	Protein DEK, putative [Ricinus communis]
Chr04	28090001	28100000	0.759634	0.545118	-0.1513	0.000463876	0.535643	0.00122961	0.377255	mRNA	28092224	28098771	+	RcuChr04m2100	Protein DEK, putative [Ricinus communis]
Chr04	28090001	28100000	0.759634	0.545118	-0.1513	0.000463876	0.535643	0.00122961	0.377255	mRNA	28092224	28098771	+	RcuChr04m2100	Protein DEK, putative [Ricinus communis]
Chr04	28090001	28100000	0.759634	0.545118	-0.1513	0.000463876	0.535643	0.00122961	0.377255	mRNA	28092224	28098771	+	RcuChr04m2100	Protein DEK, putative [Ricinus communis]
Chr04	15260001	15270000	0.762104	0.575603	0.631511	0.00123743	0.688748	0.00271344	0.456037	mRNA	15261387	15261707	-	RcuChr04m0867
Chr05	21040001	21050000	0.794874	0.606717	0.0977391	0.000410784	0.167156	0.000867905	0.473305	mRNA	21049657	21050844	+	RcuChr05m2118	chlorophyll a-b binding protein of LHCII type 1 [Ricinus communis] EEF42697.1 chlorophyll A/B binding protein, putative [Ricinus communis]
Chr05	21050001	21060000	0.909433	0.621993	-0.79229	0.000142383	-1.54161	0.000364829	0.390273	mRNA	21049657	21050844	+	RcuChr05m2118	chlorophyll a-b binding protein of LHCII type 1 [Ricinus communis] EEF42697.1 chlorophyll A/B binding protein, putative [Ricinus communis]
Chr05	21870001	21880000	0.782928	0.386072	-2.18286	0.000268629	-0.86823	0.000775652	0.346327	mRNA	21875061	21875379	+	RcuChr05m2228	hypothetical protein GOBAR_AA19795 [Gossypium barbadense]
Chr05	29290001	29300000	0.738886	0.533134	-1.64462	0.000416821	0.356116	0.000914817	0.455633	mRNA	29286425	29294871	+	RcuChr05m3234	serine/threonine-protein kinase SAPK3 [Ricinus communis] EEF45043.1 Serine/threonine-protein kinase SAPK3, putative [Ricinus communis]
Chr05	29290001	29300000	0.738886	0.533134	-1.64462	0.000416821	0.356116	0.000914817	0.455633	mRNA	29286425	29294871	+	RcuChr05m3234	serine/threonine-protein kinase SAPK3 [Ricinus communis] EEF45043.1 Serine/threonine-protein kinase SAPK3, putative [Ricinus communis]
Chr05	29290001	29300000	0.738886	0.533134	-1.64462	0.000416821	0.356116	0.000914817	0.455633	mRNA	29286425	29294871	+	RcuChr05m3234	serine/threonine-protein kinase SAPK3 [Ricinus communis] EEF45043.1 Serine/threonine-protein kinase SAPK3, putative [Ricinus communis]
Chr05	29290001	29300000	0.738886	0.533134	-1.64462	0.000416821	0.356116	0.000914817	0.455633	mRNA	29286425	29294871	+	RcuChr05m3234	serine/threonine-protein kinase SAPK3 [Ricinus communis] EEF45043.1 Serine/threonine-protein kinase SAPK3, putative [Ricinus communis]
Chr05	29290001	29300000	0.738886	0.533134	-1.64462	0.000416821	0.356116	0.000914817	0.455633	mRNA	29289960	29294871	+	RcuChr05m3234	serine/threonine-protein kinase SAPK3 [Ricinus communis] EEF45043.1 Serine/threonine-protein kinase SAPK3, putative [Ricinus communis]
Chr05	21040001	21050000	0.794874	0.606717	0.0977391	0.000410784	0.167156	0.000867905	0.473305	mRNA	21044391	21049025	+	RcuChr05m2117	LRR receptor-like serine/threonine-protein kinase FLS2 [Ricinus communis]
Chr05	21100001	21110000	0.720518	0.522657	-0.175561	0.000625042	1.25718	0.00137637	0.454124	mRNA	21109016	21111013	-	RcuChr05m2127	probable WRKY transcription factor 28 [Ricinus communis] EEF42706.1 WRKY transcription factor, putative [Ricinus communis] NaCl, Mannitol and oxidative stress
Chr05	21860001	21870000	0.807966	0.499908	-2.69525	0.000463198	-0.488827	0.00162322	0.285357	mRNA	21861947	21862632	-	RcuChr05m2225	uncharacterized protein LOC110605679 [Manihot esculenta] OAY24982.1 hypothetical protein MANES_17G058800 [Manihot esculenta]
Chr05	21050001	21060000	0.909433	0.621993	-0.79229	0.000142383	-1.54161	0.000364829	0.390273	mRNA	21051668	21059922	-	RcuChr05m2119	LOW QUALITY PROTEIN: probable starch synthase 4, chloroplastic/amyloplastic [Ricinus communis]
Chr05	21050001	21060000	0.909433	0.621993	-0.79229	0.000142383	-1.54161	0.000364829	0.390273	mRNA	21051668	21059922	-	RcuChr05m2119	LOW QUALITY PROTEIN: probable starch synthase 4, chloroplastic/amyloplastic [Ricinus communis]
Chr05	21050001	21060000	0.909433	0.621993	-0.79229	0.000142383	-1.54161	0.000364829	0.390273	mRNA	21051668	21059922	-	RcuChr05m2119	LOW QUALITY PROTEIN: probable starch synthase 4, chloroplastic/amyloplastic [Ricinus communis]
Chr05	29290001	29300000	0.738886	0.533134	-1.64462	0.000416821	0.356116	0.000914817	0.455633	mRNA	29299371	29301270	+	RcuChr05m3235	methanol O-anthraniloyltransferase [Ricinus communis] EEF45042.1 Taxadien-5-alpha-ol O-acetyltransferase, putative [Ricinus communis]
Chr05	21100001	21110000	0.720518	0.522657	-0.175561	0.000625042	1.25718	0.00137637	0.454124	mRNA	21094230	21102136	-	RcuChr05m2126	O-acetyltransferase, putative [Ricinus communis] Increased Resistance to Botrytis cinerea
Chr05	21100001	21110000	0.720518	0.522657	-0.175561	0.000625042	1.25718	0.00137637	0.454124	mRNA	21094230	21102136	-	RcuChr05m2126	O-acetyltransferase, putative [Ricinus communis]
Chr05	21100001	21110000	0.720518	0.522657	-0.175561	0.000625042	1.25718	0.00137637	0.454124	mRNA	21094230	21102136	-	RcuChr05m2126	O-acetyltransferase, putative [Ricinus communis]
Chr05	21870001	21880000	0.782928	0.386072	-2.18286	0.000268629	-0.86823	0.000775652	0.346327	mRNA	21873495	21873832	-	RcuChr05m2227	conserved hypothetical protein [Ricinus communis]
Chr05	21860001	21870000	0.807966	0.499908	-2.69525	0.000463198	-0.488827	0.00162322	0.285357	mRNA	21866423	21866729	-	RcuChr05m2226	PREDICTED: uncharacterized protein LOC103334794 [Prunus mume]
Chr05	21040001	21050000	0.794874	0.606717	0.0977391	0.000410784	0.167156	0.000867905	0.473305	mRNA	21040534	21041969	-	RcuChr05m2116	glucan endo-1,3-beta-glucosidase 13 isoform X1 [Ricinus communis]
Chr07	28770001	28780000	0.717857	0.45352	-1.61504	0.000422499	0.721189	0.000821448	0.514334	mRNA	28779602	28783030	-	RcuChr07m3027	WRKY transcription factor, putative [Ricinus communis]
Chr07	28740001	28750000	0.742619	0.519057	-0.649381	0.000388235	1.13972	0.000768361	0.505277	mRNA	28745050	28747785	-	RcuChr07m3019	wall-associated receptor kinase-like 1 [Ricinus communis]
Chr07	28750001	28760000	0.759137	0.536623	-0.480761	0.000260407	0.895095	0.0005572	0.467349	mRNA	28758253	28762833	+	RcuChr07m3022	pentatricopeptide repeat-containing protein At4g21065-like [Ricinus communis] XP_025012366.1 pentatricopeptide repeat-containing protein At4g21065-like [Ricinus communis] XP_025012367.1 pentatricopeptide repeat-containing protein At4g21065-like [Ricinus communis] XP_025012368.1 pentatricopeptide repeat-containing protein At4g21065-like [Ricinus communis]
Chr07	28750001	28760000	0.759137	0.536623	-0.480761	0.000260407	0.895095	0.0005572	0.467349	mRNA	28758253	28762833	+	RcuChr07m3022	pentatricopeptide repeat-containing protein At4g21065-like [Ricinus communis] XP_025012366.1 pentatricopeptide repeat-containing protein At4g21065-like [Ricinus communis] XP_025012367.1 pentatricopeptide repeat-containing protein At4g21065-like [Ricinus communis] XP_025012368.1 pentatricopeptide repeat-containing protein At4g21065-like [Ricinus communis]
Chr07	28750001	28760000	0.759137	0.536623	-0.480761	0.000260407	0.895095	0.0005572	0.467349	mRNA	28758253	28762833	+	RcuChr07m3022	pentatricopeptide repeat-containing protein At4g21065-like [Ricinus communis] XP_025012366.1 pentatricopeptide repeat-containing protein At4g21065-like [Ricinus communis] XP_025012367.1 pentatricopeptide repeat-containing protein At4g21065-like [Ricinus communis] XP_025012368.1 pentatricopeptide repeat-containing protein At4g21065-like [Ricinus communis]
Chr07	28770001	28780000	0.717857	0.45352	-1.61504	0.000422499	0.721189	0.000821448	0.514334	mRNA	28777177	28778770	+	RcuChr07m3026	F-box protein At3g07870 [Ricinus communis] EEF47407.1 hypothetical protein RCOM_1078540 [Ricinus communis]
Chr07	28770001	28780000	0.717857	0.45352	-1.61504	0.000422499	0.721189	0.000821448	0.514334	mRNA	28770789	28773448	+	RcuChr07m3024	tyrosine-protein phosphatase DSP3 [Ricinus communis] EEF47409.1 Tyrosine-protein phosphatase SIW14, putative [Ricinus communis]
Chr07	28740001	28750000	0.742619	0.519057	-0.649381	0.000388235	1.13972	0.000768361	0.505277	mRNA	28748153	28750123	+	RcuChr07m3020	wall-associated receptor kinase-like 1 [Hevea brasiliensis]
Chr07	28750001	28760000	0.759137	0.536623	-0.480761	0.000260407	0.895095	0.0005572	0.467349	mRNA	28748153	28750123	+	RcuChr07m3020	wall-associated receptor kinase-like 1 [Hevea brasiliensis]
Chr07	29130001	29140000	0.800216	0.615938	-2.12749	0.00109075	0.323511	0.00272941	0.399628	mRNA	29136524	29137947	+	RcuChr07m3081	protein HEADING DATE 3A [Ricinus communis] EEF47338.1 phosphatidylethanolamine-binding protein, putative [Ricinus communis]
Chr07	28140001	28150000	0.730264	0.453974	-0.217165	0.000471874	0.151451	0.000968192	0.487376	mRNA	28144261	28149593	+	RcuChr07m2935	uncharacterized protein LOC8278411 [Ricinus communis] XP_015572244.1 uncharacterized protein LOC8278411 [Ricinus communis] XP_015572245.1 uncharacterized protein LOC8278411 [Ricinus communis] XP_015572246.1 uncharacterized protein LOC8278411 [Ricinus communis] XP_015572247.1 uncharacterized protein LOC8278411 [Ricinus communis] EEF47506.1 conserved hypothetical protein [Ricinus communis]
Chr07	28140001	28150000	0.730264	0.453974	-0.217165	0.000471874	0.151451	0.000968192	0.487376	mRNA	28144261	28149593	+	RcuChr07m2935	uncharacterized protein LOC8278411 [Ricinus communis] XP_015572244.1 uncharacterized protein LOC8278411 [Ricinus communis] XP_015572245.1 uncharacterized protein LOC8278411 [Ricinus communis] XP_015572246.1 uncharacterized protein LOC8278411 [Ricinus communis] XP_015572247.1 uncharacterized protein LOC8278411 [Ricinus communis] EEF47506.1 conserved hypothetical protein [Ricinus communis]
Chr07	28140001	28150000	0.730264	0.453974	-0.217165	0.000471874	0.151451	0.000968192	0.487376	mRNA	28144261	28149593	+	RcuChr07m2935	uncharacterized protein LOC8278411 [Ricinus communis] XP_015572244.1 uncharacterized protein LOC8278411 [Ricinus communis] XP_015572245.1 uncharacterized protein LOC8278411 [Ricinus communis] XP_015572246.1 uncharacterized protein LOC8278411 [Ricinus communis] XP_015572247.1 uncharacterized protein LOC8278411 [Ricinus communis] EEF47506.1 conserved hypothetical protein [Ricinus communis]
Chr07	28740001	28750000	0.742619	0.519057	-0.649381	0.000388235	1.13972	0.000768361	0.505277	mRNA	28741892	28744911	+	RcuChr07m3018	glycerophosphodiester phosphodiesterase GDPD1, chloroplastic [Populus trichocarpa] PNT52973.1 hypothetical protein POPTR_001G061100v3 [Populus trichocarpa]
Chr07	28740001	28750000	0.742619	0.519057	-0.649381	0.000388235	1.13972	0.000768361	0.505277	mRNA	28741892	28744911	+	RcuChr07m3018	glycerophosphodiester phosphodiesterase GDPD1, chloroplastic [Populus trichocarpa] PNT52973.1 hypothetical protein POPTR_001G061100v3 [Populus trichocarpa]
Chr07	28740001	28750000	0.742619	0.519057	-0.649381	0.000388235	1.13972	0.000768361	0.505277	mRNA	28741892	28744911	+	RcuChr07m3018	glycerophosphodiester phosphodiesterase GDPD1, chloroplastic [Populus trichocarpa] PNT52973.1 hypothetical protein POPTR_001G061100v3 [Populus trichocarpa]
Chr07	28690001	28700000	0.750679	0.555222	-1.17129	0.000736529	1.26597	0.00217073	0.3393	mRNA	28699694	28704058	+	RcuChr07m3011	protein MICRORCHIDIA 7 [Ricinus communis] EEF47422.1 zinc finger protein, putative [Ricinus communis]
Chr07	29140001	29150000	0.783783	0.459463	-1.69416	0.000652587	-0.377864	0.00133847	0.487562	mRNA	29144229	29150098	+	RcuChr07m3082	chromatin assembly factor 1 subunit FAS1 isoform X4 [Ricinus communis] EEF47336.1 chromatin assembly factor 1, subunit A, putative [Ricinus communis]
Chr07	28740001	28750000	0.742619	0.519057	-0.649381	0.000388235	1.13972	0.000768361	0.505277	mRNA	28738052	28740911	+	RcuChr07m3017	delta(3,5)-Delta(2,4)-dienoyl-CoA isomerase, peroxisomal [Ricinus communis] EEF47416.1 Delta3,5-delta2,4-dienoyl-CoA isomerase, mitochondrial precursor, putative [Ricinus communis]
Chr07	28750001	28760000	0.759137	0.536623	-0.480761	0.000260407	0.895095	0.0005572	0.467349	mRNA	28751505	28753962	+	RcuChr07m3021	dephospho-CoA kinase [Ricinus communis]
Chr07	28770001	28780000	0.717857	0.45352	-1.61504	0.000422499	0.721189	0.000821448	0.514334	mRNA	28774707	28775589	+	RcuChr07m3025	uncharacterized protein LOC8274296 [Ricinus communis] EEF47408.1 transcription factor, putative [Ricinus communis]
Chr07	28690001	28700000	0.750679	0.555222	-1.17129	0.000736529	1.26597	0.00217073	0.3393	mRNA	28690828	28692321	-	RcuChr07m3010	auxin-responsive protein SAUR40 [Ricinus communis] EEF47423.1 hypothetical protein RCOM_1078910 [Ricinus communis]
Chr09	25950001	25960000	0.736758	0.600116	-0.282283	0.000882156	1.50547	0.00298336	0.295692	mRNA	25941337	25969040	-	RcuChr09m2155	uncharacterized protein LOC18046468 isoform X1 [Citrus clementina]
Chr09	25960001	25970000	0.737347	0.585615	-0.832526	0.000241252	1.73425	0.00109543	0.220235	mRNA	25941337	25969040	-	RcuChr09m2155	uncharacterized protein LOC18046468 isoform X1 [Citrus clementina]
Chr09	25940001	25950000	0.752007	0.605924	-0.278286	0.000505882	1.29451	0.00150175	0.336862	mRNA	25941337	25969040	-	RcuChr09m2155	uncharacterized protein LOC18046468 isoform X1 [Citrus clementina]
Chr09	25950001	25960000	0.736758	0.600116	-0.282283	0.000882156	1.50547	0.00298336	0.295692	mRNA	25941337	25968381	-	RcuChr09m2155	uncharacterized protein LOC18046468 isoform X1 [Citrus clementina]
Chr09	25960001	25970000	0.737347	0.585615	-0.832526	0.000241252	1.73425	0.00109543	0.220235	mRNA	25941337	25968381	-	RcuChr09m2155	uncharacterized protein LOC18046468 isoform X1 [Citrus clementina]
Chr09	25940001	25950000	0.752007	0.605924	-0.278286	0.000505882	1.29451	0.00150175	0.336862	mRNA	25941337	25968381	-	RcuChr09m2155	uncharacterized protein LOC18046468 isoform X1 [Citrus clementina]
Chr09	25290001	25300000	0.763459	0.496337	-1.84161	0.000681823	0.18575	0.00216365	0.315126	mRNA	25294124	25300026	+	RcuChr09m2105	kinesin-like protein KIN-14Q isoform X2 [Ricinus communis]
Chr09	24070001	24080000	0.767589	0.503117	-2.02971	0.000460515	-0.108393	0.00106203	0.433618	mRNA	24071897	24080224	+	RcuChr09m2016	uncharacterized protein LOC111904329 [Lactuca sativa]
Chr09	25270001	25280000	0.787511	0.555277	-1.75413	0.00068447	0.0930276	0.00269367	0.254103	mRNA	25274570	25277626	-	RcuChr09m2102	conserved hypothetical protein [Ricinus communis]
Chr09	25230001	25240000	0.782361	0.489147	-1.40231	0.000275975	-0.226412	0.000623984	0.442279	mRNA	25238193	25240472	+	RcuChr09m2100	probable glutathione S-transferase [Ricinus communis] EEF29553.1 glutathione s-transferase, putative [Ricinus communis] Expression is induced by drought stress, oxidative stress, and high doses of auxin and cytokinin.
Chr09	24670001	24680000	0.793927	0.512378	-1.80264	0.000359448	-0.0869452	0.0009651	0.372446	mRNA	24677376	24678539	-	RcuChr09m2070	oleate hydroxylase FAH12 isoform X1 [Ricinus communis] Q41131.2 RecName: Full=Oleate hydroxylase FAH12; Short=RcFAH12; AltName: Full=Oleate Delta(12)-hydroxylase; AltName: Full=Phosphatidylcholine 12-monooxygenase EEF34257.1 oleate 12-hydroxylase [Ricinus communis] CDG23427.1 oleate 12-hydroxylase [synthetic construct]
Chr09	25930001	25940000	0.720462	0.533486	-0.609974	0.00181458	1.32987	0.00482528	0.376057	mRNA	25935410	25935733	+	RcuChr09m2154	uncharacterized protein LOC107262380 [Ricinus communis]
Chr09	24820001	24830000	0.791249	0.52481	-1.11214	0.000134615	0.105575	0.000659152	0.204225	mRNA	24817196	24829672	+	RcuChr09m2084	protein with unknown function [Ricinus communis]
Chr09	24820001	24830000	0.791249	0.52481	-1.11214	0.000134615	0.105575	0.000659152	0.204225	mRNA	24817196	24829672	+	RcuChr09m2084	protein with unknown function [Ricinus communis]
Chr09	24820001	24830000	0.791249	0.52481	-1.11214	0.000134615	0.105575	0.000659152	0.204225	mRNA	24817196	24829672	+	RcuChr09m2084	protein with unknown function [Ricinus communis]
Chr09	24820001	24830000	0.791249	0.52481	-1.11214	0.000134615	0.105575	0.000659152	0.204225	mRNA	24817196	24829672	+	RcuChr09m2084	protein with unknown function [Ricinus communis]
Chr09	24820001	24830000	0.791249	0.52481	-1.11214	0.000134615	0.105575	0.000659152	0.204225	mRNA	24817196	24829672	+	RcuChr09m2084	protein with unknown function [Ricinus communis]
Chr09	24070001	24080000	0.767589	0.503117	-2.02971	0.000460515	-0.108393	0.00106203	0.433618	mRNA	24070616	24070834	-	RcuChr09m2015	conserved hypothetical protein [Ricinus communis] EEF35298.1 conserved hypothetical protein [Ricinus communis] EEF35300.1 conserved hypothetical protein [Ricinus communis]
Chr09	25280001	25290000	0.77223	0.505484	-1.81816	0.000464559	0.0566586	0.00135757	0.342199	mRNA	25278325	25288130	+	RcuChr09m2103	translation initiation factor IF-2, chloroplastic [Ricinus communis] EEF29557.1 mitochondrial translational initiation factor, putative [Ricinus communis]
Chr09	25270001	25280000	0.787511	0.555277	-1.75413	0.00068447	0.0930276	0.00269367	0.254103	mRNA	25278325	25288130	+	RcuChr09m2103	translation initiation factor IF-2, chloroplastic [Ricinus communis] EEF29557.1 mitochondrial translational initiation factor, putative [Ricinus communis]
Chr09	25280001	25290000	0.77223	0.505484	-1.81816	0.000464559	0.0566586	0.00135757	0.342199	mRNA	25278325	25287299	+	RcuChr09m2103	translation initiation factor IF-2, chloroplastic [Ricinus communis] EEF29557.1 mitochondrial translational initiation factor, putative [Ricinus communis]
Chr09	25270001	25280000	0.787511	0.555277	-1.75413	0.00068447	0.0930276	0.00269367	0.254103	mRNA	25278325	25287299	+	RcuChr09m2103	translation initiation factor IF-2, chloroplastic [Ricinus communis] EEF29557.1 mitochondrial translational initiation factor, putative [Ricinus communis]
Chr09	25280001	25290000	0.77223	0.505484	-1.81816	0.000464559	0.0566586	0.00135757	0.342199	mRNA	25278325	25288130	+	RcuChr09m2103	translation initiation factor IF-2, chloroplastic [Ricinus communis] EEF29557.1 mitochondrial translational initiation factor, putative [Ricinus communis]
Chr09	25270001	25280000	0.787511	0.555277	-1.75413	0.00068447	0.0930276	0.00269367	0.254103	mRNA	25278325	25288130	+	RcuChr09m2103	translation initiation factor IF-2, chloroplastic [Ricinus communis] EEF29557.1 mitochondrial translational initiation factor, putative [Ricinus communis]
Chr09	25280001	25290000	0.77223	0.505484	-1.81816	0.000464559	0.0566586	0.00135757	0.342199	mRNA	25278325	25282800	+	RcuChr09m2103	translation initiation factor IF-2, chloroplastic [Ricinus communis] EEF29557.1 mitochondrial translational initiation factor, putative [Ricinus communis]
Chr09	25270001	25280000	0.787511	0.555277	-1.75413	0.00068447	0.0930276	0.00269367	0.254103	mRNA	25278325	25282800	+	RcuChr09m2103	translation initiation factor IF-2, chloroplastic [Ricinus communis] EEF29557.1 mitochondrial translational initiation factor, putative [Ricinus communis]
Chr09	25260001	25270000	0.780185	0.527481	-1.68269	0.00102414	-0.113124	0.00268735	0.381097	mRNA	25265013	25266848	+	RcuChr09m2101	CASP-like protein 2A1 [Ricinus communis] B9T3K6.1 RecName: Full=CASP-like protein 2A1; Short=RcCASPL2A1 EEF29555.1 conserved hypothetical protein [Ricinus communis]
Chr09	25290001	25300000	0.763459	0.496337	-1.84161	0.000681823	0.18575	0.00216365	0.315126	mRNA	25292367	25292627	+	RcuChr09m2104
Chr09	24060001	24070000	0.723994	0.403898	-1.99049	0.000628538	-0.0870402	0.0014066	0.446849	mRNA	24060197	24061018	-	RcuChr09m2014	conserved hypothetical protein [Ricinus communis] EEF35299.1 conserved hypothetical protein [Ricinus communis]
Chr09	24770001	24780000	0.808488	0.5367	-1.73241	0.00043274	-0.162786	0.00107115	0.403996	mRNA	24776983	24778449	+	RcuChr09m2080	AP2/ERF and B3 domain-containing transcription factor At1g50680 [Ricinus communis] EEF32435.1 DNA binding protein, putative [Ricinus communis]
Chr09	24680001	24690000	0.844645	0.592289	-1.80991	0.000532663	-0.400013	0.00167871	0.317305	mRNA	24689777	24691774	-	RcuChr09m2071	mediator of RNA polymerase II transcription subunit 9 isoform X1 [Ricinus communis] XP_002528128.2 mediator of RNA polymerase II transcription subunit 9 isoform X1 [Ricinus communis]
Chr09	24680001	24690000	0.844645	0.592289	-1.80991	0.000532663	-0.400013	0.00167871	0.317305	mRNA	24689777	24691774	-	RcuChr09m2071	mediator of RNA polymerase II transcription subunit 9 isoform X1 [Ricinus communis] XP_002528128.2 mediator of RNA polymerase II transcription subunit 9 isoform X1 [Ricinus communis]
Chr09	24680001	24690000	0.844645	0.592289	-1.80991	0.000532663	-0.400013	0.00167871	0.317305	mRNA	24689777	24691774	-	RcuChr09m2071	mediator of RNA polymerase II transcription subunit 9 isoform X1 [Ricinus communis] XP_002528128.2 mediator of RNA polymerase II transcription subunit 9 isoform X1 [Ricinus communis]
Chr09	26240001	26250000	0.720776	0.39287	-1.73803	0.000396003	0.634347	0.000911536	0.434435	mRNA	26237404	26263264	+	RcuChr09m2181	nuclear pore complex protein NUP160 isoform X1 [Ricinus communis]
