# Supplementary material for: A Chromosome-level Genome Assembly of Wild Castor Provides New Insights into its Adaptive Evolution in Tropical Desert
Source: Genomics Proteomics Bioinformatics. 2021 Jul 30;20(1):42–59. doi: 10.1016/j.gpb.2021.04.003 (PMC9510866; doi:10.1016/j.gpb.2021.04.003)
Supplement: Supplementary Table S29 — SNP variants between wild and cultivated accessions [file mmc47.xls]

## Sheet: File S6
Table S29 SNP variants between wild and cultivated accessions
Chr	Start	End	Ref	Alt	Func.refGene	Gene.refGene	ExonicFunc.refGene	AAChange.refGene	#CHROM	POS	ID	REF	ALT	S5	masaimala	s01071	s1-1	s1002	s1005m	s1010m	s1016	s1022	s1025	s1036	s1045	s1047	s1049	s1056	s1059	s106	s1065	s1067m	s1070m	s1083	s11-1	s11-2	s11-3D	s1100	s1102	s1103	s1104	s1105	s1106	s1108	s1117	s1118	s1121	s1126	s1129
Chr05	21049079	21049079	A	C	upstream;downstream	RcuChr05m2118;RcuChr05m2117	.	.	Chr05	21049079	.	A	C	0/0:5,0:5:12:0,12,146	0/0:13,0:13:21:0,21,397	0/0:22,0:22:60:0,60,736	0/0:8,0:8:21:0,21,280	0/0:7,0:7:21:0,21,202	0/0:9,0:9:24:0,24,253	0/0:8,0:8:21:0,21,227	0/0:7,0:7:21:0,21,198	0/0:11,0:11:27:0,27,328	0/0:25,0:25:47:0,47,680	0/0:7,0:7:21:0,21,214	1/1:0,6:6:18:178,18,0	1/1:0,29:29:86:751,86,0	1/1:0,12:12:36:326,36,0	1/1:0,12:12:36:328,36,0	1/1:0,11:11:33:313,33,0	0/0:7,0:7:21:0,21,201	1/1:0,13:13:39:359,39,0	1/1:0,5:5:15:144,15,0	0/1:7,15:22:99:375,0,137	1/1:0,8:8:24:228,24,0	0/0:14,0:14:33:0,33,441	0/0:10,0:10:21:0,21,315	0/0:8,0:8:21:0,21,272	0/0:9,0:9:25:0,25,264	1/1:0,18:18:54:502,54,0	0/1:4,8:12:85:175,0,85	0/0:7,0:7:21:0,21,209	1/1:0,12:12:36:352,36,0	1/1:0,24:24:72:657,72,0	0/0:9,0:9:24:0,24,288	1/1:0,16:16:48:441,48,0	0/1:3,5:8:68:120,0,68	0/1:6,8:14:99:172,0,142	0/1:5,6:11:99:131,0,109	1/1:0,16:16:48:446,48,0
Chr05	21049198	21049198	C	A	upstream;downstream	RcuChr05m2118;RcuChr05m2117	.	.	Chr05	21049198	.	C	A	0/0:7,0:7:21:0,21,222	0/0:13,0:13:21:0,21,397	1/1:0,18:18:54:573,54,0	0/0:8,0:8:21:0,21,280	1/1:0,7:7:21:213,21,0	1/1:0,11:11:33:328,33,0	1/1:0,17:17:51:503,51,0	1/1:0,6:6:18:186,18,0	1/1:0,16:16:48:485,48,0	1/1:0,15:15:45:454,45,0	1/1:0,15:15:45:463,45,0	1/1:0,6:6:18:187,18,0	1/1:0,25:25:75:749,75,0	1/1:0,8:8:24:244,24,0	1/1:0,12:12:36:349,36,0	1/1:0,10:10:30:306,30,0	1/1:0,9:9:27:240,27,0	1/1:0,10:10:30:299,30,0	1/1:0,8:8:24:246,24,0	1/1:0,16:16:48:493,48,0	1/1:0,5:5:15:153,15,0	0/0:15,0:15:39:0,39,585	0/0:10,0:10:21:0,21,315	0/0:8,0:8:21:0,21,272	1/1:0,17:17:51:509,51,0	1/1:0,13:13:39:399,39,0	1/1:0,15:15:45:445,45,0	1/1:0,7:7:21:214,21,0	1/1:0,17:17:51:525,51,0	1/1:0,16:16:48:490,48,0	1/1:0,10:10:30:310,30,0	1/1:0,11:11:33:310,33,0	1/1:0,9:9:27:264,27,0	0/1:3,6:9:65:159,0,65	1/1:0,9:9:27:274,27,0	1/1:0,13:13:39:384,39,0
Chr05	21049466	21049466	T	C	upstream;downstream	RcuChr05m2118;RcuChr05m2117	.	.	Chr05	21049466	.	T	C	0/0:7,0:7:21:0,21,219	0/0:19,0:19:43:0,43,525	1/1:0,19:19:57:570,57,0	0/0:8,0:8:21:0,21,245	1/1:0,10:10:30:306,30,0	1/1:0,6:6:18:188,18,0	./.:3,0:3:.:.	1/1:0,7:7:21:208,21,0	1/1:0,7:7:21:202,21,0	1/1:0,17:17:51:508,51,0	1/1:0,11:11:33:345,33,0	1/1:0,7:7:21:217,21,0	1/1:0,18:18:54:555,54,0	1/1:0,11:11:33:346,33,0	1/1:0,9:9:27:283,27,0	1/1:0,6:6:18:183,18,0	1/1:0,11:11:33:333,33,0	1/1:0,13:13:39:397,39,0	1/1:0,18:18:54:504,54,0	1/1:0,16:16:48:507,48,0	1/1:0,15:15:45:451,45,0	0/0:15,0:15:23:0,23,445	0/0:7,0:7:18:0,18,270	0/0:9,0:9:21:0,21,315	1/1:0,12:12:36:390,36,0	1/1:0,13:13:39:368,39,0	1/1:0,19:19:57:574,57,0	1/1:0,10:10:30:312,30,0	1/1:0,12:12:36:365,36,0	1/1:0,16:16:48:506,48,0	1/1:0,10:10:30:301,30,0	1/1:0,11:11:33:338,33,0	1/1:0,15:15:45:461,45,0	0/1:5,4:9:99:99,0,130	1/1:0,19:19:57:599,57,0	1/1:0,13:13:39:392,39,0
Chr05	21049538	21049538	C	A	upstream;downstream	RcuChr05m2118;RcuChr05m2117	.	.	Chr05	21049538	.	C	A	0/0:7,0:7:21:0,21,219	0/0:20,0:20:60:0,60,609	1/1:0,19:19:57:588,57,0	0/0:8,0:8:21:0,21,245	1/1:0,13:13:39:386,39,0	1/1:0,12:12:36:369,36,0	1/1:0,5:5:15:153,15,0	1/1:0,10:10:30:311,30,0	1/1:0,12:12:36:365,36,0	1/1:0,11:11:33:337,33,0	1/1:0,6:6:18:187,18,0	1/1:0,7:7:21:215,21,0	1/1:0,15:15:45:455,45,0	1/1:0,9:9:27:276,27,0	1/1:0,7:7:21:212,21,0	1/1:0,4:4:12:122,12,0	1/1:0,17:17:51:507,51,0	1/1:0,12:12:36:361,36,0	1/1:0,10:10:30:308,30,0	1/1:0,22:22:66:690,66,0	1/1:0,10:10:30:269,30,0	0/0:24,0:24:62:0,62,833	0/0:8,0:8:21:0,21,255	0/0:11,0:11:29:0,29,441	1/1:0,9:9:27:286,27,0	1/1:0,22:22:66:643,66,0	1/1:0,24:24:72:683,72,0	1/1:0,6:6:18:185,18,0	1/1:0,15:15:45:452,45,0	1/1:0,17:17:51:520,51,0	1/1:0,16:16:48:499,48,0	1/1:0,10:10:30:305,30,0	1/1:0,15:15:45:435,45,0	0/0:8,0:8:0:0,0,118	1/1:0,15:15:45:461,45,0	1/1:0,15:15:45:442,45,0
Chr05	21103204	21103204	A	C	intergenic	RcuChr05m2126,RcuChr05m2127	.	.	Chr05	21103204	.	A	C	0/0:7,0:7:21:0,21,223	0/0:8,0:8:21:0,21,255	1/1:0,18:18:54:810,54,0	0/0:7,0:7:21:0,21,209	1/1:0,17:17:51:750,51,0	1/1:0,10:10:30:434,30,0	1/1:0,16:16:48:674,48,0	1/1:0,15:15:45:645,45,0	1/1:0,13:13:39:585,39,0	1/1:0,19:19:57:855,57,0	1/1:0,7:7:24:331,24,0	1/1:0,11:11:33:495,33,0	1/1:0,17:17:51:765,51,0	1/1:0,7:7:21:298,21,0	1/1:0,30:30:90:1333,90,0	1/1:0,9:9:27:405,27,0	1/1:0,12:12:36:508,36,0	1/1:0,14:14:42:630,42,0	1/1:0,15:15:48:655,48,0	1/1:0,19:19:57:794,57,0	1/1:0,12:12:36:520,36,0	0/0:9,0:9:21:0,21,299	0/0:7,0:7:21:0,21,233	0/0:9,0:9:24:0,24,278	1/1:0,14:14:42:630,42,0	1/1:0,13:13:39:570,39,0	1/1:0,12:12:36:532,36,0	1/1:0,11:11:36:510,36,0	1/1:0,11:11:33:495,33,0	1/1:0,22:22:69:1020,69,0	1/1:0,24:24:72:1050,72,0	1/1:0,21:21:63:925,63,0	1/1:0,11:11:36:510,36,0	0/0:5,0:5:12:0,12,143	1/1:0,8:8:24:360,24,0	1/1:0,15:15:45:624,45,0
Chr05	21103272	21103272	G	A	intergenic	RcuChr05m2126,RcuChr05m2127	.	.	Chr05	21103272	.	G	A	0/0:7,0:7:21:0,21,223	0/0:8,0:8:21:0,21,255	1/1:0,17:17:51:537,51,0	0/0:7,0:7:21:0,21,209	1/1:0,17:17:51:505,51,0	1/1:0,10:10:30:302,30,0	1/1:0,12:12:36:343,36,0	1/1:0,9:9:27:250,27,0	1/1:0,12:12:36:368,36,0	1/1:0,12:12:36:340,36,0	1/1:0,12:12:36:360,36,0	1/1:0,11:11:33:319,33,0	1/1:0,21:21:63:643,63,0	1/1:0,7:7:21:172,21,0	1/1:0,23:23:69:651,69,0	1/1:0,10:10:30:296,30,0	1/1:0,8:8:24:233,24,0	1/1:0,13:13:38:328,38,0	1/1:0,14:14:42:430,42,0	1/1:0,25:25:74:728,74,0	1/1:0,12:12:36:369,36,0	0/0:9,0:9:21:0,21,299	0/0:7,0:7:21:0,21,233	0/0:9,0:9:24:0,24,278	1/1:0,14:14:42:415,42,0	1/1:0,15:15:45:442,45,0	1/1:0,11:11:33:337,33,0	1/1:0,5:5:15:156,15,0	1/1:0,11:11:33:312,33,0	1/1:0,21:21:63:632,63,0	1/1:0,17:17:51:510,51,0	1/1:0,21:21:63:620,63,0	1/1:0,13:13:39:390,39,0	0/0:9,0:9:0:0,0,212	1/1:0,13:13:39:387,39,0	1/1:0,16:16:48:465,48,0
Chr05	21103521	21103521	G	C	intergenic	RcuChr05m2126,RcuChr05m2127	.	.	Chr05	21103521	.	G	C	0/0:8,0:8:20:0,20,266	0/0:11,0:11:23:0,23,332	1/1:0,12:12:36:362,36,0	1/1:0,7:7:21:223,21,0	1/1:0,9:9:27:256,27,0	1/1:0,4:4:12:126,12,0	1/1:0,9:9:27:263,27,0	1/1:0,9:9:27:270,27,0	1/1:0,13:13:39:356,39,0	1/1:0,13:13:39:399,39,0	1/1:0,6:6:18:183,18,0	1/1:0,9:9:26:232,26,0	1/1:0,16:16:48:464,48,0	1/1:0,5:5:15:150,15,0	1/1:0,11:11:33:338,33,0	1/1:0,14:14:42:413,42,0	1/1:0,6:6:18:187,18,0	1/1:0,6:6:18:181,18,0	1/1:0,8:8:24:244,24,0	1/1:0,17:17:51:532,51,0	1/1:0,11:11:33:326,33,0	1/1:0,18:18:54:580,54,0	0/0:10,0:10:27:0,27,347	1/1:0,8:8:24:249,24,0	1/1:0,11:11:33:317,33,0	1/1:0,16:16:48:469,48,0	1/1:0,12:12:36:350,36,0	1/1:0,7:7:21:215,21,0	1/1:0,8:8:24:235,24,0	1/1:0,12:12:36:367,36,0	1/1:0,13:13:39:389,39,0	1/1:0,19:19:57:556,57,0	1/1:0,9:9:27:276,27,0	0/1:10,4:14:79:79,0,251	1/1:0,6:6:18:188,18,0	1/1:0,9:9:27:270,27,0
Chr05	21103552	21103552	T	A	intergenic	RcuChr05m2126,RcuChr05m2127	.	.	Chr05	21103552	.	T	A	0/0:8,0:8:20:0,20,266	0/0:11,0:11:23:0,23,332	1/1:0,11:11:33:346,33,0	0/0:7,0:7:21:0,21,198	1/1:0,6:6:18:185,18,0	1/1:0,6:6:18:186,18,0	1/1:0,7:7:21:209,21,0	1/1:0,11:11:33:316,33,0	1/1:0,13:13:39:384,39,0	1/1:0,14:14:42:428,42,0	1/1:0,7:7:21:220,21,0	1/1:0,12:12:36:372,36,0	1/1:0,20:20:60:612,60,0	1/1:0,5:5:15:155,15,0	1/1:0,9:9:27:277,27,0	1/1:0,10:10:30:295,30,0	1/1:0,6:6:18:185,18,0	1/1:0,8:8:24:241,24,0	1/1:0,12:12:36:357,36,0	1/1:0,22:22:66:651,66,0	1/1:0,13:13:39:393,39,0	0/0:13,0:13:36:0,36,453	0/0:10,0:10:27:0,27,347	0/0:7,0:7:21:0,21,213	1/1:0,10:10:30:303,30,0	1/1:0,11:11:33:336,33,0	1/1:0,11:11:33:333,33,0	1/1:0,8:8:24:226,24,0	1/1:0,8:8:24:253,24,0	1/1:0,8:8:24:248,24,0	1/1:0,14:14:42:430,42,0	1/1:0,17:17:51:499,51,0	1/1:0,11:11:33:341,33,0	0/1:10,5:15:99:111,0,247	1/1:0,8:8:24:245,24,0	1/1:0,10:10:30:305,30,0
Chr05	21103664	21103664	C	T	intergenic	RcuChr05m2126,RcuChr05m2127	.	.	Chr05	21103664	.	C	T	0/0:8,0:8:20:0,20,266	0/0:7,0:7:21:0,21,222	1/1:0,14:14:42:618,42,0	0/0:7,0:7:21:0,21,198	1/1:0,11:11:33:495,33,0	1/1:0,14:14:42:602,42,0	1/1:0,9:9:27:389,27,0	1/1:0,13:13:42:605,42,0	1/1:0,10:10:33:475,33,0	1/1:0,13:13:45:589,45,0	1/1:0,12:12:36:540,36,0	1/1:0,12:12:42:591,42,0	0/1:9,15:24:99:393,0,187	0/0:8,0:8:21:0,21,227	0/0:9,0:9:27:0,27,277	0/0:8,0:8:21:0,21,250	1/1:0,16:16:48:720,48,0	0/0:8,0:8:21:0,21,236	0/0:9,0:9:21:0,21,266	0/1:16,6:22:99:128,0,430	0/0:13,0:13:33:0,33,393	0/0:23,0:23:60:0,60,761	0/0:9,0:9:21:0,21,294	0/0:7,0:7:21:0,21,213	0/1:7,5:12:99:124,0,182	0/0:10,0:10:24:0,24,287	0/1:4,7:11:89:156,0,89	1/1:0,12:12:36:512,36,0	0/0:9,0:9:27:0,27,269	1/1:0,14:14:45:662,45,0	1/1:0,9:9:30:415,30,0	0/0:13,0:13:21:0,21,387	0/1:11,5:16:99:108,0,286	0/0:10,0:10:27:0,27,305	0/1:4,3:7:70:70,0,90	0/0:10,0:10:24:0,24,296
Chr05	21103671	21103671	T	A	intergenic	RcuChr05m2126,RcuChr05m2127	.	.	Chr05	21103671	.	T	A	0/0:8,0:8:20:0,20,266	0/0:7,0:7:21:0,21,222	1/1:0,14:14:42:610,42,0	0/0:7,0:7:21:0,21,198	1/1:0,12:12:36:523,36,0	1/1:0,12:12:42:602,42,0	1/1:0,8:8:24:360,24,0	1/1:0,14:14:42:604,42,0	1/1:0,11:11:33:475,33,0	1/1:0,13:13:39:537,39,0	1/1:0,13:13:39:568,39,0	1/1:0,13:13:42:591,42,0	1/1:0,20:20:60:819,60,0	1/1:0,12:12:36:373,36,0	1/1:0,13:13:39:389,39,0	1/1:0,9:9:27:278,27,0	1/1:0,17:17:51:751,51,0	1/1:0,8:8:24:246,24,0	1/1:0,11:11:33:331,33,0	1/1:0,25:25:75:849,75,0	1/1:0,17:17:51:522,51,0	0/0:23,0:23:60:0,60,761	0/0:9,0:9:21:0,21,294	0/0:7,0:7:21:0,21,213	1/1:0,10:10:30:382,30,0	1/1:0,16:16:48:490,48,0	1/1:0,10:10:30:395,30,0	1/1:0,10:10:33:482,33,0	1/1:0,10:10:30:302,30,0	1/1:0,15:15:45:662,45,0	1/1:0,9:9:27:385,27,0	1/1:0,15:15:45:434,45,0	1/1:0,16:16:48:552,48,0	0/1:8,4:12:89:89,0,191	1/1:0,7:7:21:247,21,0	1/1:0,11:11:33:338,33,0
Chr05	21104026	21104026	C	A	intergenic	RcuChr05m2126,RcuChr05m2127	.	.	Chr05	21104026	.	C	A	0/0:3,0:3:9:0,9,98	1/1:0,14:14:42:610,42,0	1/1:0,14:14:42:630,42,0	1/1:0,13:13:39:413,39,0	1/1:0,15:15:45:675,45,0	1/1:0,11:11:33:495,33,0	1/1:0,11:11:36:514,36,0	1/1:0,14:14:42:612,42,0	1/1:0,5:5:15:225,15,0	1/1:0,19:19:57:855,57,0	1/1:0,8:8:24:360,24,0	1/1:0,13:13:39:585,39,0	1/1:0,26:26:78:1126,78,0	1/1:0,7:7:24:343,24,0	1/1:0,10:10:30:450,30,0	1/1:0,11:11:33:477,33,0	1/1:0,9:9:27:405,27,0	1/1:0,12:12:39:564,39,0	1/1:0,8:8:24:360,24,0	1/1:0,21:21:66:970,66,0	1/1:0,9:9:27:405,27,0	1/1:0,13:13:39:444,39,0	0/0:8,0:8:21:0,21,270	1/1:0,18:18:54:550,54,0	1/1:0,9:9:27:405,27,0	1/1:0,9:9:27:394,27,0	1/1:0,13:13:39:576,39,0	1/1:0,8:8:24:356,24,0	1/1:0,4:4:12:180,12,0	1/1:0,20:20:60:900,60,0	1/1:0,9:9:27:405,27,0	1/1:0,19:19:57:850,57,0	1/1:0,11:11:33:495,33,0	0/1:5,4:9:99:153,0,278	1/1:0,8:8:24:346,24,0	1/1:0,14:14:42:630,42,0
Chr05	21104027	21104027	C	T	intergenic	RcuChr05m2126,RcuChr05m2127	.	.	Chr05	21104027	.	A	T	0/0:3,0:3:9:0,9,98	0/0:14,0:14:12:0,12,345	1/1:0,14:14:42:630,42,0	0/0:13,0:13:36:0,36,422	1/1:0,15:15:45:675,45,0	1/1:0,11:11:33:495,33,0	1/1:0,12:12:36:514,36,0	1/1:0,13:13:42:612,42,0	1/1:0,5:5:15:225,15,0	1/1:0,19:19:57:855,57,0	1/1:0,8:8:24:360,24,0	1/1:0,13:13:39:585,39,0	1/1:0,25:25:78:1126,78,0	1/1:0,8:8:24:343,24,0	1/1:0,10:10:30:450,30,0	1/1:0,11:11:33:477,33,0	1/1:0,9:9:27:405,27,0	1/1:0,13:13:39:564,39,0	1/1:0,8:8:24:360,24,0	1/1:0,22:22:66:970,66,0	1/1:0,9:9:27:405,27,0	0/0:11,0:11:21:0,21,366	0/0:8,0:8:21:0,21,270	0/0:8,0:8:21:0,21,261	1/1:0,9:9:27:405,27,0	1/1:0,9:9:27:394,27,0	1/1:0,13:13:39:576,39,0	1/1:0,8:8:24:356,24,0	1/1:0,4:4:12:180,12,0	1/1:0,20:20:60:900,60,0	1/1:0,9:9:27:405,27,0	1/1:0,19:19:57:850,57,0	1/1:0,11:11:33:495,33,0	0/1:5,4:9:99:153,0,278	1/1:0,8:8:24:346,24,0	1/1:0,14:14:42:630,42,0
Chr05	21104119	21104119	A	G	intergenic	RcuChr05m2126,RcuChr05m2127	.	.	Chr05	21104119	.	A	G	0/0:5,0:5:12:0,12,150	0/0:8,0:8:21:0,21,315	1/1:0,14:14:48:672,48,0	0/0:9,0:9:21:0,21,252	1/1:0,9:9:30:423,30,0	1/1:0,10:10:30:447,30,0	1/1:0,14:14:42:615,42,0	1/1:0,8:8:24:319,24,0	1/1:0,8:8:24:360,24,0	1/1:0,23:23:69:984,69,0	1/1:0,8:8:24:355,24,0	1/1:0,14:14:42:574,42,0	0/1:13,5:18:99:171,0,531	0/0:8,0:8:21:0,21,232	0/0:10,0:10:27:0,27,300	0/0:8,0:8:21:0,21,274	1/1:0,9:9:30:403,30,0	0/0:13,0:13:36:0,36,387	0/0:10,0:10:27:0,27,308	0/1:23,8:31:99:267,0,942	0/0:10,0:10:24:0,24,306	0/0:8,0:8:24:0,24,272	0/0:8,0:8:24:0,24,278	0/0:8,0:8:21:0,21,261	0/1:2,5:7:69:204,0,69	0/0:5,0:5:6:0,6,90	0/0:19,0:19:0:0,0,435	1/1:0,10:10:33:481,33,0	0/0:7,0:7:21:0,21,205	1/1:0,18:18:54:781,54,0	1/1:0,8:8:24:360,24,0	0/0:15,0:15:14:0,14,387	0/1:10,5:15:99:180,0,405	0/0:9,0:9:24:0,24,287	0/1:5,2:7:65:65,0,188	0/0:8,0:8:21:0,21,315
Chr05	21104126	21104126	C	G	intergenic	RcuChr05m2126,RcuChr05m2127	.	.	Chr05	21104126	.	C	G	0/0:5,0:5:12:0,12,150	0/0:8,0:8:21:0,21,315	1/1:0,16:16:51:701,51,0	0/0:9,0:9:21:0,21,252	1/1:0,10:10:30:424,30,0	1/1:0,11:11:33:476,33,0	1/1:0,13:13:39:585,39,0	1/1:0,7:7:21:309,21,0	1/1:0,9:9:27:391,27,0	1/1:0,20:20:60:900,60,0	1/1:0,8:8:24:355,24,0	1/1:0,12:12:39:564,39,0	0/1:13,5:18:99:171,0,531	0/0:8,0:8:21:0,21,232	0/0:10,0:10:27:0,27,300	0/0:8,0:8:21:0,21,274	1/1:0,8:8:24:340,24,0	0/0:13,0:13:36:0,36,387	0/0:10,0:10:27:0,27,308	0/1:23,8:31:99:267,0,942	0/0:10,0:10:24:0,24,306	0/0:8,0:8:24:0,24,272	0/0:8,0:8:24:0,24,278	0/0:8,0:8:21:0,21,261	0/1:2,5:7:69:204,0,69	0/0:5,0:5:6:0,6,90	0/0:19,0:19:0:0,0,434	1/1:0,12:12:36:512,36,0	0/0:7,0:7:21:0,21,205	1/1:0,16:16:51:750,51,0	1/1:0,9:9:27:391,27,0	0/0:14,0:14:12:0,12,355	0/1:10,5:15:99:180,0,405	0/0:9,0:9:24:0,24,287	0/1:5,2:7:65:65,0,190	0/0:8,0:8:21:0,21,315
Chr05	21104186	21104186	A	C	intergenic	RcuChr05m2126,RcuChr05m2127	.	.	Chr05	21104186	.	A	C	0/0:5,0:5:12:0,12,150	0/0:7,0:7:15:0,15,225	1/1:0,19:19:56:536,56,0	0/0:9,0:9:21:0,21,252	1/1:0,8:8:24:252,24,0	1/1:0,7:7:21:213,21,0	1/1:0,10:10:29:241,29,0	1/1:0,9:9:27:288,27,0	1/1:0,6:6:18:184,18,0	1/1:0,13:13:39:398,39,0	1/1:0,7:7:21:217,21,0	1/1:0,12:12:36:348,36,0	1/1:0,19:19:57:569,57,0	1/1:0,6:6:18:176,18,0	1/1:0,16:16:48:478,48,0	1/1:0,8:8:24:224,24,0	1/1:0,9:9:27:261,27,0	1/1:0,18:18:54:520,54,0	1/1:0,14:14:42:405,42,0	1/1:0,32:32:96:1003,96,0	1/1:0,12:12:36:373,36,0	0/0:8,0:8:24:0,24,272	0/0:6,0:6:15:0,15,203	0/0:8,0:8:21:0,21,261	1/1:0,6:6:18:194,18,0	1/1:0,3:3:9:91,9,0	1/1:0,12:12:36:337,36,0	1/1:0,15:15:43:376,43,0	1/1:0,6:6:18:189,18,0	1/1:0,15:15:44:418,44,0	1/1:0,13:13:39:417,39,0	1/1:0,8:8:24:244,24,0	1/1:0,12:12:36:368,36,0	0/1:6,3:9:45:45,0,160	1/1:0,6:6:18:166,18,0	1/1:0,8:8:24:225,24,0
Chr05	21104265	21104265	G	T	intergenic	RcuChr05m2126,RcuChr05m2127	.	.	Chr05	21104265	.	G	T	0/0:7,0:7:21:0,21,225	0/0:6,0:6:18:0,18,195	1/1:0,14:14:42:422,42,0	0/0:9,0:9:21:0,21,252	1/1:0,9:9:27:276,27,0	1/1:0,4:4:12:126,12,0	1/1:0,6:6:18:183,18,0	1/1:0,10:10:30:286,30,0	1/1:0,9:9:27:274,27,0	1/1:0,14:14:42:438,42,0	1/1:0,13:13:39:394,39,0	1/1:0,13:13:39:406,39,0	0/1:14,6:20:99:128,0,380	0/0:7,0:7:21:0,21,208	0/0:10,0:10:21:0,21,315	0/0:4,0:4:12:0,12,112	1/1:0,15:15:45:415,45,0	0/0:8,0:8:21:0,21,229	0/0:8,0:8:21:0,21,282	0/1:14,7:21:99:144,0,385	0/0:3,0:3:6:0,6,90	0/0:8,0:8:24:0,24,272	0/0:7,0:7:21:0,21,223	0/0:8,0:8:21:0,21,261	0/1:6,2:8:38:38,0,161	0/0:5,0:5:6:0,6,90	0/1:4,4:8:98:99,0,98	1/1:0,15:15:45:462,45,0	0/0:8,0:8:21:0,21,236	1/1:0,16:16:48:499,48,0	1/1:0,9:9:27:285,27,0	0/0:10,0:10:0:0,0,244	0/1:8,5:13:99:105,0,211	0/0:7,0:7:21:0,21,220	0/1:8,3:11:60:60,0,202	0/0:7,0:7:21:0,21,198
Chr05	21104343	21104343	C	T	intergenic	RcuChr05m2126,RcuChr05m2127	.	.	Chr05	21104343	.	C	T	0/0:7,0:7:21:0,21,225	0/0:8,0:8:21:0,21,253	1/1:0,11:11:33:353,33,0	0/0:7,0:7:18:0,18,270	1/1:0,8:8:24:247,24,0	1/1:0,10:10:30:318,30,0	1/1:0,8:8:24:244,24,0	1/1:0,7:7:21:221,21,0	1/1:0,5:5:15:154,15,0	1/1:0,6:6:18:186,18,0	1/1:0,9:9:27:280,27,0	1/1:0,12:12:36:375,36,0	0/0:7,0:7:0:0,0,147	0/0:7,0:7:21:0,21,208	0/0:7,0:7:21:0,21,199	0/0:8,0:8:24:0,24,232	1/1:0,8:8:24:247,24,0	0/0:8,0:8:21:0,21,229	0/0:4,0:4:6:0,6,90	0/1:11,3:14:55:55,0,297	0/0:3,0:3:6:0,6,90	0/0:8,0:8:24:0,24,272	0/0:4,0:4:6:0,6,90	0/0:6,0:6:12:0,12,176	0/1:4,2:6:47:47,0,103	0/0:5,0:5:6:0,6,90	0/1:5,3:8:69:69,0,123	1/1:0,8:8:24:251,24,0	0/0:8,0:8:21:0,21,236	1/1:0,11:11:33:337,33,0	1/1:0,9:9:27:259,27,0	0/0:9,0:9:0:0,0,200	0/1:4,6:10:88:163,0,88	0/0:7,0:7:21:0,21,220	0/1:9,3:12:55:55,0,220	0/0:7,0:7:21:0,21,198
Chr05	21104492	21104492	T	G	intergenic	RcuChr05m2126,RcuChr05m2127	.	.	Chr05	21104492	.	T	G	0/0:7,0:7:21:0,21,229	0/0:8,0:8:24:0,24,257	1/1:0,11:11:33:349,33,0	0/0:3,0:3:6:0,6,90	1/1:0,11:11:33:342,33,0	1/1:0,11:11:33:329,33,0	1/1:0,8:8:24:239,24,0	1/1:0,11:11:33:345,33,0	1/1:0,8:8:24:242,24,0	1/1:0,21:21:63:655,63,0	1/1:0,13:13:39:410,39,0	1/1:0,12:12:36:373,36,0	1/1:0,18:18:54:553,54,0	1/1:0,5:5:15:155,15,0	1/1:0,13:13:39:400,39,0	1/1:0,5:5:15:153,15,0	1/1:0,12:12:36:357,36,0	1/1:0,8:8:24:245,24,0	1/1:0,3:3:9:92,9,0	1/1:0,17:17:51:536,51,0	1/1:0,6:6:18:185,18,0	0/0:9,0:9:24:0,24,303	0/0:10,0:10:27:0,27,338	0/0:12,0:12:33:0,33,495	1/1:0,8:8:24:256,24,0	1/1:0,20:20:60:587,60,0	1/1:0,11:11:33:333,33,0	1/1:0,12:12:36:378,36,0	1/1:0,17:17:51:521,51,0	1/1:0,14:14:42:437,42,0	1/1:0,14:14:42:438,42,0	1/1:0,3:3:9:91,9,0	1/1:0,8:8:24:248,24,0	0/1:7,5:12:99:121,0,181	1/1:0,9:9:27:281,27,0	1/1:0,4:4:12:121,12,0
Chr05	21104588	21104588	T	C	intergenic	RcuChr05m2126,RcuChr05m2127	.	.	Chr05	21104588	.	T	C	0/0:7,0:7:21:0,21,226	0/0:8,0:8:24:0,24,257	1/1:0,11:11:33:348,33,0	0/0:7,0:7:21:0,21,190	1/1:0,10:10:30:316,30,0	1/1:0,8:8:24:231,24,0	1/1:0,12:12:36:368,36,0	1/1:0,10:10:30:315,30,0	1/1:0,5:5:15:154,15,0	1/1:0,22:22:66:636,66,0	1/1:0,17:17:51:537,51,0	1/1:0,12:12:36:339,36,0	1/1:0,28:28:84:832,84,0	1/1:0,10:10:30:313,30,0	1/1:0,13:13:39:407,39,0	1/1:0,9:9:27:265,27,0	1/1:0,14:14:42:427,42,0	1/1:0,13:13:39:394,39,0	1/1:0,10:10:30:302,30,0	1/1:0,22:22:66:685,66,0	1/1:0,5:5:15:157,15,0	0/0:11,0:11:30:0,30,343	0/0:10,0:10:27:0,27,338	0/0:9,0:9:24:0,24,264	1/1:0,9:9:27:274,27,0	1/1:0,16:16:48:471,48,0	1/1:0,12:12:36:366,36,0	1/1:0,19:19:57:566,57,0	1/1:0,15:15:45:476,45,0	1/1:0,14:14:42:444,42,0	1/1:0,9:9:27:287,27,0	1/1:0,7:7:21:215,21,0	1/1:0,10:10:30:316,30,0	0/1:4,9:13:85:240,0,85	1/1:0,9:9:27:281,27,0	1/1:0,8:8:24:224,24,0
Chr05	21104625	21104625	C	T	intergenic	RcuChr05m2126,RcuChr05m2127	.	.	Chr05	21104625	.	C	T	0/0:5,0:5:9:0,9,135	0/0:17,0:17:45:0,45,675	1/1:0,11:11:33:352,33,0	0/0:5,0:5:12:0,12,142	1/1:0,8:8:24:247,24,0	1/1:0,5:5:15:156,15,0	1/1:0,13:13:39:393,39,0	1/1:0,12:12:36:371,36,0	1/1:0,6:6:18:173,18,0	1/1:0,17:17:51:507,51,0	1/1:0,9:9:27:280,27,0	1/1:0,11:11:33:339,33,0	1/1:0,29:29:87:892,87,0	1/1:0,7:7:21:212,21,0	1/1:0,13:13:39:400,39,0	1/1:0,9:9:27:280,27,0	1/1:0,13:13:39:403,39,0	1/1:0,14:14:42:422,42,0	1/1:0,8:8:24:235,24,0	1/1:0,19:19:57:578,57,0	1/1:0,6:6:18:175,18,0	0/0:11,0:11:30:0,30,343	0/0:11,0:11:24:0,24,359	0/0:9,0:9:24:0,24,264	1/1:0,11:11:33:331,33,0	1/1:0,16:16:48:459,48,0	1/1:0,12:12:36:359,36,0	1/1:0,14:14:42:409,42,0	1/1:0,14:14:42:433,42,0	1/1:0,13:13:39:406,39,0	1/1:0,9:9:27:289,27,0	1/1:0,7:7:21:206,21,0	1/1:0,11:11:33:331,33,0	0/1:5,6:11:99:154,0,118	1/1:0,6:6:18:187,18,0	1/1:0,8:8:24:222,24,0
Chr05	21104692	21104692	T	G	intergenic	RcuChr05m2126,RcuChr05m2127	.	.	Chr05	21104692	.	T	G	./.:0,0:0:.:.	1/1:0,20:20:60:634,60,0	1/1:0,10:10:30:300,30,0	1/1:0,5:5:15:165,15,0	1/1:0,6:6:18:173,18,0	1/1:0,3:3:9:95,9,0	1/1:0,8:8:24:233,24,0	1/1:0,8:8:24:250,24,0	1/1:0,10:10:30:303,30,0	1/1:0,23:23:69:702,69,0	1/1:0,9:9:27:289,27,0	1/1:0,15:15:45:443,45,0	1/1:0,15:15:45:453,45,0	1/1:0,4:4:12:124,12,0	1/1:0,8:8:24:253,24,0	1/1:0,6:6:18:184,18,0	1/1:0,12:12:36:372,36,0	1/1:0,11:11:33:311,33,0	1/1:0,4:4:12:121,12,0	1/1:0,17:17:51:521,51,0	1/1:0,5:5:15:156,15,0	1/1:0,14:14:42:475,42,0	0/0:8,0:8:21:0,21,264	1/1:0,9:9:27:257,27,0	1/1:0,10:10:30:327,30,0	1/1:0,4:4:12:122,12,0	1/1:0,9:9:27:275,27,0	1/1:0,7:7:21:218,21,0	1/1:0,9:9:27:277,27,0	1/1:0,15:15:45:473,45,0	1/1:0,8:8:24:241,24,0	1/1:0,9:9:27:278,27,0	1/1:1,11:12:26:321,26,0	1/1:0,10:10:30:314,30,0	1/1:0,7:7:21:215,21,0	1/1:0,11:11:33:335,33,0
Chr05	21104894	21104894	C	T	intergenic	RcuChr05m2126,RcuChr05m2127	.	.	Chr05	21104894	.	C	T	0/0:9,0:9:24:0,24,291	1/1:0,16:16:48:511,48,0	1/1:0,13:13:39:413,39,0	1/1:0,10:10:30:314,30,0	1/1:0,7:7:21:215,21,0	1/1:0,11:11:33:334,33,0	1/1:0,8:8:24:232,24,0	1/1:0,10:10:30:313,30,0	1/1:0,14:14:42:393,42,0	1/1:0,12:12:36:374,36,0	1/1:0,12:12:36:378,36,0	1/1:0,14:14:42:411,42,0	1/1:0,17:17:51:507,51,0	1/1:0,6:6:17:144,17,0	1/1:0,5:5:15:152,15,0	1/1:0,13:13:38:350,38,0	1/1:0,7:7:21:204,21,0	1/1:0,18:18:54:537,54,0	1/1:0,5:5:15:156,15,0	1/1:0,14:14:42:444,42,0	1/1:0,10:10:30:300,30,0	1/1:0,9:9:27:302,27,0	0/0:7,0:7:21:0,21,234	1/1:0,14:14:42:417,42,0	1/1:0,10:10:30:294,30,0	1/1:0,3:3:9:90,9,0	1/1:0,13:13:39:375,39,0	1/1:0,5:5:15:156,15,0	1/1:0,15:15:45:435,45,0	1/1:0,18:18:54:535,54,0	1/1:0,11:11:33:346,33,0	1/1:0,19:19:57:569,57,0	1/1:0,16:16:48:472,48,0	1/1:0,10:10:30:313,30,0	1/1:0,12:12:36:369,36,0	1/1:0,12:12:35:314,35,0
Chr05	21104927	21104927	T	C	intergenic	RcuChr05m2126,RcuChr05m2127	.	.	Chr05	21104927	.	T	C	0/0:9,0:9:24:0,24,291	0/0:14,0:14:33:0,33,495	1/1:0,11:11:33:325,33,0	0/0:8,0:8:21:0,21,228	1/1:0,6:6:18:190,18,0	1/1:0,13:13:39:386,39,0	1/1:0,8:8:24:222,24,0	1/1:0,6:6:18:190,18,0	1/1:0,9:9:27:274,27,0	1/1:0,12:12:36:361,36,0	1/1:0,10:10:30:315,30,0	1/1:0,11:11:33:319,33,0	0/1:7,7:14:99:163,0,160	0/0:5,0:5:12:0,12,140	0/0:4,0:4:12:0,12,112	0/0:12,0:12:33:0,33,352	1/1:0,6:6:18:182,18,0	0/0:17,0:17:48:0,48,505	0/0:8,0:8:21:0,21,217	0/1:16,8:24:99:168,0,442	0/0:6,0:6:12:0,12,171	0/0:7,0:7:21:0,21,232	0/0:6,0:6:15:0,15,194	0/0:8,0:8:24:0,24,236	0/1:3,2:5:34:34,0,79	./.:2,0:2:6:0,6,60	0/1:5,6:11:99:127,0,121	1/1:0,10:10:30:314,30,0	0/0:14,0:14:20:0,20,418	1/1:0,16:16:48:462,48,0	1/1:0,17:17:51:516,51,0	0/0:20,0:20:60:0,60,597	0/1:9,5:14:99:103,0,212	0/0:9,0:9:24:0,24,279	0/1:7,6:13:99:149,0,175	0/0:9,0:9:21:0,21,253
Chr05	21104965	21104965	G	A	intergenic	RcuChr05m2126,RcuChr05m2127	.	.	Chr05	21104965	.	G	A	0/0:9,0:9:24:0,24,291	0/0:12,0:12:30:0,30,410	1/1:0,15:15:45:476,45,0	0/0:7,0:7:15:0,15,225	1/1:0,6:6:18:185,18,0	1/1:0,14:14:42:394,42,0	1/1:0,10:10:30:279,30,0	1/1:0,5:5:15:144,15,0	1/1:0,7:7:21:213,21,0	1/1:0,13:13:39:405,39,0	1/1:0,10:10:30:315,30,0	1/1:0,9:9:27:269,27,0	1/1:0,13:13:39:394,39,0	1/1:0,9:9:27:278,27,0	1/1:0,4:4:12:122,12,0	1/1:0,12:12:36:355,36,0	1/1:0,13:13:39:374,39,0	1/1:0,17:17:51:509,51,0	1/1:0,10:10:30:298,30,0	1/1:0,28:28:84:887,84,0	1/1:0,9:9:27:252,27,0	0/0:7,0:7:21:0,21,232	0/0:7,0:7:21:0,21,213	0/0:8,0:8:24:0,24,236	1/1:0,9:9:27:273,27,0	1/1:0,8:8:24:233,24,0	1/1:0,12:12:36:348,36,0	1/1:0,8:8:24:242,24,0	1/1:0,15:15:45:456,45,0	1/1:0,18:18:54:520,54,0	1/1:0,11:11:33:346,33,0	1/1:0,17:17:51:497,51,0	1/1:0,13:13:39:405,39,0	0/1:5,7:12:99:178,0,116	1/1:0,15:15:45:524,45,0	1/1:0,8:8:24:246,24,0
Chr05	21105021	21105021	G	A	intergenic	RcuChr05m2126,RcuChr05m2127	.	.	Chr05	21105021	.	G	A	0/0:9,0:9:24:0,24,291	0/0:11,0:11:28:0,28,350	1/1:0,17:17:57:855,57,0	0/0:7,0:7:21:0,21,225	1/1:0,10:10:30:450,30,0	1/1:0,10:10:30:450,30,0	1/1:0,7:7:24:360,24,0	1/1:0,7:7:21:315,21,0	1/1:0,7:7:21:315,21,0	1/1:0,13:13:42:630,42,0	1/1:0,7:7:21:315,21,0	1/1:0,9:9:30:450,30,0	0/1:9,10:19:99:254,0,211	0/0:7,0:7:21:0,21,201	./.:2,0:2:6:0,6,63	0/0:9,0:9:21:0,21,272	1/1:0,10:10:30:450,30,0	0/0:13,0:13:20:0,20,360	0/0:15,0:15:23:0,23,419	0/1:17,7:24:99:145,0,416	0/0:8,0:8:0:0,0,170	0/0:23,0:23:60:0,60,900	0/0:8,0:8:21:0,21,265	0/0:9,0:9:0:0,0,212	0/1:6,3:9:68:68,0,158	0/0:7,0:7:21:0,21,200	1/1:0,8:8:27:405,27,0	1/1:0,6:6:18:270,18,0	0/0:10,0:10:27:0,27,301	1/1:0,23:23:75:1125,75,0	1/1:0,12:12:39:585,39,0	0/0:17,0:17:0:0,0,374	0/1:7,4:11:92:92,0,175	0/0:10,0:10:0:0,0,168	0/1:7,8:15:99:207,0,143	0/0:6,0:6:0:0,0,117
Chr05	21105045	21105045	C	T	intergenic	RcuChr05m2126,RcuChr05m2127	.	.	Chr05	21105045	.	C	T	0/0:9,0:9:24:0,24,291	0/0:11,0:11:28:0,28,350	1/1:0,18:18:54:810,54,0	0/0:5,0:5:15:0,15,153	1/1:0,8:8:24:360,24,0	1/1:0,10:10:33:495,33,0	1/1:0,10:10:30:450,30,0	1/1:0,7:7:21:315,21,0	1/1:0,7:7:21:315,21,0	1/1:0,14:14:48:720,48,0	1/1:0,13:13:39:585,39,0	1/1:0,12:12:39:585,39,0	1/1:0,20:20:60:900,60,0	1/1:0,7:7:24:360,24,0	1/1:0,8:8:24:344,24,0	1/1:0,8:8:24:360,24,0	1/1:0,10:10:33:484,33,0	1/1:0,13:13:42:630,42,0	1/1:0,17:17:51:765,51,0	1/1:0,25:25:75:1109,75,0	1/1:0,9:9:27:405,27,0	0/0:10,0:10:21:0,21,315	0/0:8,0:8:21:0,21,265	0/0:7,0:7:21:0,21,213	1/1:0,10:10:30:436,30,0	1/1:0,8:8:24:360,24,0	1/1:0,10:10:30:450,30,0	1/1:0,7:7:21:315,21,0	1/1:0,12:12:36:540,36,0	1/1:0,19:19:57:855,57,0	1/1:0,8:8:24:360,24,0	1/1:0,14:14:42:615,42,0	1/1:0,13:13:39:570,39,0	0/1:5,6:11:99:237,0,192	1/1:0,15:15:48:720,48,0	1/1:0,10:10:33:495,33,0
Chr05	21105049	21105049	C	T	intergenic	RcuChr05m2126,RcuChr05m2127	.	.	Chr05	21105049	.	C	T	0/0:9,0:9:24:0,24,291	0/0:11,0:11:28:0,28,350	0/0:18,0:18:45:0,45,525	0/0:5,0:5:15:0,15,153	0/0:5,0:5:15:0,15,153	0/0:10,0:10:24:0,24,280	0/0:10,0:10:27:0,27,278	0/0:6,0:6:18:0,18,183	0/0:7,0:7:21:0,21,200	0/0:15,0:15:42:0,42,439	0/0:13,0:13:22:0,22,342	0/0:13,0:13:33:0,33,495	0/1:10,10:20:99:254,0,244	1/1:0,8:8:24:360,24,0	1/1:0,7:7:21:315,21,0	1/1:0,9:9:27:405,27,0	0/0:10,0:10:21:0,21,268	1/1:0,14:14:42:630,42,0	1/1:0,17:17:51:765,51,0	0/1:9,15:24:99:408,0,216	1/1:0,9:9:27:405,27,0	0/0:10,0:10:21:0,21,315	0/0:8,0:8:21:0,21,265	0/0:7,0:7:21:0,21,213	1/1:0,9:9:30:436,30,0	1/1:0,8:8:24:360,24,0	0/1:7,3:10:60:60,0,170	0/0:6,0:6:18:0,18,179	1/1:0,12:12:36:540,36,0	0/0:17,0:17:45:0,45,675	0/0:8,0:8:21:0,21,256	1/1:0,13:13:45:660,45,0	0/1:4,7:11:78:172,0,78	0/1:5,6:11:99:237,0,192	0/1:9,7:16:99:154,0,224	1/1:0,11:11:33:495,33,0
Chr05	21105058	21105058	G	A	intergenic	RcuChr05m2126,RcuChr05m2127	.	.	Chr05	21105058	.	G	A	0/0:9,0:9:24:0,24,291	0/0:11,0:11:28:0,28,350	1/1:0,19:19:57:855,57,0	0/0:5,0:5:15:0,15,153	1/1:0,5:5:15:225,15,0	1/1:0,11:11:33:495,33,0	1/1:0,10:10:30:450,30,0	1/1:0,8:8:24:360,24,0	1/1:0,7:7:21:315,21,0	1/1:0,16:16:48:720,48,0	1/1:0,14:14:42:630,42,0	1/1:0,14:14:42:630,42,0	1/1:0,22:22:69:1020,69,0	1/1:0,8:8:27:390,27,0	1/1:0,8:8:24:360,24,0	1/1:0,5:5:15:225,15,0	1/1:0,11:11:33:484,33,0	1/1:0,11:11:33:495,33,0	1/1:0,17:17:51:765,51,0	1/1:0,25:25:81:1201,81,0	1/1:0,12:12:36:540,36,0	0/0:10,0:10:21:0,21,315	0/0:8,0:8:21:0,21,265	0/0:7,0:7:21:0,21,213	1/1:0,10:10:30:450,30,0	1/1:0,9:9:27:405,27,0	1/1:0,10:10:30:450,30,0	1/1:0,6:6:18:270,18,0	1/1:0,15:15:48:706,48,0	1/1:0,17:17:51:765,51,0	1/1:0,8:8:24:360,24,0	1/1:0,14:14:45:660,45,0	1/1:0,11:11:33:495,33,0	0/1:5,6:11:99:237,0,192	1/1:0,13:13:42:630,42,0	1/1:0,11:11:33:495,33,0
Chr05	21105061	21105061	C	T	intergenic	RcuChr05m2126,RcuChr05m2127	.	.	Chr05	21105061	.	C	T	0/0:9,0:9:24:0,24,291	0/0:11,0:11:28:0,28,350	1/1:0,20:20:60:885,60,0	0/0:5,0:5:15:0,15,153	1/1:0,5:5:15:225,15,0	1/1:0,11:11:33:495,33,0	1/1:0,9:9:30:450,30,0	1/1:0,8:8:24:360,24,0	1/1:0,7:7:21:315,21,0	1/1:0,16:16:48:720,48,0	1/1:0,14:14:42:630,42,0	1/1:0,13:13:39:585,39,0	1/1:0,22:22:66:975,66,0	1/1:0,9:9:27:390,27,0	1/1:0,8:8:24:360,24,0	1/1:0,5:5:15:225,15,0	1/1:0,11:11:33:484,33,0	1/1:0,10:10:30:450,30,0	1/1:0,17:17:51:765,51,0	1/1:0,25:25:78:1156,78,0	1/1:0,12:12:36:540,36,0	0/0:10,0:10:21:0,21,315	0/0:8,0:8:21:0,21,265	0/0:7,0:7:21:0,21,213	1/1:0,10:10:30:450,30,0	1/1:0,9:9:27:405,27,0	1/1:0,10:10:30:434,30,0	1/1:0,6:6:18:270,18,0	1/1:0,16:16:48:706,48,0	1/1:0,16:16:48:720,48,0	1/1:0,8:8:24:360,24,0	1/1:0,15:15:45:660,45,0	1/1:0,11:11:33:495,33,0	0/1:5,6:11:99:234,0,221	1/1:0,13:13:39:585,39,0	1/1:0,11:11:33:495,33,0
Chr05	21105100	21105100	T	C	intergenic	RcuChr05m2126,RcuChr05m2127	.	.	Chr05	21105100	.	T	C	0/0:8,0:8:24:0,24,253	0/0:11,0:11:28:0,28,350	1/1:0,16:16:48:492,48,0	0/0:5,0:5:15:0,15,145	1/1:0,5:5:15:155,15,0	1/1:0,11:11:33:342,33,0	1/1:0,9:9:27:261,27,0	1/1:0,6:6:18:189,18,0	1/1:0,10:10:30:306,30,0	1/1:0,19:19:56:519,56,0	1/1:0,13:13:39:398,39,0	1/1:0,13:13:39:392,39,0	1/1:0,21:21:63:798,63,0	1/1:0,11:11:33:495,33,0	1/1:0,9:9:27:405,27,0	1/1:0,6:6:18:270,18,0	1/1:0,11:11:33:309,33,0	1/1:0,13:13:39:570,39,0	1/1:0,14:14:45:632,45,0	1/1:0,19:19:60:752,60,0	1/1:0,10:10:30:450,30,0	0/0:10,0:10:21:0,21,315	0/0:8,0:8:21:0,21,265	0/0:10,0:10:21:0,21,291	1/1:0,8:8:24:346,24,0	1/1:0,11:11:33:467,33,0	1/1:0,11:11:33:353,33,0	./.:0,2:2:6:63,6,0	1/1:0,16:16:48:693,48,0	1/1:0,17:17:51:503,51,0	1/1:0,10:10:30:319,30,0	1/1:0,15:15:45:661,45,0	1/1:0,15:15:45:535,45,0	0/1:5,4:9:99:153,0,198	1/1:0,16:16:48:586,48,0	1/1:0,9:9:27:405,27,0
Chr05	21105116	21105116	A	G	intergenic	RcuChr05m2126,RcuChr05m2127	.	.	Chr05	21105116	.	A	G	0/0:8,0:8:24:0,24,253	0/0:10,0:10:27:0,27,293	0/0:16,0:16:45:0,45,476	0/0:5,0:5:15:0,15,145	0/0:5,0:5:9:0,9,135	0/0:11,0:11:33:0,33,343	0/0:9,0:9:21:0,21,242	0/0:4,0:4:9:0,9,114	0/0:9,0:9:27:0,27,272	0/0:18,0:18:51:0,51,513	0/0:13,0:13:33:0,33,383	0/0:9,0:9:27:0,27,269	0/1:12,12:24:99:231,0,275	1/1:0,11:11:33:495,33,0	1/1:0,9:9:27:405,27,0	1/1:0,6:6:18:270,18,0	0/0:9,0:9:24:0,24,309	1/1:0,13:13:39:585,39,0	1/1:0,13:13:42:616,42,0	0/1:9,13:22:99:326,0,196	1/1:0,10:10:33:475,33,0	0/0:10,0:10:21:0,21,315	0/0:8,0:8:21:0,21,265	0/0:10,0:10:21:0,21,291	1/1:0,7:7:25:347,25,0	1/1:0,10:10:33:481,33,0	0/1:5,2:7:36:36,0,131	./.:2,0:2:6:0,6,62	1/1:0,17:17:54:791,54,0	0/0:16,0:16:39:0,39,585	0/0:10,0:10:24:0,24,298	1/1:0,16:16:48:720,48,0	0/1:9,6:15:99:120,0,224	0/1:4,5:9:99:198,0,153	0/1:8,8:16:99:177,0,174	1/1:0,10:10:30:450,30,0
Chr05	21105133	21105133	C	T	intergenic	RcuChr05m2126,RcuChr05m2127	.	.	Chr05	21105133	.	C	T	0/0:8,0:8:24:0,24,253	0/0:10,0:10:27:0,27,293	1/1:0,17:17:51:527,51,0	0/0:7,0:7:21:0,21,192	1/1:0,4:4:12:124,12,0	1/1:0,12:12:36:354,36,0	1/1:0,8:8:24:243,24,0	1/1:0,4:4:12:123,12,0	1/1:0,12:12:36:369,36,0	1/1:0,18:18:54:525,54,0	1/1:0,13:13:38:367,38,0	1/1:0,9:9:27:281,27,0	1/1:0,24:24:72:858,72,0	1/1:0,13:13:39:550,39,0	1/1:0,10:10:30:436,30,0	1/1:0,8:8:24:332,24,0	1/1:0,8:8:24:234,24,0	1/1:0,15:15:45:632,45,0	1/1:0,13:13:39:571,39,0	1/1:0,23:23:69:861,69,0	1/1:0,15:15:45:573,45,0	0/0:10,0:10:21:0,21,315	0/0:8,0:8:21:0,21,265	0/0:10,0:10:21:0,21,291	1/1:0,9:9:28:372,28,0	1/1:0,9:9:30:436,30,0	1/1:0,8:8:24:274,24,0	1/1:0,4:4:12:124,12,0	1/1:0,16:16:48:700,48,0	1/1:0,18:18:54:512,54,0	1/1:0,9:9:27:285,27,0	1/1:0,15:15:48:657,48,0	1/1:0,14:14:42:507,42,0	0/1:4,5:9:99:198,0,153	1/1:0,20:20:60:693,60,0	1/1:0,11:11:33:481,33,0
Chr05	21105216	21105216	G	T	intergenic	RcuChr05m2126,RcuChr05m2127	.	.	Chr05	21105216	.	G	T	0/0:7,0:7:21:0,21,233	0/0:10,0:10:27:0,27,293	1/1:0,11:11:33:346,33,0	0/0:7,0:7:21:0,21,208	1/1:0,6:6:18:185,18,0	1/1:0,16:16:48:503,48,0	1/1:0,6:6:18:183,18,0	1/1:0,5:5:15:156,15,0	1/1:0,15:15:45:446,45,0	1/1:0,14:14:42:424,42,0	1/1:0,7:7:21:203,21,0	1/1:0,4:4:12:121,12,0	1/1:0,24:24:72:749,72,0	1/1:0,10:10:30:307,30,0	1/1:0,5:5:15:154,15,0	1/1:0,7:7:21:214,21,0	1/1:0,4:4:12:122,12,0	1/1:0,14:14:42:413,42,0	1/1:0,8:8:24:245,24,0	1/1:0,27:27:81:852,81,0	1/1:0,11:11:33:318,33,0	0/0:10,0:10:21:0,21,315	0/0:7,0:7:21:0,21,233	0/0:8,0:8:24:0,24,230	1/1:0,9:9:27:271,27,0	1/1:0,8:8:24:244,24,0	1/1:0,11:11:33:334,33,0	1/1:0,9:9:27:280,27,0	1/1:0,14:14:42:441,42,0	1/1:0,24:24:72:708,72,0	1/1:0,8:8:24:255,24,0	1/1:0,16:16:48:480,48,0	1/1:0,11:11:33:332,33,0	0/1:4,5:9:94:128,0,94	1/1:0,17:17:51:523,51,0	1/1:0,12:12:36:344,36,0
Chr05	21105232	21105232	T	C	intergenic	RcuChr05m2126,RcuChr05m2127	.	.	Chr05	21105232	.	T	C	0/0:7,0:7:21:0,21,233	0/0:10,0:10:27:0,27,293	0/0:10,0:10:30:0,30,295	0/0:7,0:7:21:0,21,208	0/0:5,0:5:15:0,15,148	0/0:12,0:12:33:0,33,371	0/0:7,0:7:21:0,21,210	0/0:5,0:5:15:0,15,149	0/0:10,0:10:27:0,27,298	0/0:14,0:14:34:0,34,496	0/0:6,0:6:15:0,15,181	0/0:3,0:3:9:0,9,91	0/1:13,11:24:99:269,0,315	1/1:0,10:10:30:308,30,0	1/1:0,4:4:12:123,12,0	1/1:0,8:8:24:245,24,0	0/0:4,0:4:9:0,9,118	1/1:0,14:14:42:389,42,0	1/1:0,8:8:24:245,24,0	0/1:9,19:28:99:520,0,200	1/1:0,13:13:39:377,39,0	0/0:10,0:10:21:0,21,315	0/0:6,0:6:18:0,18,184	0/0:8,0:8:24:0,24,230	1/1:0,8:8:24:239,24,0	1/1:0,7:7:21:215,21,0	0/1:8,3:11:58:58,0,213	0/0:9,0:9:21:0,21,256	1/1:0,15:15:45:456,45,0	0/0:21,0:21:60:0,60,620	0/0:6,0:6:15:0,15,172	1/1:0,17:17:51:507,51,0	0/1:4,6:10:93:154,0,93	0/1:5,5:10:99:124,0,124	0/1:10,8:18:99:191,0,239	1/1:0,12:12:36:352,36,0
Chr05	21105360	21105360	T	C	intergenic	RcuChr05m2126,RcuChr05m2127	.	.	Chr05	21105360	.	T	C	0/0:7,0:7:21:0,21,217	0/0:10,0:10:30:0,30,322	0/0:10,0:10:30:0,30,318	0/0:7,0:7:21:0,21,208	0/0:7,0:7:21:0,21,199	0/0:10,0:10:23:0,23,309	0/0:4,0:4:12:0,12,109	0/0:6,0:6:12:0,12,178	0/0:10,0:10:27:0,27,298	0/0:17,0:17:39:0,39,585	0/0:7,0:7:21:0,21,213	0/0:9,0:9:21:0,21,279	0/1:11,13:24:99:281,0,266	1/1:0,11:11:33:304,33,0	1/1:0,7:7:21:178,21,0	1/1:0,12:12:36:315,36,0	0/0:7,0:7:21:0,21,183	1/1:0,17:17:51:469,51,0	1/1:0,9:9:27:258,27,0	0/1:10,13:23:99:306,0,245	1/1:0,11:11:33:282,33,0	0/0:10,0:10:21:0,21,315	0/0:8,0:8:21:0,21,271	0/0:8,0:8:24:0,24,230	0/1:6,6:12:99:124,0,142	1/1:0,9:9:27:249,27,0	0/1:9,4:13:73:73,0,224	0/0:9,0:9:21:0,21,256	1/1:0,15:15:45:424,45,0	0/0:22,0:22:60:0,60,777	0/0:8,0:8:21:0,21,310	1/1:0,27:27:81:713,81,0	0/1:3,5:8:70:118,0,70	0/1:2,6:8:39:131,0,39	0/1:7,8:15:99:169,0,169	1/1:0,14:14:42:391,42,0
Chr05	21105392	21105392	C	T	intergenic	RcuChr05m2126,RcuChr05m2127	.	.	Chr05	21105392	.	C	T	0/0:7,0:7:21:0,21,217	0/0:10,0:10:30:0,30,322	1/1:0,12:12:36:387,36,0	0/0:7,0:7:21:0,21,208	1/1:0,9:9:27:239,27,0	1/1:0,15:15:45:468,45,0	1/1:0,6:6:18:184,18,0	1/1:0,6:6:18:173,18,0	1/1:0,18:18:54:528,54,0	1/1:0,18:18:54:550,54,0	1/1:0,14:14:42:442,42,0	1/1:0,8:8:24:248,24,0	0/1:8,11:19:99:284,0,192	0/0:9,0:9:24:0,24,270	0/0:5,0:5:12:0,12,180	0/0:10,0:10:27:0,27,306	1/1:0,6:6:18:172,18,0	0/0:16,0:16:42:0,42,473	0/0:7,0:7:21:0,21,216	0/1:15,8:23:99:188,0,386	0/0:8,0:8:24:0,24,247	0/0:10,0:10:21:0,21,315	0/0:8,0:8:21:0,21,271	0/0:8,0:8:24:0,24,230	0/1:3,5:8:71:136,0,71	0/0:7,0:7:21:0,21,201	0/1:6,8:14:99:201,0,139	1/1:0,9:9:27:284,27,0	0/0:10,0:10:27:0,27,307	1/1:0,26:26:78:737,78,0	1/1:0,12:12:36:349,36,0	0/0:21,0:21:60:0,60,581	0/1:9,3:12:58:58,0,218	0/0:5,0:5:15:0,15,155	0/1:7,6:13:99:148,0,166	0/0:14,0:14:39:0,39,399
Chr05	21105425	21105425	G	A	intergenic	RcuChr05m2126,RcuChr05m2127	.	.	Chr05	21105425	.	G	A	0/0:7,0:7:21:0,21,217	0/0:10,0:10:30:0,30,322	1/1:0,14:14:42:445,42,0	0/0:7,0:7:21:0,21,208	1/1:0,10:10:30:294,30,0	1/1:0,15:15:45:457,45,0	1/1:0,9:9:27:268,27,0	1/1:0,9:9:27:405,27,0	1/1:0,19:19:57:584,57,0	1/1:0,24:24:72:733,72,0	1/1:0,13:13:39:409,39,0	1/1:0,8:8:24:238,24,0	0/1:11,11:22:99:264,0,264	0/0:9,0:9:24:0,24,270	0/0:5,0:5:12:0,12,180	0/0:10,0:10:27:0,27,306	1/1:0,4:4:12:124,12,0	0/0:16,0:16:42:0,42,473	0/0:7,0:7:21:0,21,216	0/1:12,7:19:99:164,0,297	0/0:8,0:8:24:0,24,247	0/0:10,0:10:21:0,21,315	0/0:8,0:8:15:0,15,225	0/0:8,0:8:24:0,24,230	0/1:3,5:8:70:135,0,70	0/0:7,0:7:21:0,21,201	0/1:4,9:13:80:236,0,80	1/1:0,17:17:51:512,51,0	0/0:10,0:10:27:0,27,307	1/1:0,22:22:66:633,66,0	1/1:0,9:9:27:285,27,0	0/0:23,0:23:60:0,60,900	0/1:9,2:11:29:29,0,198	0/0:7,0:7:21:0,21,210	0/1:6,11:17:99:291,0,115	0/0:14,0:14:39:0,39,384
Chr05	21105448	21105448	G	A	intergenic	RcuChr05m2126,RcuChr05m2127	.	.	Chr05	21105448	.	G	A	0/0:7,0:7:21:0,21,217	0/0:10,0:10:30:0,30,322	1/1:0,15:15:45:483,45,0	0/0:7,0:7:21:0,21,208	1/1:0,9:9:27:277,27,0	1/1:0,13:13:39:402,39,0	1/1:0,8:8:24:240,24,0	1/1:0,9:9:27:405,27,0	1/1:0,16:16:48:481,48,0	1/1:0,28:28:84:831,84,0	1/1:0,11:11:33:345,33,0	1/1:0,9:9:27:264,27,0	1/1:0,21:21:63:632,63,0	1/1:0,12:12:36:355,36,0	1/1:0,7:7:21:215,21,0	1/1:0,12:12:36:361,36,0	1/1:0,5:5:15:141,15,0	1/1:0,16:16:48:470,48,0	1/1:0,10:10:30:316,30,0	1/1:0,22:22:66:705,66,0	1/1:0,13:13:39:370,39,0	0/0:10,0:10:21:0,21,315	0/0:7,0:7:21:0,21,232	0/0:8,0:8:24:0,24,230	1/1:0,9:9:27:272,27,0	1/1:0,10:10:30:290,30,0	1/1:0,13:13:39:380,39,0	1/1:0,14:14:42:433,42,0	1/1:0,10:10:30:310,30,0	1/1:0,20:20:60:582,60,0	1/1:0,9:9:27:287,27,0	1/1:0,22:22:66:656,66,0	1/1:0,8:8:24:223,24,0	0/1:5,4:9:96:96,0,129	1/1:0,16:16:48:491,48,0	1/1:0,16:16:48:461,48,0
Chr05	21105490	21105490	G	A	intergenic	RcuChr05m2126,RcuChr05m2127	.	.	Chr05	21105490	.	G	A	0/0:7,0:7:21:0,21,217	0/0:19,0:19:54:0,54,571	1/1:0,12:12:36:368,36,0	0/0:7,0:7:18:0,18,270	1/1:0,8:8:24:246,24,0	1/1:0,12:12:36:369,36,0	1/1:0,13:13:39:393,39,0	1/1:0,8:8:24:246,24,0	1/1:0,12:12:36:365,36,0	1/1:0,22:22:66:666,66,0	1/1:0,11:11:33:328,33,0	1/1:0,9:9:27:279,27,0	1/1:0,29:29:87:841,87,0	1/1:0,14:14:42:417,42,0	1/1:0,6:6:18:178,18,0	1/1:0,10:10:30:293,30,0	1/1:0,8:8:24:231,24,0	1/1:0,17:17:51:503,51,0	1/1:0,13:13:39:390,39,0	1/1:0,26:26:78:822,78,0	1/1:0,13:13:39:386,39,0	0/0:9,0:9:24:0,24,289	0/0:7,0:7:21:0,21,228	0/0:8,0:8:24:0,24,230	1/1:0,6:6:18:176,18,0	1/1:0,7:7:21:213,21,0	1/1:0,11:11:33:332,33,0	1/1:0,12:12:36:340,36,0	1/1:0,15:15:45:450,45,0	1/1:0,27:27:81:805,81,0	1/1:0,14:14:42:438,42,0	1/1:0,23:23:69:665,69,0	1/1:0,9:9:27:262,27,0	0/0:11,0:11:0:0,0,192	1/1:0,16:16:48:476,48,0	1/1:0,16:16:48:488,48,0
Chr05	21105539	21105539	C	G	intergenic	RcuChr05m2126,RcuChr05m2127	.	.	Chr05	21105539	.	C	G	0/0:7,0:7:21:0,21,217	0/0:16,0:16:37:0,37,489	1/1:0,9:9:27:269,27,0	0/0:7,0:7:21:0,21,226	1/1:0,8:8:24:223,24,0	1/1:0,15:15:44:383,44,0	1/1:0,17:17:51:438,51,0	1/1:0,11:11:33:286,33,0	1/1:0,15:15:45:419,45,0	1/1:0,24:24:72:645,72,0	1/1:0,8:8:24:233,24,0	1/1:0,9:9:27:257,27,0	1/1:0,30:30:90:842,90,0	1/1:0,7:7:21:181,21,0	1/1:0,8:8:24:228,24,0	1/1:0,12:12:36:315,36,0	1/1:0,11:11:33:294,33,0	1/1:0,17:17:51:453,51,0	1/1:0,12:12:36:356,36,0	1/1:0,29:29:87:847,87,0	1/1:0,8:8:24:219,24,0	0/0:9,0:9:24:0,24,289	0/0:7,0:7:21:0,21,228	0/0:8,0:8:24:0,24,230	1/1:0,6:6:18:180,18,0	1/1:0,10:10:30:268,30,0	1/1:0,10:10:30:279,30,0	1/1:0,9:9:27:260,27,0	1/1:0,15:15:45:404,45,0	1/1:0,26:26:78:712,78,0	1/1:0,13:13:39:367,39,0	1/1:0,18:18:54:501,54,0	1/1:0,7:7:21:196,21,0	0/1:7,3:10:56:56,0,164	1/1:0,14:14:42:394,42,0	1/1:0,15:15:45:417,45,0
Chr05	21105572	21105572	A	T	intergenic	RcuChr05m2126,RcuChr05m2127	.	.	Chr05	21105572	.	A	T	0/0:3,0:3:6:0,6,90	0/0:9,0:9:24:0,24,286	1/1:0,10:10:30:317,30,0	0/0:7,0:7:21:0,21,226	1/1:0,10:10:30:308,30,0	1/1:0,15:15:45:442,45,0	1/1:0,15:15:45:434,45,0	1/1:0,10:10:30:415,30,0	1/1:0,10:10:30:307,30,0	1/1:0,20:20:60:611,60,0	1/1:0,11:11:33:341,33,0	1/1:0,8:8:24:250,24,0	1/1:0,33:33:99:979,99,0	1/1:0,8:8:24:234,24,0	1/1:0,4:4:12:123,12,0	1/1:0,12:12:36:357,36,0	1/1:0,11:11:33:325,33,0	1/1:0,15:15:45:453,45,0	1/1:0,12:12:36:377,36,0	1/1:0,24:24:72:742,72,0	1/1:0,9:9:27:267,27,0	0/0:9,0:9:24:0,24,289	0/0:7,0:7:21:0,21,237	0/0:8,0:8:21:0,21,239	1/1:0,6:6:18:194,18,0	1/1:0,16:16:48:470,48,0	1/1:0,12:12:36:371,36,0	1/1:0,6:6:18:187,18,0	1/1:0,13:13:39:403,39,0	1/1:0,25:25:75:755,75,0	1/1:0,12:12:36:375,36,0	1/1:0,18:18:54:536,54,0	1/1:0,9:9:27:268,27,0	0/1:7,3:10:63:63,0,187	1/1:0,10:10:30:297,30,0	1/1:0,15:15:45:449,45,0
Chr05	21105586	21105586	C	A	intergenic	RcuChr05m2126,RcuChr05m2127	.	.	Chr05	21105586	.	C	A	0/0:3,0:3:6:0,6,90	0/0:9,0:9:24:0,24,286	1/1:0,10:10:30:312,30,0	0/0:7,0:7:21:0,21,226	1/1:0,8:8:24:244,24,0	1/1:0,13:13:39:388,39,0	1/1:0,10:10:30:278,30,0	1/1:0,10:10:30:422,30,0	1/1:0,10:10:30:308,30,0	1/1:0,21:21:63:659,63,0	1/1:0,9:9:27:281,27,0	1/1:0,6:6:18:185,18,0	1/1:0,27:27:81:828,81,0	1/1:0,4:4:12:121,12,0	1/1:0,5:5:15:155,15,0	1/1:0,14:14:42:405,42,0	1/1:0,8:8:24:243,24,0	1/1:0,14:14:42:426,42,0	1/1:0,11:11:33:341,33,0	1/1:0,19:19:57:605,57,0	1/1:0,10:10:30:297,30,0	0/0:9,0:9:24:0,24,289	0/0:7,0:7:21:0,21,237	0/0:8,0:8:21:0,21,239	1/1:0,6:6:18:189,18,0	1/1:0,14:14:42:416,42,0	1/1:0,7:7:21:214,21,0	1/1:0,7:7:21:217,21,0	1/1:0,10:10:30:308,30,0	1/1:0,19:19:57:580,57,0	1/1:0,9:9:27:279,27,0	1/1:0,16:16:48:485,48,0	1/1:0,9:9:27:265,27,0	0/1:8,3:11:62:62,0,195	1/1:0,12:12:36:366,36,0	1/1:0,11:11:33:321,33,0
Chr05	21105650	21105650	T	A	intergenic	RcuChr05m2126,RcuChr05m2127	.	.	Chr05	21105650	.	T	A	0/0:5,0:5:15:0,15,172	0/0:9,0:9:24:0,24,286	0/0:7,0:7:21:0,21,216	0/0:7,0:7:21:0,21,226	0/0:5,0:5:15:0,15,138	0/0:11,0:11:30:0,30,335	0/0:10,0:10:27:0,27,264	0/0:7,0:7:21:0,21,198	0/0:7,0:7:21:0,21,215	0/0:20,0:20:60:0,60,611	0/0:7,0:7:21:0,21,213	0/0:7,0:7:18:0,18,270	0/1:18,10:28:99:221,0,455	1/1:0,6:6:18:184,18,0	1/1:0,5:5:15:151,15,0	1/1:0,4:4:12:120,12,0	0/0:7,0:7:21:0,21,197	1/1:0,12:12:36:360,36,0	1/1:0,11:11:33:316,33,0	0/1:6,16:22:99:443,0,122	1/1:0,7:7:21:200,21,0	0/0:9,0:9:24:0,24,289	0/0:6,0:6:12:0,12,180	0/0:8,0:8:21:0,21,239	0/1:2,4:6:45:104,0,45	1/1:0,13:13:39:393,39,0	0/1:8,7:15:99:165,0,195	0/0:7,0:7:21:0,21,214	1/1:0,4:4:12:125,12,0	0/0:11,0:11:30:0,30,311	0/0:11,0:11:33:0,33,322	1/1:0,21:21:63:618,63,0	0/0:4,0:4:12:0,12,114	0/1:7,4:11:89:89,0,172	0/1:5,5:10:99:123,0,124	1/1:0,18:18:53:503,53,0
Chr05	21105681	21105681	C	G	intergenic	RcuChr05m2126,RcuChr05m2127	.	.	Chr05	21105681	.	C	G	0/0:7,0:7:21:0,21,227	0/0:9,0:9:24:0,24,286	1/1:0,12:12:36:374,36,0	0/0:4,0:4:12:0,12,128	1/1:0,6:6:18:178,18,0	1/1:0,18:18:54:536,54,0	1/1:0,14:14:42:396,42,0	1/1:0,11:11:33:340,33,0	1/1:0,15:15:45:441,45,0	1/1:0,23:23:69:708,69,0	1/1:0,7:7:21:214,21,0	1/1:0,8:8:24:245,24,0	1/1:0,31:31:93:915,93,0	1/1:0,8:8:24:242,24,0	1/1:0,8:8:24:241,24,0	1/1:0,6:6:18:178,18,0	1/1:0,8:8:24:229,24,0	1/1:0,15:15:45:427,45,0	1/1:0,13:13:39:381,39,0	1/1:0,24:24:72:748,72,0	1/1:0,6:6:18:179,18,0	0/0:9,0:9:24:0,24,289	0/0:8,0:8:21:0,21,305	0/0:8,0:8:21:0,21,239	1/1:0,11:11:33:347,33,0	1/1:0,11:11:33:327,33,0	1/1:0,14:14:42:412,42,0	1/1:0,13:13:39:391,39,0	1/1:0,7:7:21:211,21,0	1/1:0,19:19:57:565,57,0	1/1:0,13:13:39:384,39,0	1/1:0,23:23:69:668,69,0	1/1:0,4:4:12:122,12,0	0/1:6,3:9:64:64,0,159	1/1:0,11:11:33:331,33,0	1/1:0,19:19:57:570,57,0
Chr05	21105714	21105714	C	T	intergenic	RcuChr05m2126,RcuChr05m2127	.	.	Chr05	21105714	.	C	T	0/0:7,0:7:21:0,21,227	0/0:9,0:9:24:0,24,286	1/1:0,14:14:42:446,42,0	0/0:4,0:4:12:0,12,128	1/1:0,7:7:21:215,21,0	1/1:0,18:18:54:531,54,0	1/1:0,15:15:45:441,45,0	1/1:0,16:16:48:477,48,0	1/1:0,16:16:48:477,48,0	1/1:0,24:24:72:685,72,0	1/1:0,10:10:30:284,30,0	1/1:0,10:10:30:306,30,0	1/1:0,35:35:99:1041,105,0	1/1:0,9:9:27:274,27,0	1/1:0,8:8:24:247,24,0	1/1:0,9:9:27:274,27,0	1/1:0,11:11:33:324,33,0	1/1:0,15:15:45:454,45,0	1/1:0,19:19:57:558,57,0	1/1:0,21:21:63:662,63,0	1/1:0,7:7:21:212,21,0	0/0:9,0:9:24:0,24,289	0/0:8,0:8:21:0,21,305	0/0:8,0:8:21:0,21,239	1/1:0,12:12:36:373,36,0	1/1:0,15:15:45:438,45,0	1/1:0,15:15:45:458,45,0	1/1:0,18:18:54:525,54,0	1/1:0,8:8:24:246,24,0	1/1:0,25:25:75:753,75,0	1/1:0,14:14:42:429,42,0	1/1:0,27:27:81:776,81,0	./.:0,2:2:6:62,6,0	0/1:6,6:12:99:149,0,152	1/1:0,15:15:45:447,45,0	1/1:0,20:20:60:586,60,0
Chr05	21105779	21105779	C	A	intergenic	RcuChr05m2126,RcuChr05m2127	.	.	Chr05	21105779	.	C	A	0/0:7,0:7:21:0,21,227	0/0:3,0:3:6:0,6,90	0/0:11,0:11:21:0,21,315	0/0:4,0:4:6:0,6,90	0/0:8,0:8:21:0,21,228	0/0:11,0:11:27:0,27,315	0/0:8,0:8:21:0,21,315	0/0:7,0:7:21:0,21,207	0/0:9,0:9:24:0,24,269	0/0:18,0:18:42:0,42,523	0/0:8,0:8:21:0,21,220	0/0:8,0:8:15:0,15,225	0/1:20,16:36:99:358,0,493	1/1:0,7:7:21:210,21,0	1/1:0,6:6:18:182,18,0	1/1:0,12:12:36:364,36,0	0/0:9,0:9:21:0,21,255	1/1:0,15:15:45:420,45,0	1/1:0,14:14:42:411,42,0	0/1:2,17:19:5:475,0,5	1/1:0,6:6:18:184,18,0	0/0:6,0:6:6:0,6,90	0/0:8,0:8:21:0,21,305	0/0:8,0:8:21:0,21,239	0/1:4,8:12:90:208,0,90	1/1:0,20:20:60:544,60,0	0/1:5,7:12:92:173,0,92	0/0:8,0:8:21:0,21,246	1/1:0,13:13:39:403,39,0	0/0:21,0:21:60:0,60,900	0/0:7,0:7:15:0,15,225	1/1:0,27:27:81:818,81,0	0/1:3,5:8:45:129,0,45	0/1:2,7:9:35:194,0,35	0/1:6,10:16:99:225,0,106	1/1:0,14:14:42:416,42,0
Chr05	21106484	21106484	C	T	intergenic	RcuChr05m2126,RcuChr05m2127	.	.	Chr05	21106484	.	C	T,*	./.:2,0,0:2:6:0,6,70,6,70,70	2/2:0,0,8:8:24:338,338,338,24,24,0	./.:2,0,0:2:.:.	./.:2,0,0:2:6:0,6,61,6,61,61	./.:0,0,2:2:6:52,52,52,6,6,0	./.:1,0,0:1:.:.	./.:1,0,0:1:.:.	./.:4,0,0:4:.:.	./.:2,0,0:2:.:.	./.:4,0,0:4:.:.	2/2:0,0,4:4:12:132,132,132,12,12,0	./.:0,0,0:0:.:.	2/2:0,0,6:6:14:107,107,107,14,14,0	./.:4,0,0:4:.:.	./.:0,0,0:0:.:.	./.:0,0,0:0:.:.	2/2:0,0,4:4:12:106,106,106,12,12,0	2/2:0,0,3:3:9:88,88,88,9,9,0	./.:0,0,0:0:.:.	./.:4,0,0:4:.:.	2/2:1,0,2:3:3:50,51,54,3,6,0	0/0:6,0,0:6:18:0,18,195,18,195,195	2/2:0,0,4:4:11:107,107,107,11,11,0	0/0:8,0,0:8:0:0,0,187,0,187,187	2/2:0,0,3:3:9:93,93,93,9,9,0	./.:4,0,0:4:.:.	2/2:0,0,3:3:9:82,82,82,9,9,0	./.:3,0,0:3:.:.	./.:1,0,0:1:.:.	1/1:0,5,0:5:14:133,14,0,133,14,133	2/2:1,0,6:7:16:146,147,148,16,17,0	./.:0,2,0:2:6:68,6,0,68,6,68	./.:2,0,0:2:.:.	2/2:0,0,3:3:9:97,97,97,9,9,0	./.:2,0,0:2:.:.	./.:2,0,0:2:.:.
Chr05	21106484	21106484	C	0	intergenic	RcuChr05m2126,RcuChr05m2127	.	.	Chr05	21106484	.	C	T,*	./.:2,0,0:2:6:0,6,70,6,70,70	2/2:0,0,8:8:24:338,338,338,24,24,0	./.:2,0,0:2:.:.	./.:2,0,0:2:6:0,6,61,6,61,61	./.:0,0,2:2:6:52,52,52,6,6,0	./.:1,0,0:1:.:.	./.:1,0,0:1:.:.	./.:4,0,0:4:.:.	./.:2,0,0:2:.:.	./.:4,0,0:4:.:.	2/2:0,0,4:4:12:132,132,132,12,12,0	./.:0,0,0:0:.:.	2/2:0,0,6:6:14:107,107,107,14,14,0	./.:4,0,0:4:.:.	./.:0,0,0:0:.:.	./.:0,0,0:0:.:.	2/2:0,0,4:4:12:106,106,106,12,12,0	2/2:0,0,3:3:9:88,88,88,9,9,0	./.:0,0,0:0:.:.	./.:4,0,0:4:.:.	2/2:1,0,2:3:3:50,51,54,3,6,0	0/0:6,0,0:6:18:0,18,195,18,195,195	2/2:0,0,4:4:11:107,107,107,11,11,0	0/0:8,0,0:8:0:0,0,187,0,187,187	2/2:0,0,3:3:9:93,93,93,9,9,0	./.:4,0,0:4:.:.	2/2:0,0,3:3:9:82,82,82,9,9,0	./.:3,0,0:3:.:.	./.:1,0,0:1:.:.	1/1:0,5,0:5:14:133,14,0,133,14,133	2/2:1,0,6:7:16:146,147,148,16,17,0	./.:0,2,0:2:6:68,6,0,68,6,68	./.:2,0,0:2:.:.	2/2:0,0,3:3:9:97,97,97,9,9,0	./.:2,0,0:2:.:.	./.:2,0,0:2:.:.
Chr05	21106612	21106612	A	G	intergenic	RcuChr05m2126,RcuChr05m2127	.	.	Chr05	21106612	.	A	G	0/0:7,0:7:21:0,21,223	0/0:7,0:7:21:0,21,226	1/1:0,17:17:51:493,51,0	./.:2,0:2:6:0,6,61	1/1:0,7:7:21:215,21,0	1/1:0,8:8:24:222,24,0	1/1:0,4:4:12:121,12,0	1/1:0,5:5:15:159,15,0	1/1:0,6:6:18:182,18,0	1/1:0,9:9:27:278,27,0	1/1:0,4:4:12:124,12,0	1/1:0,5:5:15:148,15,0	1/1:0,10:10:30:310,30,0	1/1:0,5:5:15:155,15,0	1/1:0,10:10:30:310,30,0	./.:0,2:2:6:62,6,0	1/1:0,9:9:27:278,27,0	1/1:0,9:9:27:275,27,0	1/1:0,11:11:33:316,33,0	1/1:0,5:5:15:160,15,0	1/1:0,5:5:15:155,15,0	0/0:9,0:9:20:0,20,301	0/0:7,0:7:21:0,21,231	0/0:4,0:4:12:0,12,118	1/1:0,8:8:24:254,24,0	1/1:0,6:6:18:172,18,0	1/1:0,6:6:18:182,18,0	1/1:0,3:3:9:95,9,0	1/1:0,13:13:39:383,39,0	1/1:0,12:12:36:350,36,0	1/1:0,5:5:15:158,15,0	1/1:0,6:6:18:184,18,0	1/1:0,6:6:18:163,18,0	0/1:7,2:9:34:34,0,177	1/1:0,7:7:21:218,21,0	1/1:0,6:6:18:183,18,0
Chr05	21106845	21106845	G	A	intergenic	RcuChr05m2126,RcuChr05m2127	.	.	Chr05	21106845	.	G	A	0/0:7,0:7:21:0,21,249	1/1:0,13:13:39:405,39,0	1/1:0,13:13:39:388,39,0	1/1:0,8:8:24:256,24,0	1/1:0,5:5:15:153,15,0	1/1:0,12:12:36:371,36,0	1/1:0,9:9:27:240,27,0	1/1:0,6:6:18:187,18,0	1/1:0,7:7:21:214,21,0	1/1:0,14:14:42:424,42,0	1/1:0,11:11:33:349,33,0	1/1:0,15:15:45:454,45,0	1/1:0,18:18:54:524,54,0	1/1:0,11:11:33:334,33,0	1/1:0,19:19:57:562,57,0	1/1:0,10:10:30:289,30,0	1/1:0,13:13:39:362,39,0	1/1:0,11:11:33:331,33,0	1/1:0,8:8:24:241,24,0	1/1:0,20:20:60:620,60,0	1/1:0,12:12:36:347,36,0	1/1:0,18:18:54:565,54,0	0/0:11,0:11:24:0,24,360	1/1:0,12:12:36:359,36,0	1/1:0,9:9:27:287,27,0	1/1:0,19:19:57:542,57,0	1/1:0,11:11:33:323,33,0	1/1:0,16:16:48:486,48,0	1/1:0,20:20:60:573,60,0	1/1:0,20:20:60:612,60,0	1/1:0,11:11:33:331,33,0	1/1:0,16:16:48:487,48,0	1/1:0,13:13:39:404,39,0	1/1:0,18:18:54:534,54,0	1/1:0,9:9:27:265,27,0	1/1:0,17:17:51:491,51,0
Chr05	21106973	21106973	T	C	intergenic	RcuChr05m2126,RcuChr05m2127	.	.	Chr05	21106973	.	T	C	0/0:7,0:7:21:0,21,249	0/0:9,0:9:24:0,24,290	1/1:0,17:17:51:517,51,0	0/0:8,0:8:21:0,21,249	./.:0,0:0:.:.	1/1:0,17:17:51:458,51,0	1/1:0,6:6:18:176,18,0	1/1:0,10:10:30:294,30,0	1/1:0,14:14:42:404,42,0	1/1:0,19:19:57:584,57,0	1/1:0,12:12:36:358,36,0	1/1:0,9:9:27:276,27,0	1/1:0,18:18:54:526,54,0	1/1:0,6:6:18:179,18,0	1/1:0,12:12:36:356,36,0	1/1:0,6:6:18:178,18,0	1/1:0,9:9:27:257,27,0	1/1:0,10:10:30:297,30,0	1/1:0,13:13:39:390,39,0	1/1:0,34:34:99:1021,102,0	1/1:0,7:7:21:197,21,0	0/0:9,0:9:24:0,24,302	0/0:7,0:7:21:0,21,243	0/0:9,0:9:27:0,27,282	1/1:0,8:8:24:252,24,0	1/1:0,23:23:68:624,68,0	1/1:0,13:13:39:376,39,0	1/1:0,17:17:51:514,51,0	1/1:0,18:18:54:535,54,0	1/1:0,18:18:54:511,54,0	1/1:0,12:12:36:340,36,0	1/1:0,17:17:51:488,51,0	1/1:0,14:14:42:395,42,0	0/1:7,5:12:99:118,0,182	1/1:0,17:17:51:508,51,0	1/1:0,18:18:54:517,54,0
Chr05	21107021	21107021	T	G	intergenic	RcuChr05m2126,RcuChr05m2127	.	.	Chr05	21107021	.	T	G	0/0:7,0:7:21:0,21,249	0/0:9,0:9:24:0,24,290	1/1:0,14:14:42:415,42,0	1/1:0,11:11:33:320,33,0	./.:0,2:2:6:55,6,0	1/1:0,21:21:63:566,63,0	1/1:0,9:9:27:246,27,0	1/1:0,8:8:24:233,24,0	1/1:0,15:15:45:408,45,0	1/1:0,25:25:75:712,75,0	1/1:0,14:14:42:408,42,0	1/1:0,11:11:33:316,33,0	1/1:0,17:17:51:478,51,0	1/1:0,5:5:15:124,15,0	1/1:0,10:10:30:287,30,0	1/1:0,8:8:24:231,24,0	1/1:0,10:10:30:274,30,0	1/1:0,8:8:24:222,24,0	1/1:0,7:7:21:197,21,0	1/1:0,29:29:87:854,87,0	1/1:0,6:6:18:162,18,0	1/1:0,12:12:36:370,36,0	0/0:7,0:7:21:0,21,243	1/1:0,10:10:30:298,30,0	1/1:0,7:7:21:213,21,0	1/1:0,25:25:75:699,75,0	1/1:0,13:13:39:368,39,0	1/1:0,18:18:54:525,54,0	1/1:0,15:15:45:434,45,0	1/1:0,20:20:60:551,60,0	1/1:0,12:12:36:339,36,0	1/1:0,25:25:75:697,75,0	1/1:0,12:12:36:344,36,0	0/1:7,3:10:58:58,0,188	1/1:0,15:15:45:420,45,0	1/1:0,15:15:45:413,45,0
Chr05	21107680	21107680	C	A	intergenic	RcuChr05m2126,RcuChr05m2127	.	.	Chr05	21107680	.	C	A	0/0:8,0:8:21:0,21,276	0/0:7,0:7:21:0,21,223	1/1:0,17:17:51:731,51,0	0/0:7,0:7:21:0,21,211	1/1:0,3:3:9:120,9,0	1/1:0,8:8:24:360,24,0	1/1:0,11:11:33:463,33,0	1/1:0,10:10:30:450,30,0	1/1:0,10:10:30:346,30,0	1/1:0,11:11:32:437,32,0	1/1:0,8:8:24:360,24,0	1/1:0,10:10:30:450,30,0	0/1:9,16:25:99:636,0,353	0/0:7,0:7:21:0,21,201	0/0:7,0:7:21:0,21,212	0/0:3,0:3:6:0,6,82	1/1:0,12:12:36:532,36,0	0/0:10,0:10:27:0,27,290	0/0:7,0:7:21:0,21,193	0/1:19,7:26:99:237,0,806	0/0:7,0:7:21:0,21,198	0/0:12,0:12:30:0,30,386	0/0:9,0:9:24:0,24,329	0/0:11,0:11:8:0,8,286	0/1:4,4:8:99:119,0,202	0/0:8,0:8:21:0,21,233	0/1:10,6:16:99:222,0,394	1/1:0,14:14:42:597,42,0	0/0:10,0:10:27:0,27,307	1/1:0,23:23:69:993,69,0	1/1:0,9:9:27:389,27,0	0/0:7,0:7:21:0,21,206	0/1:4,4:8:99:156,0,150	0/0:8,0:8:21:0,21,229	0/1:7,2:9:63:63,0,323	0/0:8,0:8:21:0,21,209
Chr05	21108047	21108047	T	A	downstream	RcuChr05m2127	.	.	Chr05	21108047	.	T	A	0/0:8,0:8:21:0,21,276	0/0:5,0:5:15:0,15,144	0/0:8,0:8:21:0,21,252	0/0:8,0:8:21:0,21,250	0/0:4,0:4:9:0,9,105	0/0:6,0:6:18:0,18,185	0/0:8,0:8:21:0,21,315	0/0:7,0:7:21:0,21,213	0/0:4,0:4:0:0,0,69	0/0:8,0:8:21:0,21,250	0/0:3,0:3:9:0,9,93	0/0:7,0:7:21:0,21,200	0/1:15,11:26:99:265,0,358	1/1:0,12:12:36:369,36,0	1/1:0,8:8:24:224,24,0	1/1:0,9:9:27:250,27,0	0/0:8,0:8:24:0,24,245	1/1:0,12:12:36:348,36,0	1/1:0,5:5:15:160,15,0	0/1:2,14:16:14:385,0,14	1/1:0,10:10:30:283,30,0	0/0:11,0:11:21:0,21,315	0/0:7,0:7:21:0,21,237	0/0:7,0:7:21:0,21,207	0/1:1,4:5:16:98,0,16	1/1:0,9:9:27:263,27,0	0/1:10,6:16:99:134,0,252	0/0:8,0:8:20:0,20,225	1/1:0,8:8:24:233,24,0	0/0:11,0:11:24:0,24,335	0/0:7,0:7:21:0,21,209	1/1:0,17:17:51:479,51,0	0/1:7,3:10:62:62,0,174	1/1:0,12:12:36:360,36,0	0/1:8,7:15:99:160,0,201	1/1:0,10:10:30:307,30,0
Chr05	21108458	21108458	G	C	downstream	RcuChr05m2127	.	.	Chr05	21108458	.	G	C	0/0:5,0:5:12:0,12,180	0/0:12,0:12:9:0,9,135	./.:10,0:10:.:.	0/0:10,0:10:6:0,6,90	0/0:7,0:7:6:0,6,90	0/0:12,0:12:6:0,6,90	0/0:5,0:5:6:0,6,90	./.:9,0:9:.:.	0/0:9,0:9:6:0,6,90	0/0:17,0:17:6:0,6,90	0/0:10,0:10:6:0,6,90	./.:4,0:4:.:.	0/1:11,11:22:99:429,0,414	1/1:0,10:10:30:406,30,0	1/1:0,4:4:12:180,12,0	./.:1,0:1:.:.	0/1:10,3:13:81:81,0,391	1/1:0,10:10:36:473,36,0	1/1:0,7:7:21:280,21,0	0/1:4,20:24:78:748,0,78	1/1:0,10:10:30:423,30,0	0/0:13,0:13:6:0,6,90	0/0:7,0:7:21:0,21,237	0/0:9,0:9:6:0,6,90	0/1:6,3:9:96:96,0,230	1/1:0,12:12:36:505,36,0	0/1:4,7:11:99:265,0,158	0/0:11,0:11:6:0,6,90	1/1:0,5:5:15:225,15,0	0/0:10,0:10:6:0,6,90	./.:11,0:11:.:.	1/1:0,18:18:54:764,54,0	0/1:6,6:12:99:234,0,195	0/1:5,6:11:99:221,0,158	0/1:7,3:10:88:88,0,239	1/1:0,11:11:33:495,33,0
Chr05	21108600	21108600	C	G	downstream	RcuChr05m2127	.	.	Chr05	21108600	.	C	G	0/0:7,0:7:21:0,21,212	0/0:6,0:6:18:0,18,187	0/0:20,0:20:57:0,57,855	0/0:7,0:7:21:0,21,228	0/0:9,0:9:21:0,21,275	0/0:10,0:10:27:0,27,304	0/0:7,0:7:21:0,21,211	0/0:4,0:4:9:0,9,122	0/0:8,0:8:24:0,24,225	0/0:12,0:12:33:0,33,360	0/0:11,0:11:27:0,27,335	0/0:10,0:10:27:0,27,349	0/1:7,11:18:99:255,0,166	1/1:0,9:9:27:266,27,0	1/1:0,9:9:27:273,27,0	1/1:0,6:6:18:180,18,0	0/1:8,3:11:45:45,0,191	1/1:0,14:14:42:405,42,0	1/1:0,7:7:21:201,21,0	0/1:4,21:25:54:562,0,54	1/1:0,8:8:24:240,24,0	0/0:10,0:10:30:0,30,339	0/0:7,0:7:21:0,21,237	0/0:8,0:8:20:0,20,248	0/1:8,6:14:99:143,0,181	1/1:0,15:15:45:420,45,0	0/1:4,4:8:96:96,0,99	0/0:8,0:8:21:0,21,235	1/1:0,9:9:27:277,27,0	0/0:10,0:10:21:0,21,307	0/0:8,0:8:21:0,21,251	1/1:0,20:20:60:584,60,0	0/1:7,7:14:99:170,0,143	0/1:2,5:7:40:131,0,40	0/1:4,4:8:99:99,0,102	1/1:0,11:11:33:316,33,0
Chr05	21108636	21108636	T	C	downstream	RcuChr05m2127	.	.	Chr05	21108636	.	T	C	0/0:7,0:7:21:0,21,212	0/0:7,0:7:21:0,21,212	1/1:0,28:28:84:854,84,0	0/0:7,0:7:21:0,21,228	1/1:0,10:10:30:310,30,0	1/1:0,10:10:30:315,30,0	1/1:0,8:8:24:243,24,0	1/1:0,5:5:15:160,15,0	1/1:0,12:12:36:354,36,0	1/1:0,16:16:48:485,48,0	1/1:0,11:11:33:347,33,0	1/1:0,11:11:33:344,33,0	0/1:7,8:15:99:207,0,170	0/0:8,0:8:18:0,18,270	0/0:8,0:8:21:0,21,243	0/0:7,0:7:21:0,21,200	0/1:2,8:10:19:208,0,19	0/0:7,0:7:21:0,21,213	0/0:4,0:4:6:0,6,90	0/1:16,6:22:99:121,0,415	0/0:8,0:8:24:0,24,239	0/0:14,0:14:28:0,28,494	0/0:7,0:7:21:0,21,237	0/0:8,0:8:20:0,20,248	0/1:6,6:12:99:141,0,151	0/0:10,0:10:27:0,27,303	0/1:4,5:9:94:126,0,94	1/1:0,7:7:21:217,21,0	0/0:9,0:9:21:0,21,270	1/1:0,10:10:30:313,30,0	1/1:0,11:11:33:345,33,0	0/0:21,0:21:63:0,63,595	0/1:9,8:17:99:184,0,213	0/0:7,0:7:21:0,21,208	0/1:6,2:8:37:37,0,147	0/0:8,0:8:21:0,21,245
Chr05	21108834	21108834	C	T	downstream	RcuChr05m2127	.	.	Chr05	21108834	.	C	T	0/0:4,0:4:12:0,12,136	0/0:8,0:8:21:0,21,315	0/0:11,0:11:9:0,9,180	0/0:9,0:9:21:0,21,289	0/0:8,0:8:9:0,9,135	0/0:7,0:7:6:0,6,90	0/0:4,0:4:6:0,6,90	./.:2,0:2:6:0,6,54	0/0:8,0:8:0:0,0,45	0/0:12,0:12:6:0,6,90	0/0:6,0:6:9:0,9,135	0/0:7,0:7:0:0,0,134	0/1:6,6:12:99:134,0,236	1/1:0,7:7:21:215,21,0	1/1:0,10:10:30:322,30,0	1/1:0,3:3:9:91,9,0	1/1:0,4:4:12:102,12,0	1/1:0,7:7:21:250,21,0	1/1:0,7:7:21:203,21,0	0/1:4,11:15:99:279,0,121	1/1:0,13:13:39:396,39,0	0/0:15,0:15:21:0,21,315	0/0:7,0:7:21:0,21,225	0/0:8,0:8:20:0,20,248	0/1:6,3:9:48:48,0,250	1/1:0,8:8:24:244,24,0	0/1:1,4:5:15:86,0,15	./.:6,0:6:.:.	1/1:0,8:8:24:249,24,0	0/0:11,0:11:2:0,2,250	./.:3,0:3:.:.	1/1:0,15:15:45:458,45,0	0/1:6,3:9:67:67,0,174	0/1:7,7:14:99:176,0,215	0/1:3,8:11:53:251,0,53	1/1:0,6:6:18:184,18,0
Chr05	21108875	21108875	T	C	downstream	RcuChr05m2127	.	.	Chr05	21108875	.	T	C	0/0:5,0:5:12:0,12,163	0/0:9,0:9:27:0,27,272	0/0:10,0:10:20:0,20,308	0/0:9,0:9:21:0,21,270	1/1:0,5:5:14:114,14,0	1/1:0,7:7:21:221,21,0	1/1:0,3:3:9:93,9,0	./.:0,2:2:6:65,6,0	1/1:0,9:9:27:256,27,0	1/1:0,9:9:27:283,27,0	1/1:0,3:3:9:86,9,0	1/1:0,9:9:27:282,27,0	1/1:1,12:13:7:296,7,0	0/0:3,0:3:9:0,9,90	0/0:7,0:7:21:0,21,201	0/0:3,0:3:6:0,6,86	0/1:3,2:5:48:48,0,76	0/0:7,0:7:21:0,21,202	0/0:3,0:3:9:0,9,88	0/1:13,2:15:20:20,0,378	0/0:6,0:6:18:0,18,166	0/0:10,0:10:20:0,20,338	0/0:9,0:9:24:0,24,360	0/0:3,0:3:6:0,6,81	0/1:4,5:9:99:136,0,99	0/0:6,0:6:15:0,15,183	0/0:4,0:4:12:0,12,118	1/1:0,7:7:21:218,21,0	0/0:12,0:12:22:0,22,387	1/1:0,9:9:27:261,27,0	1/1:0,4:4:12:127,12,0	0/0:10,0:10:21:0,21,280	0/1:9,4:13:88:88,0,225	0/0:8,0:8:21:0,21,237	0/0:10,0:10:0:0,0,192	0/0:4,0:4:9:0,9,119
Chr05	21109318	21109318	A	G	UTR3	RcuChr05m2127	.	.	Chr05	21109318	.	A	G	0/0:7,0:7:21:0,21,224	0/0:7,0:7:21:0,21,224	1/1:0,15:15:45:453,45,0	0/0:8,0:8:21:0,21,245	1/1:0,8:8:24:224,24,0	1/1:0,8:8:24:230,24,0	1/1:0,9:9:27:253,27,0	1/1:0,9:9:27:262,27,0	1/1:0,7:7:21:189,21,0	1/1:0,20:20:60:541,60,0	1/1:0,6:6:18:177,18,0	1/1:0,7:7:21:209,21,0	0/1:12,6:18:99:118,0,313	0/0:8,0:8:21:0,21,242	0/0:8,0:8:21:0,21,236	./.:2,0:2:6:0,6,60	0/1:7,3:10:57:57,0,171	0/0:8,0:8:21:0,21,273	0/0:8,0:8:21:0,21,215	0/1:24,6:30:80:80,0,641	0/0:7,0:7:21:0,21,218	0/0:10,0:10:27:0,27,332	0/0:3,0:3:9:0,9,101	0/0:8,0:8:21:0,21,295	0/1:7,3:10:62:62,0,178	0/0:13,0:13:36:0,36,391	0/1:7,4:11:80:80,0,180	1/1:0,8:8:24:235,24,0	0/0:9,0:9:20:0,20,279	1/1:0,16:16:48:443,48,0	1/1:0,10:10:30:284,30,0	0/0:9,0:9:27:0,27,262	0/1:2,7:9:34:171,0,34	0/0:7,0:7:21:0,21,216	0/1:6,2:8:34:34,0,160	0/0:10,0:10:27:0,27,296
Chr05	21111170	21111170	C	A	upstream	RcuChr05m2127	.	.	Chr05	21111170	.	C	A	0/0:3,0:3:6:0,6,90	1/1:0,16:16:48:520,48,0	1/1:0,18:18:54:545,54,0	1/1:0,15:15:45:485,45,0	1/1:0,14:14:42:424,42,0	1/1:0,9:9:27:253,27,0	1/1:0,6:6:18:183,18,0	1/1:0,8:8:24:233,24,0	1/1:0,13:13:39:374,39,0	1/1:0,17:17:51:518,51,0	1/1:0,6:6:18:186,18,0	1/1:0,9:9:27:278,27,0	1/1:0,19:19:57:571,57,0	1/1:0,12:12:36:365,36,0	1/1:0,8:8:24:244,24,0	1/1:0,8:8:24:234,24,0	1/1:0,7:7:21:211,21,0	1/1:0,13:13:39:360,39,0	1/1:0,5:5:15:153,15,0	1/1:0,25:25:75:773,75,0	1/1:0,9:9:27:275,27,0	1/1:0,16:16:48:526,48,0	./.:2,0:2:6:0,6,68	1/1:0,12:12:36:374,36,0	1/1:0,6:6:18:191,18,0	1/1:0,3:3:9:92,9,0	1/1:0,10:10:30:283,30,0	1/1:0,11:11:33:330,33,0	1/1:0,7:7:21:215,21,0	1/1:0,13:13:39:397,39,0	1/1:0,9:9:27:269,27,0	1/1:0,15:15:45:422,45,0	1/1:0,10:10:30:307,30,0	1/1:0,8:8:24:249,24,0	1/1:0,4:4:12:122,12,0	1/1:0,12:12:36:366,36,0
Chr05	21111738	21111738	C	T	upstream	RcuChr05m2127	.	.	Chr05	21111738	.	C	T	0/0:7,0:7:21:0,21,244	0/0:9,0:9:24:0,24,317	1/1:0,14:14:42:572,42,0	0/0:15,0:15:13:0,13,395	1/1:0,4:4:12:167,12,0	1/1:0,11:11:33:468,33,0	1/1:0,9:9:27:349,27,0	1/1:0,10:10:30:423,30,0	1/1:0,8:8:24:347,24,0	1/1:0,14:14:45:628,45,0	./.:0,2:2:6:90,6,0	1/1:0,10:10:30:438,30,0	1/1:0,24:24:72:993,72,0	1/1:0,9:9:30:437,30,0	1/1:0,16:16:48:641,48,0	1/1:0,5:5:15:177,15,0	1/1:0,5:5:15:211,15,0	1/1:0,10:10:30:422,30,0	1/1:0,11:11:33:473,33,0	1/1:0,21:21:64:849,64,0	1/1:0,6:6:18:222,18,0	0/0:7,0:7:21:0,21,233	0/0:13,0:13:5:0,5,369	0/0:7,0:7:21:0,21,208	./.:0,2:2:6:61,6,0	1/1:0,13:13:39:557,39,0	1/1:0,11:11:33:495,33,0	1/1:0,5:5:15:225,15,0	1/1:0,11:11:33:468,33,0	1/1:0,10:10:30:422,30,0	1/1:0,5:5:15:155,15,0	1/1:0,20:20:60:830,60,0	1/1:0,13:13:40:534,40,0	0/1:3,4:7:99:131,0,114	1/1:0,10:10:30:416,30,0	1/1:0,10:10:30:450,30,0
Chr05	21111831	21111831	A	G	upstream	RcuChr05m2127	.	.	Chr05	21111831	.	A	G	0/0:7,0:7:21:0,21,244	1/1:0,14:14:42:424,42,0	1/1:0,13:13:39:400,39,0	1/1:0,16:16:48:473,48,0	1/1:0,4:4:12:117,12,0	1/1:0,14:14:42:387,42,0	1/1:0,5:5:15:141,15,0	1/1:0,7:7:21:199,21,0	1/1:0,4:4:12:118,12,0	1/1:0,16:16:48:475,48,0	1/1:0,6:6:18:180,18,0	1/1:0,9:9:27:270,27,0	1/1:0,18:18:54:519,54,0	1/1:0,10:10:30:296,30,0	1/1:0,14:14:42:414,42,0	1/1:0,4:4:12:118,12,0	1/1:0,3:3:9:89,9,0	1/1:0,10:10:30:288,30,0	1/1:0,7:7:21:199,21,0	1/1:0,16:16:48:477,48,0	./.:4,0:4:.:.	1/1:0,12:12:36:366,36,0	0/0:8,0:8:21:0,21,238	1/1:0,8:8:24:245,24,0	./.:0,0:0:.:.	1/1:0,11:11:33:312,33,0	1/1:0,15:15:45:435,45,0	1/1:0,6:6:18:183,18,0	1/1:0,4:4:12:120,12,0	1/1:0,12:12:36:357,36,0	./.:0,2:2:6:60,6,0	1/1:0,17:17:51:453,51,0	1/1:0,10:10:30:297,30,0	1/1:0,9:9:27:272,27,0	1/1:0,6:6:18:155,18,0	1/1:0,7:7:21:195,21,0
Chr05	21112613	21112613	T	C	intergenic	RcuChr05m2127,RcuChr05m2128	.	.	Chr05	21112613	.	T	C	0/0:3,0:3:9:0,9,100	0/0:13,0:13:36:0,36,432	0/0:13,0:13:24:0,24,413	0/0:7,0:7:21:0,21,203	0/0:8,0:8:21:0,21,238	0/0:6,0:6:18:0,18,185	0/0:7,0:7:21:0,21,207	0/0:7,0:7:21:0,21,195	0/0:11,0:11:30:0,30,324	0/0:8,0:8:21:0,21,233	0/0:4,0:4:12:0,12,123	0/0:7,0:7:21:0,21,204	0/1:12,8:20:99:176,0,316	1/1:0,6:6:18:177,18,0	1/1:0,10:10:30:296,30,0	1/1:0,4:4:12:118,12,0	0/1:1,5:6:12:120,0,12	1/1:0,9:9:27:264,27,0	1/1:0,5:5:15:154,15,0	0/1:7,13:20:99:332,0,160	1/1:0,9:9:27:256,27,0	0/0:7,0:7:21:0,21,219	0/0:10,0:10:25:0,25,336	0/0:8,0:8:21:0,21,278	0/1:7,6:13:99:132,0,181	1/1:0,9:9:27:267,27,0	0/1:6,8:14:99:191,0,144	0/0:9,0:9:24:0,24,295	1/1:0,11:11:33:326,33,0	0/0:20,0:20:60:0,60,606	0/0:7,0:7:21:0,21,206	1/1:0,14:14:42:410,42,0	0/1:4,8:12:91:161,0,91	0/1:10,6:16:99:134,0,262	0/1:7,4:11:87:87,0,161	1/1:0,12:12:36:351,36,0
Chr05	21112738	21112738	C	T	intergenic	RcuChr05m2127,RcuChr05m2128	.	.	Chr05	21112738	.	C	T	0/0:8,0:8:21:0,21,260	0/0:8,0:8:21:0,21,257	0/0:13,0:13:24:0,24,413	0/0:7,0:7:21:0,21,203	0/0:9,0:9:21:0,21,304	0/0:5,0:5:15:0,15,152	0/0:7,0:7:21:0,21,207	0/0:7,0:7:21:0,21,195	0/0:11,0:11:30:0,30,324	0/0:8,0:8:24:0,24,239	0/0:7,0:7:21:0,21,202	0/0:7,0:7:21:0,21,212	0/1:10,10:20:99:234,0,248	1/1:0,9:9:27:281,27,0	1/1:0,6:6:18:184,18,0	1/1:0,6:6:18:183,18,0	0/0:12,0:12:6:0,6,277	1/1:0,12:12:36:367,36,0	1/1:0,4:4:12:121,12,0	0/1:6,16:22:99:448,0,120	1/1:0,11:11:33:323,33,0	0/0:7,0:7:21:0,21,219	0/0:7,0:7:21:0,21,226	0/0:7,0:7:21:0,21,209	0/1:7,7:14:99:180,0,177	1/1:0,12:12:36:369,36,0	0/1:9,4:13:83:83,0,218	0/0:9,0:9:21:0,21,259	1/1:0,16:16:48:485,48,0	0/0:20,0:20:60:0,60,606	0/0:8,0:8:21:0,21,223	1/1:0,13:13:39:384,39,0	0/1:3,4:7:69:101,0,69	0/1:6,3:9:67:67,0,139	0/1:8,9:17:99:227,0,169	1/1:0,16:16:48:478,48,0
Chr05	21112771	21112771	C	T	intergenic	RcuChr05m2127,RcuChr05m2128	.	.	Chr05	21112771	.	C	T	0/0:9,0:9:21:0,21,311	0/0:8,0:8:21:0,21,257	1/1:0,15:15:45:472,45,0	0/0:7,0:7:21:0,21,203	1/1:0,9:9:27:272,27,0	1/1:0,7:7:21:215,21,0	1/1:0,15:15:45:432,45,0	1/1:0,11:11:33:347,33,0	1/1:0,15:15:45:445,45,0	1/1:0,12:12:36:373,36,0	1/1:0,7:7:21:215,21,0	1/1:0,9:9:27:275,27,0	1/1:0,28:28:84:835,84,0	1/1:0,6:6:18:184,18,0	1/1:0,13:13:39:400,39,0	1/1:0,10:10:30:306,30,0	1/1:0,13:13:39:374,39,0	1/1:0,14:14:42:412,42,0	1/1:0,7:7:21:207,21,0	1/1:0,26:26:78:796,78,0	1/1:0,7:7:21:213,21,0	0/0:11,0:11:27:0,27,344	0/0:7,0:7:21:0,21,226	0/0:7,0:7:21:0,21,209	1/1:0,13:13:39:393,39,0	1/1:0,13:13:39:391,39,0	1/1:0,12:12:36:364,36,0	1/1:0,8:8:24:243,24,0	1/1:0,15:15:45:460,45,0	1/1:0,37:37:99:1080,111,0	1/1:0,12:12:36:374,36,0	1/1:0,14:14:42:390,42,0	1/1:0,4:4:12:111,12,0	0/1:7,6:13:99:146,0,177	1/1:0,12:12:36:354,36,0	1/1:0,16:16:48:472,48,0
Chr05	21112814	21112814	G	A	intergenic	RcuChr05m2127,RcuChr05m2128	.	.	Chr05	21112814	.	G	A	0/0:9,0:9:21:0,21,311	0/0:9,0:9:24:0,24,288	1/1:0,10:10:30:304,30,0	0/0:17,0:17:38:0,38,518	1/1:0,10:10:30:294,30,0	1/1:0,8:8:24:235,24,0	1/1:0,13:13:39:350,39,0	1/1:0,8:8:24:246,24,0	1/1:0,15:15:45:454,45,0	1/1:0,12:12:36:352,36,0	1/1:0,9:9:27:278,27,0	1/1:0,13:13:39:403,39,0	1/1:0,28:28:84:1037,84,0	1/1:0,5:5:15:225,15,0	1/1:0,12:12:36:505,36,0	1/1:0,7:7:21:301,21,0	1/1:0,13:13:39:458,39,0	1/1:0,12:12:36:540,36,0	1/1:0,8:8:24:347,24,0	1/1:0,19:19:60:796,60,0	1/1:0,6:6:18:250,18,0	0/0:11,0:11:27:0,27,344	0/0:7,0:7:21:0,21,226	0/0:7,0:7:21:0,21,209	1/1:0,14:14:42:497,42,0	1/1:0,18:18:60:863,60,0	1/1:0,13:13:42:483,42,0	1/1:0,11:11:33:330,33,0	1/1:0,15:15:54:768,54,0	1/1:0,34:34:99:1005,102,0	1/1:0,10:10:30:297,30,0	1/1:0,17:17:51:751,51,0	1/1:0,4:4:12:122,12,0	0/1:7,5:12:99:175,0,279	1/1:0,12:12:39:437,39,0	1/1:0,18:18:54:775,54,0
Chr05	21112831	21112831	C	A	intergenic	RcuChr05m2127,RcuChr05m2128	.	.	Chr05	21112831	.	C	A	0/0:9,0:9:21:0,21,311	0/0:9,0:9:24:0,24,288	0/0:8,0:8:21:0,21,251	0/0:17,0:17:38:0,38,518	0/0:9,0:9:21:0,21,270	0/0:7,0:7:21:0,21,188	0/0:9,0:9:24:0,24,360	0/0:5,0:5:12:0,12,151	0/0:12,0:12:30:0,30,358	0/0:11,0:11:2:0,2,271	0/0:6,0:6:15:0,15,176	0/0:12,0:12:27:0,27,389	0/1:12,14:26:99:356,0,289	1/1:0,9:9:30:450,30,0	1/1:0,12:12:39:565,39,0	1/1:0,6:6:18:270,18,0	0/1:8,7:15:99:169,0,203	1/1:0,18:18:54:810,54,0	1/1:0,9:9:27:405,27,0	0/1:5,14:19:99:389,0,103	1/1:0,7:7:21:309,21,0	0/0:11,0:11:27:0,27,344	0/0:7,0:7:21:0,21,226	0/0:7,0:7:21:0,21,209	0/1:9,5:14:99:117,0,239	1/1:0,20:20:60:900,60,0	0/1:7,5:12:99:117,0,170	0/0:9,0:9:21:0,21,315	1/1:0,16:16:48:720,48,0	0/0:33,0:33:93:0,93,1084	0/0:6,0:6:15:0,15,175	1/1:0,16:16:48:720,48,0	0/0:6,0:6:0:0,0,119	0/1:7,4:11:99:147,0,282	0/1:5,8:13:99:206,0,114	1/1:0,17:17:54:810,54,0
Chr05	21112846	21112846	A	G	intergenic	RcuChr05m2127,RcuChr05m2128	.	.	Chr05	21112846	.	A	G	0/0:9,0:9:21:0,21,311	0/0:9,0:9:24:0,24,288	1/1:0,10:10:33:454,33,0	0/0:17,0:17:38:0,38,518	1/1:0,9:9:27:405,27,0	1/1:0,7:7:21:295,21,0	1/1:0,9:9:27:390,27,0	1/1:0,5:5:15:210,15,0	1/1:0,11:11:33:495,33,0	1/1:0,11:11:33:481,33,0	1/1:0,7:7:24:347,24,0	1/1:0,12:12:36:512,36,0	1/1:0,24:24:75:1106,75,0	1/1:0,10:10:30:450,30,0	1/1:0,12:12:36:540,36,0	1/1:0,5:5:15:225,15,0	1/1:0,17:17:51:752,51,0	1/1:0,17:17:57:827,57,0	1/1:0,10:10:30:450,30,0	1/1:0,20:20:60:900,60,0	1/1:0,7:7:21:315,21,0	0/0:11,0:11:27:0,27,344	0/0:7,0:7:21:0,21,226	0/0:7,0:7:21:0,21,209	1/1:0,13:13:39:572,39,0	1/1:0,16:16:48:720,48,0	1/1:0,11:11:33:495,33,0	1/1:0,8:8:27:356,27,0	1/1:0,13:13:39:585,39,0	1/1:0,40:40:99:1775,123,0	1/1:0,6:6:18:258,18,0	1/1:0,16:16:51:765,51,0	1/1:0,7:7:24:345,24,0	0/1:6,4:10:99:150,0,240	1/1:0,13:13:39:570,39,0	1/1:0,16:16:48:720,48,0
Chr05	21112957	21112957	G	A	intergenic	RcuChr05m2127,RcuChr05m2128	.	.	Chr05	21112957	.	G	A	0/0:9,0:9:21:0,21,311	0/0:4,0:4:12:0,12,123	1/1:0,13:13:39:396,39,0	0/0:8,0:8:24:0,24,246	1/1:0,10:10:30:304,30,0	1/1:0,7:7:21:215,21,0	1/1:0,13:13:39:378,39,0	1/1:0,15:15:45:458,45,0	1/1:0,15:15:45:450,45,0	1/1:0,24:24:72:715,72,0	1/1:0,8:8:24:212,24,0	1/1:0,17:17:51:524,51,0	1/1:0,22:22:66:639,66,0	1/1:0,9:9:27:275,27,0	1/1:0,16:16:48:491,48,0	1/1:0,8:8:24:245,24,0	1/1:0,16:16:48:475,48,0	1/1:0,19:19:57:551,57,0	1/1:0,10:10:30:308,30,0	1/1:0,18:18:54:565,54,0	1/1:0,9:9:27:273,27,0	0/0:11,0:11:27:0,27,391	0/0:9,0:9:24:0,24,303	0/0:3,0:3:9:0,9,94	1/1:0,14:14:42:440,42,0	1/1:0,10:10:30:294,30,0	1/1:0,9:9:27:276,27,0	1/1:0,9:9:27:278,27,0	1/1:0,15:15:45:429,45,0	1/1:0,27:27:81:814,81,0	1/1:0,11:11:33:346,33,0	1/1:0,18:18:54:543,54,0	1/1:0,9:9:27:265,27,0	0/1:1,5:6:14:119,0,14	1/1:0,16:16:48:480,48,0	1/1:0,10:10:30:276,30,0
Chr05	21113247	21113247	T	A	intergenic	RcuChr05m2127,RcuChr05m2128	.	.	Chr05	21113247	.	T	A	0/0:9,0:9:21:0,21,311	0/0:10,0:10:27:0,27,319	1/1:0,12:12:36:364,36,0	0/0:7,0:7:21:0,21,189	1/1:0,8:8:24:242,24,0	1/1:0,11:11:33:327,33,0	1/1:0,8:8:24:233,24,0	1/1:0,14:14:42:430,42,0	1/1:0,14:14:42:409,42,0	1/1:0,23:23:69:694,69,0	1/1:0,16:16:48:472,48,0	1/1:0,12:12:36:366,36,0	1/1:0,23:23:69:697,69,0	1/1:0,13:13:39:399,39,0	1/1:0,12:12:36:368,36,0	1/1:0,12:12:36:350,36,0	1/1:0,9:9:27:270,27,0	1/1:0,21:21:63:624,63,0	1/1:0,10:10:30:287,30,0	1/1:0,35:35:99:1074,105,0	1/1:0,6:6:18:181,18,0	0/0:11,0:11:21:0,21,315	0/0:8,0:8:21:0,21,315	0/0:10,0:10:24:0,24,307	1/1:0,15:15:45:457,45,0	1/1:0,11:11:33:327,33,0	1/1:0,9:9:27:270,27,0	1/1:0,8:8:24:234,24,0	1/1:0,12:12:36:369,36,0	1/1:0,14:14:42:396,42,0	1/1:0,13:13:39:394,39,0	1/1:0,22:22:66:648,66,0	1/1:0,12:12:36:344,36,0	1/1:0,12:12:36:374,36,0	1/1:0,3:3:9:92,9,0	1/1:0,14:14:42:417,42,0
Chr05	21113328	21113328	G	A	intergenic	RcuChr05m2127,RcuChr05m2128	.	.	Chr05	21113328	.	G	A	0/0:9,0:9:21:0,21,311	0/0:10,0:10:27:0,27,319	1/1:0,12:12:36:380,36,0	0/0:8,0:8:21:0,21,267	1/1:0,7:7:21:215,21,0	1/1:0,13:13:39:395,39,0	1/1:0,7:7:21:211,21,0	1/1:0,14:14:42:426,42,0	1/1:0,12:12:36:371,36,0	1/1:0,12:12:36:363,36,0	1/1:0,11:11:33:329,33,0	1/1:0,12:12:36:371,36,0	1/1:0,23:23:69:717,69,0	1/1:0,16:16:48:479,48,0	1/1:0,14:14:42:398,42,0	1/1:0,16:16:48:455,48,0	1/1:0,9:9:27:263,27,0	1/1:0,18:18:54:525,54,0	1/1:0,10:10:30:294,30,0	1/1:0,31:31:93:929,93,0	1/1:0,12:12:36:367,36,0	0/0:8,0:8:21:0,21,315	0/0:8,0:8:21:0,21,271	0/0:10,0:10:24:0,24,307	1/1:0,14:14:42:427,42,0	1/1:0,9:9:27:242,27,0	1/1:0,9:9:27:275,27,0	1/1:0,16:16:48:495,48,0	1/1:0,15:15:45:452,45,0	1/1:0,20:20:60:568,60,0	1/1:0,16:16:48:501,48,0	1/1:0,22:22:66:637,66,0	1/1:0,13:13:39:402,39,0	1/1:0,9:9:27:279,27,0	1/1:0,12:12:36:371,36,0	1/1:0,8:8:24:246,24,0
Chr05	21113594	21113594	C	T	intergenic	RcuChr05m2127,RcuChr05m2128	.	.	Chr05	21113594	.	C	T	0/0:9,0:9:21:0,21,289	0/0:10,0:10:27:0,27,323	1/1:0,24:24:72:722,72,0	0/0:9,0:9:21:0,21,287	1/1:0,11:11:33:336,33,0	1/1:0,5:5:15:155,15,0	1/1:0,12:12:36:353,36,0	1/1:0,10:10:30:291,30,0	1/1:0,13:13:39:381,39,0	1/1:0,12:12:36:373,36,0	1/1:0,11:11:33:303,33,0	1/1:0,12:12:36:364,36,0	1/1:0,18:18:54:554,54,0	1/1:0,12:12:36:365,36,0	1/1:0,10:10:30:308,30,0	1/1:0,8:8:24:242,24,0	1/1:0,9:9:27:264,27,0	1/1:0,15:15:45:447,45,0	1/1:0,11:11:33:330,33,0	1/1:0,17:17:51:511,51,0	1/1:0,8:8:24:232,24,0	0/0:8,0:8:21:0,21,265	0/0:8,0:8:18:0,18,270	0/0:9,0:9:27:0,27,279	1/1:0,8:8:24:250,24,0	1/1:0,11:11:33:330,33,0	1/1:0,17:17:51:478,51,0	1/1:0,17:17:51:530,51,0	1/1:0,7:7:21:214,21,0	1/1:0,13:13:39:397,39,0	1/1:0,10:10:30:320,30,0	1/1:0,22:22:66:640,66,0	1/1:0,9:9:27:271,27,0	1/1:0,12:12:36:366,36,0	1/1:0,9:9:27:259,27,0	1/1:0,8:8:24:231,24,0
Chr05	21114207	21114207	C	A	intergenic	RcuChr05m2127,RcuChr05m2128	.	.	Chr05	21114207	.	C	A	0/0:8,0:8:21:0,21,254	1/1:0,13:13:39:427,39,0	1/1:0,17:17:51:510,51,0	1/1:0,10:10:30:330,30,0	1/1:0,10:10:30:305,30,0	1/1:0,12:12:36:377,36,0	1/1:0,14:14:42:407,42,0	1/1:0,3:3:9:91,9,0	1/1:0,15:15:45:446,45,0	1/1:0,17:17:51:515,51,0	1/1:0,8:8:24:246,24,0	1/1:0,13:13:39:394,39,0	1/1:0,24:24:72:735,72,0	1/1:0,5:5:15:154,15,0	1/1:0,9:9:27:276,27,0	1/1:0,11:11:33:337,33,0	1/1:0,10:10:30:271,30,0	1/1:0,11:11:33:335,33,0	1/1:0,8:8:24:249,24,0	1/1:0,14:14:42:442,42,0	1/1:0,8:8:24:242,24,0	1/1:0,13:13:39:436,39,0	0/0:9,0:9:23:0,23,297	1/1:0,15:15:45:425,45,0	1/1:0,7:7:21:221,21,0	1/1:0,13:13:39:397,39,0	1/1:0,12:12:36:362,36,0	1/1:0,6:6:18:185,18,0	1/1:0,13:13:39:402,39,0	1/1:0,20:20:60:608,60,0	1/1:0,16:16:48:485,48,0	1/1:0,19:19:57:545,57,0	1/1:0,6:6:18:185,18,0	0/1:2,2:4:49:49,0,49	1/1:0,7:7:21:206,21,0	1/1:0,10:10:30:307,30,0
Chr05	21114370	21114370	A	T	intergenic	RcuChr05m2127,RcuChr05m2128	.	.	Chr05	21114370	.	A	T	0/0:10,0:10:27:0,27,308	0/0:11,0:11:23:0,23,347	1/1:0,16:16:48:472,48,0	0/0:11,0:11:33:0,33,332	1/1:0,7:7:21:213,21,0	1/1:0,10:10:30:314,30,0	1/1:0,7:7:21:211,21,0	1/1:0,7:7:21:211,21,0	1/1:0,12:12:36:368,36,0	0/1:1,11:12:0:304,0,0	1/1:0,14:14:42:438,42,0	1/1:0,10:10:30:300,30,0	1/1:0,16:16:48:476,48,0	1/1:0,12:12:36:354,36,0	1/1:0,9:9:27:244,27,0	1/1:0,7:7:21:214,21,0	1/1:0,5:5:15:141,15,0	1/1:0,9:9:27:248,27,0	1/1:0,11:11:33:322,33,0	1/1:0,30:30:90:891,90,0	1/1:0,5:5:15:142,15,0	0/0:13,0:13:36:0,36,428	0/0:9,0:9:23:0,23,297	0/0:12,0:12:33:0,33,376	1/1:0,7:7:21:218,21,0	1/1:0,5:5:15:154,15,0	1/1:0,6:6:18:184,18,0	1/1:0,10:10:30:312,30,0	1/1:0,18:18:54:559,54,0	1/1:0,27:27:81:794,81,0	1/1:0,12:12:36:372,36,0	1/1:0,13:13:39:392,39,0	1/1:0,7:7:21:218,21,0	0/1:5,3:8:69:69,0,130	1/1:0,11:11:33:340,33,0	1/1:0,13:13:39:383,39,0
Chr05	21114504	21114504	G	T	intergenic	RcuChr05m2127,RcuChr05m2128	.	.	Chr05	21114504	.	G	T	0/0:7,0:7:21:0,21,196	1/1:0,14:14:42:459,42,0	1/1:0,17:17:51:529,51,0	1/1:0,15:15:45:487,45,0	1/1:0,8:8:24:221,24,0	1/1:0,17:17:51:516,51,0	1/1:0,4:4:12:120,12,0	1/1:0,7:7:21:214,21,0	1/1:0,15:15:45:433,45,0	1/1:0,19:19:57:562,57,0	1/1:0,15:15:45:460,45,0	1/1:0,14:14:42:429,42,0	1/1:0,17:17:51:525,51,0	1/1:0,10:10:30:293,30,0	1/1:0,17:17:51:508,51,0	1/1:0,8:8:24:243,24,0	1/1:0,6:6:18:173,18,0	1/1:0,9:9:27:249,27,0	1/1:0,10:10:30:298,30,0	1/1:0,25:25:75:777,75,0	1/1:0,10:10:30:290,30,0	1/1:0,19:19:57:643,57,0	0/0:9,0:9:23:0,23,297	1/1:0,24:24:72:728,72,0	1/1:0,8:8:24:236,24,0	1/1:0,10:10:30:287,30,0	1/1:0,11:11:33:335,33,0	1/1:0,19:19:57:556,57,0	1/1:0,13:13:39:387,39,0	1/1:0,18:18:54:554,54,0	1/1:0,12:12:36:378,36,0	1/1:0,19:19:57:569,57,0	1/1:0,6:6:18:185,18,0	0/1:4,6:10:93:160,0,93	1/1:0,5:5:15:154,15,0	1/1:0,11:11:33:324,33,0
Chr05	21115046	21115046	T	C	intergenic	RcuChr05m2127,RcuChr05m2128	.	.	Chr05	21115046	.	T	C	0/0:7,0:7:21:0,21,231	0/0:20,0:20:60:0,60,597	1/1:0,19:19:57:589,57,0	0/0:8,0:8:21:0,21,315	1/1:0,8:8:24:227,24,0	1/1:0,13:13:39:397,39,0	1/1:0,7:7:21:202,21,0	1/1:0,12:12:36:346,36,0	1/1:0,18:18:54:524,54,0	1/1:0,13:13:39:396,39,0	1/1:0,15:15:45:456,45,0	1/1:0,10:10:30:312,30,0	1/1:0,20:20:60:606,60,0	1/1:0,11:11:33:342,33,0	1/1:0,23:23:69:665,69,0	1/1:0,15:15:45:440,45,0	1/1:0,13:13:39:381,39,0	1/1:0,18:18:54:544,54,0	1/1:0,9:9:27:277,27,0	1/1:0,24:24:72:732,72,0	1/1:0,8:8:24:202,24,0	0/0:13,0:13:30:0,30,421	0/0:9,0:9:21:0,21,302	0/0:17,0:17:45:0,45,515	1/1:0,10:10:30:326,30,0	1/1:0,18:18:54:542,54,0	1/1:0,13:13:39:397,39,0	1/1:0,3:3:9:71,9,0	1/1:0,11:11:33:346,33,0	1/1:0,15:15:45:459,45,0	1/1:0,8:8:24:251,24,0	1/1:0,22:22:66:652,66,0	1/1:0,12:12:36:375,36,0	0/1:3,4:7:67:103,0,67	1/1:0,12:12:36:364,36,0	1/1:0,3:3:9:91,9,0
Chr05	21115209	21115209	C	A	intergenic	RcuChr05m2127,RcuChr05m2128	.	.	Chr05	21115209	.	C	A	0/0:7,0:7:21:0,21,231	0/0:20,0:20:60:0,60,612	1/1:0,18:18:54:572,54,0	0/0:7,0:7:21:0,21,204	1/1:0,7:7:21:214,21,0	1/1:0,13:13:39:407,39,0	1/1:0,7:7:21:201,21,0	1/1:0,5:5:15:158,15,0	1/1:0,10:10:30:306,30,0	1/1:0,17:17:51:532,51,0	1/1:0,7:7:21:215,21,0	1/1:0,10:10:30:312,30,0	0/1:12,11:23:99:273,0,306	0/0:8,0:8:21:0,21,231	0/0:9,0:9:26:0,26,266	0/0:8,0:8:24:0,24,240	0/1:5,7:12:99:176,0,121	0/0:7,0:7:21:0,21,206	0/0:7,0:7:21:0,21,200	0/0:13,0:13:7:0,7,347	0/0:7,0:7:21:0,21,188	0/0:9,0:9:21:0,21,297	0/0:9,0:9:21:0,21,302	0/0:8,0:8:21:0,21,259	1/1:0,11:11:33:346,33,0	0/0:11,0:11:28:0,28,316	0/1:5,8:13:99:206,0,113	1/1:0,8:8:24:247,24,0	0/0:7,0:7:21:0,21,215	1/1:0,13:13:39:405,39,0	1/1:0,7:7:21:220,21,0	0/0:15,0:15:36:0,36,428	0/1:5,3:8:69:69,0,135	0/0:9,0:9:21:0,21,256	0/1:4,6:10:97:156,0,97	0/0:7,0:7:21:0,21,196
Chr05	21115231	21115231	T	C	intergenic	RcuChr05m2127,RcuChr05m2128	.	.	Chr05	21115231	.	T	C	0/0:7,0:7:21:0,21,231	0/0:20,0:20:60:0,60,612	1/1:0,16:16:48:508,48,0	0/0:6,0:6:18:0,18,177	1/1:0,6:6:17:146,17,0	1/1:0,10:10:30:294,30,0	1/1:0,6:6:18:162,18,0	1/1:0,5:5:15:160,15,0	1/1:0,10:10:30:303,30,0	1/1:0,19:19:57:598,57,0	1/1:0,6:6:18:169,18,0	1/1:0,10:10:30:309,30,0	1/1:0,23:23:69:722,69,0	1/1:0,15:15:45:469,45,0	1/1:0,15:15:45:459,45,0	1/1:0,11:11:33:317,33,0	1/1:0,14:14:42:424,42,0	1/1:0,7:7:21:209,21,0	1/1:0,11:11:33:326,33,0	1/1:0,9:9:27:288,27,0	1/1:0,9:9:27:282,27,0	0/0:9,0:9:21:0,21,297	0/0:9,0:9:21:0,21,302	0/0:8,0:8:21:0,21,259	1/1:0,10:10:30:300,30,0	1/1:0,16:16:48:487,48,0	1/1:0,11:11:32:294,32,0	1/1:0,8:8:24:250,24,0	1/1:0,8:8:24:253,24,0	1/1:0,12:12:36:378,36,0	1/1:0,6:6:18:176,18,0	1/1:0,15:15:45:455,45,0	1/1:0,8:8:24:229,24,0	1/1:0,9:9:27:269,27,0	1/1:0,10:10:30:316,30,0	1/1:0,9:9:27:254,27,0
Chr05	21115291	21115291	A	G	intergenic	RcuChr05m2127,RcuChr05m2128	.	.	Chr05	21115291	.	A	G	0/0:6,0:6:15:0,15,187	1/1:0,11:11:33:354,33,0	1/1:0,18:18:54:538,54,0	1/1:0,7:7:21:230,21,0	1/1:0,4:4:12:119,12,0	1/1:0,6:6:18:157,18,0	1/1:0,5:5:15:152,15,0	1/1:0,10:10:30:300,30,0	1/1:0,6:6:18:184,18,0	1/1:0,17:17:51:533,51,0	1/1:0,6:6:18:185,18,0	1/1:0,12:12:36:350,36,0	1/1:0,20:20:60:618,60,0	1/1:0,10:10:30:314,30,0	1/1:0,13:13:39:398,39,0	1/1:0,5:5:15:151,15,0	1/1:0,10:10:30:281,30,0	1/1:0,8:8:24:230,24,0	1/1:0,14:14:42:410,42,0	1/1:0,20:20:60:623,60,0	1/1:0,10:10:30:272,30,0	1/1:0,14:14:42:464,42,0	0/0:9,0:9:21:0,21,302	1/1:0,8:8:24:253,24,0	1/1:0,10:10:30:323,30,0	1/1:0,11:11:33:310,33,0	1/1:0,11:11:33:325,33,0	1/1:0,14:14:42:436,42,0	1/1:0,12:12:36:366,36,0	1/1:0,12:12:36:379,36,0	1/1:0,7:7:21:219,21,0	1/1:0,17:17:51:519,51,0	1/1:0,11:11:33:338,33,0	1/1:0,10:10:30:310,30,0	1/1:0,12:12:36:355,36,0	1/1:0,10:10:30:282,30,0
Chr05	21115331	21115331	T	G	intergenic	RcuChr05m2127,RcuChr05m2128	.	.	Chr05	21115331	.	T	G	0/0:7,0:7:21:0,21,226	0/0:10,0:10:24:0,24,326	1/1:0,16:16:48:501,48,0	0/0:7,0:7:21:0,21,212	1/1:0,11:11:33:308,33,0	1/1:0,12:12:36:364,36,0	1/1:0,6:6:18:164,18,0	1/1:0,9:9:27:272,27,0	1/1:0,5:5:15:150,15,0	1/1:0,21:21:63:632,63,0	1/1:0,12:12:36:368,36,0	1/1:0,18:18:54:550,54,0	1/1:0,24:24:72:725,72,0	1/1:0,10:10:30:302,30,0	1/1:0,6:6:18:183,18,0	1/1:0,5:5:15:147,15,0	1/1:0,10:10:30:301,30,0	1/1:0,11:11:33:326,33,0	1/1:0,13:13:39:396,39,0	1/1:0,24:24:72:748,72,0	1/1:0,11:11:33:315,33,0	0/0:13,0:13:30:0,30,450	0/0:16,0:16:30:0,30,527	0/0:7,0:7:18:0,18,270	1/1:0,11:11:33:341,33,0	1/1:0,11:11:33:322,33,0	1/1:0,12:12:36:358,36,0	1/1:0,12:12:36:366,36,0	1/1:0,16:16:48:475,48,0	1/1:0,10:10:30:305,30,0	1/1:0,9:9:27:279,27,0	1/1:0,11:11:33:326,33,0	1/1:0,13:13:39:392,39,0	0/1:6,7:13:99:175,0,146	1/1:0,17:17:51:513,51,0	1/1:0,11:11:33:315,33,0
Chr05	21115497	21115497	G	A	intergenic	RcuChr05m2127,RcuChr05m2128	.	.	Chr05	21115497	.	G	A	0/0:8,0:8:21:0,21,298	./.:0,0:0:.:.	1/1:0,12:12:36:365,36,0	./.:0,0:0:.:.	1/1:0,4:4:12:122,12,0	1/1:0,5:5:15:159,15,0	1/1:0,6:6:18:164,18,0	1/1:0,4:4:12:128,12,0	1/1:0,9:9:27:251,27,0	1/1:0,18:18:54:532,54,0	1/1:0,4:4:12:128,12,0	1/1:0,16:16:48:483,48,0	1/1:0,22:22:66:670,66,0	1/1:0,11:11:33:324,33,0	1/1:0,11:11:33:314,33,0	1/1:0,9:9:27:258,27,0	1/1:0,8:8:24:244,24,0	1/1:0,8:8:24:242,24,0	1/1:0,10:10:30:301,30,0	1/1:0,15:15:45:464,45,0	1/1:0,3:3:9:94,9,0	./.:5,0:5:.:.	0/0:8,0:8:21:0,21,315	./.:0,1:1:3:45,3,0	1/1:0,7:7:21:212,21,0	./.:1,0:1:.:.	1/1:0,11:11:33:324,33,0	1/1:0,8:8:24:228,24,0	1/1:0,11:11:33:346,33,0	./.:0,2:2:6:49,6,0	1/1:0,7:7:21:223,21,0	1/1:0,10:10:30:281,30,0	1/1:0,11:11:33:344,33,0	1/1:0,10:10:30:315,30,0	1/1:0,7:7:21:213,21,0	1/1:0,3:3:9:90,9,0
Chr05	21116390	21116390	G	A	intergenic	RcuChr05m2127,RcuChr05m2128	.	.	Chr05	21116390	.	G	A	0/0:3,0:3:6:0,6,90	./.:0,0:0:.:.	1/1:0,5:5:15:159,15,0	./.:2,0:2:6:0,6,58	1/1:0,4:4:12:121,12,0	1/1:0,6:6:18:172,18,0	1/1:0,7:7:21:203,21,0	1/1:0,6:6:18:179,18,0	1/1:0,7:7:21:209,21,0	1/1:0,13:13:39:370,39,0	1/1:0,10:10:30:298,30,0	1/1:0,8:8:24:249,24,0	0/1:4,8:12:91:207,0,91	./.:2,0:2:6:0,6,53	0/0:8,0:8:21:0,21,233	0/0:7,0:7:18:0,18,270	0/0:6,0:6:0:0,0,123	0/0:3,0:3:6:0,6,88	0/0:8,0:8:21:0,21,245	0/1:7,4:11:93:93,0,178	0/0:8,0:8:21:0,21,240	./.:2,0:2:6:0,6,65	0/0:3,0:3:6:0,6,90	./.:0,0:0:.:.	./.:0,2:2:6:63,6,0	./.:2,0:2:6:0,6,46	0/1:1,7:8:6:186,0,6	1/1:0,3:3:9:92,9,0	./.:2,0:2:6:0,6,62	1/1:0,8:8:24:222,24,0	1/1:0,6:6:18:175,18,0	0/0:8,0:8:21:0,21,228	0/1:6,2:8:37:37,0,153	0/0:4,0:4:6:0,6,90	0/1:1,5:6:12:133,0,12	./.:0,0:0:.:.
Chr05	21121020	21121020	G	A	intergenic	RcuChr05m2127,RcuChr05m2128	.	.	Chr05	21121020	.	G	A	0/0:7,0:7:21:0,21,225	./.:0,0:0:.:.	1/1:0,17:17:51:476,51,0	./.:0,0:0:.:.	1/1:0,4:4:12:122,12,0	1/1:0,9:9:27:254,27,0	1/1:0,3:3:9:79,9,0	1/1:0,6:6:18:173,18,0	1/1:0,7:7:21:211,21,0	1/1:0,16:16:48:469,48,0	1/1:0,8:8:24:248,24,0	1/1:0,10:10:30:314,30,0	1/1:0,19:19:57:570,57,0	1/1:0,10:10:30:301,30,0	1/1:0,11:11:33:332,33,0	1/1:0,3:3:9:88,9,0	1/1:0,3:3:9:80,9,0	1/1:0,13:13:39:373,39,0	1/1:0,7:7:21:214,21,0	1/1:0,14:14:42:441,42,0	1/1:0,3:3:9:92,9,0	./.:1,0:1:.:.	0/0:7,0:7:21:0,21,237	./.:0,0:0:.:.	1/1:0,7:7:21:219,21,0	1/1:0,5:5:15:152,15,0	1/1:0,7:7:21:212,21,0	1/1:0,7:7:21:185,21,0	1/1:0,4:4:12:122,12,0	1/1:0,13:13:39:383,39,0	1/1:0,6:6:18:176,18,0	1/1:0,7:7:21:192,21,0	1/1:0,15:15:45:427,45,0	0/1:7,5:12:99:108,0,183	1/1:0,12:12:36:329,36,0	1/1:0,14:14:42:377,42,0
Chr05	21121724	21121724	C	T	intergenic	RcuChr05m2127,RcuChr05m2128	.	.	Chr05	21121724	.	C	T	0/0:4,0:4:9:0,9,128	1/1:0,9:9:27:294,27,0	1/1:0,12:12:36:352,36,0	1/1:0,7:7:21:228,21,0	1/1:0,5:5:15:142,15,0	1/1:0,4:4:12:126,12,0	1/1:0,7:7:21:201,21,0	1/1:0,11:11:33:322,33,0	1/1:0,12:12:36:361,36,0	1/1:0,6:6:18:187,18,0	1/1:0,8:8:24:259,24,0	1/1:0,11:11:33:328,33,0	1/1:0,18:18:54:551,54,0	1/1:0,6:6:18:190,18,0	1/1:0,13:13:39:393,39,0	1/1:0,11:11:33:328,33,0	1/1:0,10:10:30:297,30,0	1/1:0,8:8:24:241,24,0	1/1:0,7:7:21:202,21,0	1/1:0,19:19:57:586,57,0	1/1:0,6:6:18:171,18,0	1/1:0,3:3:9:100,9,0	0/0:10,0:10:27:0,27,329	1/1:0,7:7:21:221,21,0	1/1:0,3:3:9:95,9,0	1/1:0,9:9:27:257,27,0	1/1:0,11:11:33:337,33,0	1/1:0,8:8:24:245,24,0	1/1:0,15:15:45:462,45,0	1/1:0,10:10:30:316,30,0	1/1:0,13:13:39:386,39,0	1/1:0,12:12:36:370,36,0	1/1:0,5:5:15:159,15,0	1/1:0,10:10:30:300,30,0	1/1:0,9:9:27:270,27,0	1/1:0,10:10:30:310,30,0
Chr05	21121936	21121936	C	A	intergenic	RcuChr05m2127,RcuChr05m2128	.	.	Chr05	21121936	.	C	A	./.:2,0:2:6:0,6,51	1/1:0,14:14:42:435,42,0	1/1:0,17:17:51:535,51,0	1/1:0,14:14:42:451,42,0	1/1:0,3:3:9:92,9,0	1/1:0,17:17:51:487,51,0	1/1:0,5:5:15:146,15,0	1/1:0,3:3:9:91,9,0	1/1:0,9:9:27:266,27,0	1/1:0,13:13:39:394,39,0	1/1:0,9:9:27:256,27,0	1/1:0,13:13:39:406,39,0	1/1:0,18:18:54:567,54,0	1/1:0,5:5:15:155,15,0	0/1:1,7:8:4:192,0,4	1/1:0,7:7:21:202,21,0	1/1:0,3:3:9:92,9,0	1/1:0,13:13:39:378,39,0	1/1:0,7:7:21:205,21,0	1/1:0,14:14:42:430,42,0	1/1:0,9:9:27:251,27,0	1/1:0,12:12:36:408,36,0	0/0:3,0:3:6:0,6,90	1/1:0,19:19:57:571,57,0	1/1:0,5:5:15:162,15,0	1/1:0,6:6:18:184,18,0	1/1:0,7:7:21:209,21,0	1/1:0,11:11:33:327,33,0	1/1:0,13:13:39:396,39,0	1/1:0,10:10:30:305,30,0	1/1:0,15:15:45:448,45,0	1/1:0,18:18:54:538,54,0	1/1:0,11:11:33:329,33,0	1/1:0,9:9:27:268,27,0	1/1:0,15:15:45:436,45,0	1/1:0,7:7:21:202,21,0
Chr05	21123315	21123315	T	A	intergenic	RcuChr05m2127,RcuChr05m2128	.	.	Chr05	21123315	.	T	A	0/0:7,0:7:21:0,21,238	0/0:11,0:11:0:0,0,289	1/1:0,11:11:33:350,33,0	0/0:10,0:10:0:0,0,259	1/1:0,7:7:21:213,21,0	1/1:0,4:4:12:123,12,0	1/1:0,5:5:15:150,15,0	1/1:0,9:9:27:275,27,0	1/1:0,9:9:27:275,27,0	1/1:0,9:9:27:275,27,0	1/1:0,10:10:30:298,30,0	1/1:0,9:9:27:272,27,0	1/1:0,14:14:42:405,42,0	1/1:0,11:11:33:335,33,0	1/1:0,9:9:27:274,27,0	1/1:0,8:8:24:244,24,0	1/1:0,7:7:21:203,21,0	1/1:0,8:8:24:240,24,0	1/1:0,10:10:30:299,30,0	1/1:0,31:31:93:984,93,0	1/1:0,5:5:15:151,15,0	0/0:16,0:16:45:0,45,675	0/0:7,0:7:21:0,21,220	0/0:9,0:9:24:0,24,272	1/1:0,10:10:30:316,30,0	1/1:0,15:15:45:455,45,0	1/1:0,13:13:39:383,39,0	1/1:0,13:13:39:396,39,0	1/1:0,10:10:30:309,30,0	1/1:0,15:15:45:460,45,0	./.:0,2:2:6:41,6,0	1/1:0,15:15:45:455,45,0	1/1:0,6:6:18:185,18,0	0/1:2,7:9:34:190,0,34	1/1:0,16:16:48:487,48,0	1/1:0,9:9:27:275,27,0
Chr09	25221842	25221842	A	C	intergenic	RcuChr09m2099,RcuChr09m2100	.	.	Chr09	25221842	.	A	C	0/0:7,0:7:21:0,21,218	0/0:8,0:8:21:0,21,241	1/1:0,15:15:45:470,45,0	0/0:7,0:7:21:0,21,223	1/1:0,5:5:15:153,15,0	1/1:0,11:11:33:342,33,0	1/1:0,15:15:45:423,45,0	1/1:0,13:13:39:386,39,0	1/1:0,16:16:48:467,48,0	1/1:0,15:15:45:440,45,0	1/1:0,13:13:39:393,39,0	1/1:0,8:8:24:245,24,0	1/1:0,33:33:99:928,99,0	1/1:0,7:7:21:216,21,0	1/1:0,7:7:21:211,21,0	1/1:0,9:9:27:259,27,0	1/1:0,9:9:27:284,27,0	1/1:0,12:12:36:339,36,0	1/1:0,10:10:30:290,30,0	1/1:0,19:19:57:589,57,0	1/1:0,12:12:36:345,36,0	0/0:9,0:9:21:0,21,315	0/0:7,0:7:21:0,21,234	1/1:0,11:11:33:334,33,0	1/1:0,7:7:21:209,21,0	1/1:0,9:9:27:271,27,0	1/1:1,13:14:32:365,32,0	1/1:0,10:10:30:299,30,0	1/1:0,11:11:33:331,33,0	1/1:0,28:28:84:829,84,0	1/1:0,13:13:39:372,39,0	1/1:0,23:23:69:658,69,0	1/1:0,10:10:30:291,30,0	1/1:0,13:13:39:396,39,0	1/1:0,14:14:42:426,42,0	1/1:0,12:12:36:354,36,0
Chr09	25221911	25221911	T	C	intergenic	RcuChr09m2099,RcuChr09m2100	.	.	Chr09	25221911	.	T	C	0/0:5,0:5:15:0,15,160	0/0:8,0:8:21:0,21,241	0/0:9,0:9:24:0,24,318	0/0:7,0:7:21:0,21,223	1/1:0,7:7:21:213,21,0	1/1:0,6:6:18:173,18,0	1/1:0,14:14:42:393,42,0	1/1:0,14:14:42:428,42,0	1/1:0,16:16:48:489,48,0	1/1:0,17:17:51:493,51,0	1/1:0,11:11:33:343,33,0	1/1:0,5:5:15:157,15,0	1/1:0,35:35:99:1055,105,0	1/1:0,8:8:24:249,24,0	0/1:1,6:7:10:146,0,10	1/1:0,7:7:21:214,21,0	1/1:0,7:7:21:219,21,0	0/0:7,0:7:21:0,21,211	1/1:0,9:9:27:267,27,0	1/1:0,19:19:57:575,57,0	1/1:0,14:14:42:407,42,0	0/0:8,0:8:24:0,24,265	0/0:7,0:7:21:0,21,234	0/0:13,0:13:8:0,8,321	1/1:0,12:12:36:386,36,0	1/1:0,14:14:42:406,42,0	1/1:0,17:17:51:507,51,0	1/1:0,9:9:27:282,27,0	1/1:0,10:10:30:307,30,0	1/1:0,25:25:75:760,75,0	1/1:0,9:9:27:287,27,0	1/1:0,16:16:48:469,48,0	0/1:7,4:11:91:91,0,169	0/0:9,0:9:0:0,0,96	0/1:4,5:9:95:129,0,95	1/1:0,9:9:27:254,27,0
Chr09	25221942	25221942	A	G	intergenic	RcuChr09m2099,RcuChr09m2100	.	.	Chr09	25221942	.	A	G	0/0:5,0:5:15:0,15,160	0/0:8,0:8:21:0,21,241	0/0:7,0:7:21:0,21,220	0/0:7,0:7:21:0,21,223	1/1:0,6:6:18:179,18,0	1/1:0,8:8:24:238,24,0	1/1:0,10:10:30:270,30,0	1/1:0,13:13:39:376,39,0	1/1:0,11:11:33:323,33,0	1/1:0,15:15:45:442,45,0	1/1:0,9:9:27:265,27,0	1/1:0,7:7:21:211,21,0	1/1:0,38:38:99:1089,114,0	1/1:0,9:9:27:266,27,0	0/1:2,8:10:33:197,0,33	1/1:0,9:9:27:266,27,0	1/1:0,7:7:21:204,21,0	0/0:7,0:7:21:0,21,211	1/1:0,7:7:21:206,21,0	1/1:0,14:14:42:432,42,0	1/1:0,12:12:36:343,36,0	0/0:8,0:8:24:0,24,265	0/0:7,0:7:21:0,21,234	0/0:14,0:14:12:0,12,355	1/1:0,8:8:24:242,24,0	1/1:0,12:12:36:355,36,0	1/1:0,16:16:48:451,48,0	1/1:0,13:13:39:392,39,0	1/1:0,12:12:36:358,36,0	1/1:0,27:27:81:756,81,0	1/1:0,11:11:33:336,33,0	1/1:0,17:17:51:498,51,0	0/1:6,6:12:99:122,0,153	0/1:4,3:7:70:70,0,104	0/1:4,6:10:98:146,0,98	1/1:0,10:10:30:292,30,0
Chr09	25222192	25222192	T	G	intergenic	RcuChr09m2099,RcuChr09m2100	.	.	Chr09	25222192	.	T	G	0/0:8,0:8:24:0,24,261	0/0:8,0:8:21:0,21,241	1/1:0,13:13:39:408,39,0	0/0:7,0:7:21:0,21,223	1/1:0,5:5:15:150,15,0	1/1:0,12:12:35:322,35,0	1/1:0,14:14:42:370,42,0	1/1:0,14:14:42:428,42,0	1/1:0,15:15:45:416,45,0	1/1:0,18:18:54:528,54,0	1/1:0,14:14:42:424,42,0	1/1:0,13:13:39:400,39,0	1/1:0,26:26:78:767,78,0	1/1:0,8:8:24:242,24,0	1/1:0,4:4:12:121,12,0	1/1:0,7:7:21:209,21,0	1/1:0,5:5:15:148,15,0	1/1:0,12:12:36:355,36,0	1/1:0,7:7:21:203,21,0	1/1:0,20:20:60:611,60,0	1/1:0,8:8:24:231,24,0	0/0:8,0:8:24:0,24,265	0/0:4,0:4:6:0,6,90	1/1:0,19:19:57:563,57,0	1/1:0,7:7:21:219,21,0	1/1:0,8:8:24:237,24,0	1/1:0,11:11:33:295,33,0	1/1:0,14:14:42:414,42,0	1/1:0,15:15:45:457,45,0	1/1:0,24:24:72:731,72,0	1/1:0,13:13:39:403,39,0	1/1:0,21:21:63:587,63,0	1/1:0,11:11:33:302,33,0	1/1:0,7:7:21:191,21,0	1/1:0,8:8:24:242,24,0	1/1:0,16:16:48:472,48,0
Chr09	25222232	25222232	C	T	intergenic	RcuChr09m2099,RcuChr09m2100	.	.	Chr09	25222232	.	C	T	0/0:8,0:8:21:0,21,253	0/0:8,0:8:21:0,21,241	1/1:0,19:19:57:590,57,0	0/0:7,0:7:21:0,21,223	1/1:0,10:10:30:430,30,0	1/1:0,14:14:42:489,42,0	1/1:0,9:9:27:405,27,0	1/1:0,12:12:36:471,36,0	1/1:0,14:14:45:658,45,0	1/1:0,23:23:69:690,69,0	1/1:0,11:11:33:439,33,0	1/1:0,18:18:54:793,54,0	1/1:0,22:22:66:979,66,0	1/1:0,8:8:24:232,24,0	1/1:0,10:10:30:407,30,0	1/1:0,8:8:24:346,24,0	1/1:0,5:5:15:142,15,0	1/1:0,10:10:30:276,30,0	1/1:0,11:11:33:312,33,0	1/1:0,16:16:48:533,48,0	1/1:0,9:9:27:389,27,0	0/0:8,0:8:21:0,21,262	0/0:7,0:7:21:0,21,235	1/1:0,18:18:54:542,54,0	1/1:0,7:7:21:218,21,0	1/1:0,6:6:18:256,18,0	1/1:0,8:8:24:235,24,0	1/1:0,10:10:30:450,30,0	1/1:0,15:15:45:675,45,0	1/1:0,29:29:87:1280,87,0	1/1:0,13:13:39:361,39,0	1/1:0,18:18:54:805,54,0	1/1:0,9:9:27:252,27,0	1/1:0,5:5:15:157,15,0	1/1:0,10:10:30:303,30,0	1/1:0,17:17:51:754,51,0
Chr09	25222233	25222233	A	C	intergenic	RcuChr09m2099,RcuChr09m2100	.	.	Chr09	25222233	.	A	C	0/0:8,0:8:21:0,21,253	0/0:8,0:8:21:0,21,241	0/0:19,0:19:51:0,51,585	0/0:7,0:7:21:0,21,223	1/1:0,10:10:30:430,30,0	0/1:8,6:14:99:134,0,162	1/1:0,9:9:27:405,27,0	0/1:4,8:12:76:211,0,76	1/1:0,15:15:45:658,45,0	0/0:23,0:23:60:0,60,690	0/1:3,8:11:59:212,0,59	1/1:0,17:17:54:793,54,0	1/1:0,22:22:66:979,66,0	0/0:5,0:5:15:0,15,140	0/1:3,7:10:62:184,0,62	1/1:0,8:8:24:346,24,0	0/0:4,0:4:9:0,9,115	0/0:8,0:8:21:0,21,237	0/0:7,0:7:21:0,21,215	0/1:12,4:16:75:75,0,319	1/1:0,9:9:27:389,27,0	0/0:8,0:8:21:0,21,262	0/0:7,0:7:21:0,21,235	0/0:18,0:18:48:0,48,570	0/0:6,0:6:15:0,15,180	1/1:0,6:6:18:256,18,0	0/0:8,0:8:21:0,21,315	1/1:0,10:10:30:450,30,0	1/1:0,15:15:45:675,45,0	1/1:0,28:28:87:1280,87,0	0/0:12,0:12:33:0,33,342	1/1:0,18:18:54:805,54,0	0/0:9,0:9:18:0,18,270	0/0:4,0:4:12:0,12,114	0/0:10,0:10:30:0,30,299	1/1:0,17:17:51:754,51,0
Chr09	25222406	25222406	C	A	intergenic	RcuChr09m2099,RcuChr09m2100	.	.	Chr09	25222406	.	C	A	0/0:7,0:7:21:0,21,224	0/0:7,0:7:21:0,21,218	1/1:0,15:15:45:468,45,0	0/0:7,0:7:21:0,21,223	1/1:0,7:7:21:212,21,0	1/1:0,13:13:39:392,39,0	1/1:0,7:7:21:213,21,0	1/1:0,11:11:33:308,33,0	1/1:0,5:5:15:155,15,0	1/1:0,22:22:66:651,66,0	1/1:0,7:7:21:223,21,0	1/1:0,11:11:33:311,33,0	1/1:0,21:21:63:643,63,0	1/1:0,11:11:33:339,33,0	1/1:0,10:10:30:295,30,0	1/1:0,14:14:42:418,42,0	1/1:0,7:7:21:213,21,0	1/1:0,12:12:36:351,36,0	1/1:0,5:5:15:156,15,0	1/1:0,23:23:69:740,69,0	1/1:0,5:5:15:135,15,0	0/0:8,0:8:21:0,21,270	0/0:8,0:8:21:0,21,270	1/1:0,17:17:51:520,51,0	1/1:0,7:7:21:206,21,0	1/1:0,12:12:36:355,36,0	1/1:0,9:9:27:273,27,0	1/1:0,13:13:39:401,39,0	1/1:0,17:17:51:508,51,0	1/1:0,27:27:81:794,81,0	1/1:0,9:9:27:283,27,0	1/1:0,17:17:51:474,51,0	1/1:0,6:6:18:185,18,0	1/1:0,13:13:39:397,39,0	1/1:0,12:12:36:370,36,0	1/1:0,24:24:72:712,72,0
Chr09	25222491	25222491	A	T	intergenic	RcuChr09m2099,RcuChr09m2100	.	.	Chr09	25222491	.	A	T	0/0:7,0:7:21:0,21,224	0/0:11,0:11:21:0,21,315	1/1:0,11:11:33:350,33,0	0/0:7,0:7:21:0,21,223	1/1:0,5:5:15:154,15,0	1/1:0,13:13:39:376,39,0	1/1:0,10:10:30:302,30,0	1/1:0,7:7:21:215,21,0	1/1:0,7:7:21:214,21,0	1/1:0,19:19:57:591,57,0	1/1:0,10:10:30:306,30,0	1/1:0,13:13:39:388,39,0	1/1:0,19:19:57:580,57,0	1/1:0,4:4:12:123,12,0	1/1:0,11:11:33:335,33,0	1/1:0,12:12:36:367,36,0	1/1:0,9:9:27:263,27,0	1/1:0,12:12:36:363,36,0	1/1:0,8:8:24:236,24,0	1/1:0,21:21:63:644,63,0	1/1:0,3:3:9:91,9,0	0/0:8,0:8:21:0,21,270	0/0:7,0:7:21:0,21,235	1/1:0,18:18:54:556,54,0	1/1:0,7:7:21:194,21,0	1/1:0,12:12:36:367,36,0	1/1:0,11:11:33:322,33,0	1/1:0,14:14:42:430,42,0	1/1:0,14:14:42:419,42,0	1/1:0,21:21:63:612,63,0	1/1:1,12:13:29:368,29,0	1/1:0,22:22:66:685,66,0	1/1:0,9:9:27:275,27,0	1/1:0,9:9:27:279,27,0	1/1:0,7:7:21:202,21,0	1/1:0,20:20:60:600,60,0
Chr09	25222514	25222514	A	C	intergenic	RcuChr09m2099,RcuChr09m2100	.	.	Chr09	25222514	.	A	C	0/0:7,0:7:21:0,21,224	0/0:8,0:8:21:0,21,258	1/1:0,9:9:27:264,27,0	0/0:7,0:7:21:0,21,223	0/0:4,0:4:12:0,12,123	0/0:11,0:11:27:0,27,306	./.:2,0:2:6:0,6,49	0/0:7,0:7:21:0,21,213	0/0:7,0:7:21:0,21,198	0/0:15,0:15:20:0,20,427	0/0:8,0:8:21:0,21,245	0/0:9,0:9:24:0,24,270	0/0:18,0:18:48:0,48,551	0/0:3,0:3:6:0,6,84	0/1:7,5:12:99:110,0,178	0/0:8,0:8:24:0,24,234	0/0:8,0:8:21:0,21,226	1/1:0,15:15:45:408,45,0	0/0:7,0:7:21:0,21,197	0/0:22,0:22:60:0,60,900	./.:2,0:2:6:0,6,48	0/0:6,0:6:15:0,15,203	0/0:7,0:7:21:0,21,235	0/0:11,0:11:30:0,30,348	0/0:7,0:7:21:0,21,198	0/0:8,0:8:24:0,24,227	0/0:8,0:8:21:0,21,243	0/0:11,0:11:27:0,27,329	0/0:8,0:8:21:0,21,234	0/0:11,0:11:33:0,33,330	0/0:8,0:8:24:0,24,223	0/0:22,0:22:57:0,57,855	0/1:4,3:7:44:44,0,102	0/0:8,0:8:0:0,0,190	0/1:4,2:6:36:36,0,106	0/0:9,0:9:21:0,21,257
Chr09	25222701	25222701	A	G	intergenic	RcuChr09m2099,RcuChr09m2100	.	.	Chr09	25222701	.	A	G	0/0:7,0:7:21:0,21,240	0/0:8,0:8:21:0,21,258	1/1:0,14:14:42:610,42,0	0/0:7,0:7:21:0,21,218	1/1:0,5:5:15:151,15,0	1/1:0,17:17:51:481,51,0	1/1:0,6:6:18:156,18,0	1/1:0,8:8:24:243,24,0	1/1:0,7:7:21:198,21,0	1/1:0,19:19:57:571,57,0	1/1:0,9:9:27:272,27,0	1/1:0,10:10:30:297,30,0	1/1:0,22:22:66:645,66,0	1/1:0,5:5:15:140,15,0	1/1:0,12:12:36:480,36,0	1/1:0,5:5:15:150,15,0	1/1:0,12:12:36:341,36,0	1/1:0,15:15:45:675,45,0	1/1:0,5:5:15:152,15,0	1/1:0,20:20:60:593,60,0	1/1:0,9:9:27:262,27,0	0/0:7,0:7:21:0,21,226	0/0:6,0:6:18:0,18,209	1/1:0,11:11:36:504,36,0	1/1:0,5:5:15:142,15,0	1/1:0,5:5:15:152,15,0	1/1:0,9:9:27:269,27,0	1/1:0,12:12:36:345,36,0	1/1:0,10:10:30:281,30,0	1/1:0,15:15:45:434,45,0	1/1:0,9:9:27:251,27,0	1/1:0,18:18:54:495,54,0	1/1:0,10:10:30:347,30,0	1/1:0,12:12:36:426,36,0	1/1:0,6:6:18:195,18,0	1/1:0,15:15:45:398,45,0
Chr09	25222710	25222710	T	C	intergenic	RcuChr09m2099,RcuChr09m2100	.	.	Chr09	25222710	.	T	C	0/0:7,0:7:21:0,21,240	0/0:8,0:8:21:0,21,258	1/1:0,13:13:42:610,42,0	0/0:7,0:7:21:0,21,218	0/0:5,0:5:15:0,15,146	0/0:11,0:11:21:0,21,312	0/0:3,0:3:9:0,9,86	0/0:8,0:8:24:0,24,248	0/0:6,0:6:15:0,15,161	0/0:13,0:13:23:0,23,358	0/0:8,0:8:21:0,21,240	0/0:8,0:8:21:0,21,238	0/0:21,0:21:60:0,60,627	0/0:4,0:4:9:0,9,122	0/1:4,8:12:87:192,0,87	0/0:7,0:7:18:0,18,270	0/0:9,0:9:21:0,21,258	1/1:0,15:15:45:675,45,0	0/0:4,0:4:9:0,9,119	0/0:15,0:15:33:0,33,495	0/0:7,0:7:21:0,21,195	0/0:7,0:7:21:0,21,226	0/0:8,0:8:21:0,21,266	1/1:0,11:11:33:475,33,0	./.:2,0:2:6:0,6,53	0/0:3,0:3:9:0,9,88	0/0:8,0:8:21:0,21,268	0/0:9,0:9:21:0,21,275	0/0:8,0:8:21:0,21,239	0/0:13,0:13:33:0,33,433	0/0:8,0:8:21:0,21,230	0/0:9,0:9:24:0,24,264	0/1:8,3:11:46:46,0,216	0/1:7,5:12:99:111,0,170	0/1:5,2:7:36:36,0,134	0/0:8,0:8:21:0,21,238
Chr09	25222891	25222891	T	C	intergenic	RcuChr09m2099,RcuChr09m2100	.	.	Chr09	25222891	.	T	C	0/0:7,0:7:21:0,21,233	0/0:7,0:7:18:0,18,270	0/0:8,0:8:21:0,21,248	0/0:7,0:7:21:0,21,223	1/1:0,7:7:21:218,21,0	0/1:7,6:13:99:124,0,165	1/1:0,3:3:9:92,9,0	0/1:5,4:9:99:99,0,128	1/1:0,10:10:30:280,30,0	0/0:13,0:13:23:0,23,358	0/1:4,4:8:99:102,0,101	1/1:0,8:8:24:250,24,0	1/1:0,26:26:78:790,78,0	0/0:4,0:4:6:0,6,90	0/1:6,4:10:81:81,0,142	./.:0,2:2:6:62,6,0	0/0:6,0:6:15:0,15,158	0/0:6,0:6:18:0,18,171	0/0:4,0:4:6:0,6,90	0/0:21,0:21:31:0,31,564	1/1:0,7:7:21:204,21,0	0/0:7,0:7:21:0,21,215	0/0:8,0:8:21:0,21,266	0/0:10,0:10:27:0,27,289	./.:2,0:2:6:0,6,53	1/1:0,9:9:27:266,27,0	0/0:8,0:8:21:0,21,268	1/1:0,9:9:27:279,27,0	1/1:0,11:11:33:335,33,0	1/1:0,26:26:78:796,78,0	0/0:3,0:3:9:0,9,93	1/1:0,14:14:42:402,42,0	0/0:7,0:7:21:0,21,218	0/0:8,0:8:21:0,21,234	./.:2,0:2:6:0,6,61	1/1:0,10:10:30:311,30,0
Chr09	25222953	25222953	G	C	intergenic	RcuChr09m2099,RcuChr09m2100	.	.	Chr09	25222953	.	G	C	0/0:7,0:7:21:0,21,233	0/0:11,0:11:30:0,30,304	1/1:0,10:10:30:292,30,0	0/0:7,0:7:21:0,21,223	./.:2,0:2:6:0,6,50	0/0:9,0:9:21:0,21,277	0/0:3,0:3:6:0,6,81	0/0:8,0:8:24:0,24,237	0/0:11,0:11:24:0,24,302	0/0:21,0:21:57:0,57,855	0/0:3,0:3:9:0,9,93	0/0:4,0:4:9:0,9,117	0/0:21,0:21:60:0,60,681	0/0:4,0:4:9:0,9,115	0/1:4,6:10:79:147,0,79	0/0:4,0:4:12:0,12,105	0/0:8,0:8:21:0,21,222	1/1:0,9:9:27:259,27,0	0/0:8,0:8:21:0,21,218	0/0:12,0:12:24:0,24,360	0/0:3,0:3:6:0,6,90	0/0:7,0:7:21:0,21,215	0/0:7,0:7:21:0,21,225	1/1:0,12:12:36:324,36,0	./.:2,0:2:6:0,6,59	0/0:3,0:3:9:0,9,82	0/0:12,0:12:21:0,21,315	0/0:8,0:8:21:0,21,248	0/0:6,0:6:15:0,15,167	0/0:25,0:25:66:0,66,762	0/0:7,0:7:21:0,21,183	0/0:9,0:9:21:0,21,263	0/1:2,5:7:41:120,0,41	0/1:4,8:12:83:199,0,83	0/1:5,2:7:39:39,0,128	0/0:10,0:10:21:0,21,299
Chr09	25223063	25223063	G	A	intergenic	RcuChr09m2099,RcuChr09m2100	.	.	Chr09	25223063	.	G	A	0/0:7,0:7:21:0,21,233	0/0:11,0:11:30:0,30,304	0/0:10,0:10:24:0,24,351	0/0:7,0:7:21:0,21,223	./.:0,2:2:6:62,6,0	1/1:0,6:6:18:185,18,0	1/1:0,7:7:21:198,21,0	1/1:0,9:9:27:277,27,0	1/1:0,17:17:51:515,51,0	1/1:0,12:12:36:360,36,0	1/1:0,10:10:30:316,30,0	1/1:0,11:11:33:339,33,0	1/1:0,23:23:69:700,69,0	1/1:0,7:7:21:215,21,0	0/1:4,6:10:48:152,0,48	1/1:0,8:8:24:244,24,0	1/1:0,9:9:27:260,27,0	0/0:7,0:7:21:0,21,197	1/1:0,8:8:24:244,24,0	1/1:0,14:14:42:446,42,0	1/1:0,6:6:18:163,18,0	./.:2,0:2:6:0,6,66	0/0:11,0:11:30:0,30,369	0/0:9,0:9:24:0,24,291	1/1:0,5:5:15:156,15,0	./.:0,2:2:6:61,6,0	1/1:0,16:16:48:485,48,0	1/1:0,5:5:15:134,15,0	1/1:0,10:10:30:294,30,0	1/1:0,17:17:51:506,51,0	1/1:0,8:8:24:241,24,0	1/1:0,10:10:30:305,30,0	0/1:3,4:7:56:88,0,56	0/1:6,4:10:93:93,0,145	0/1:3,7:10:55:185,0,55	1/1:0,13:13:39:373,39,0
Chr09	25223161	25223161	G	A	intergenic	RcuChr09m2099,RcuChr09m2100	.	.	Chr09	25223161	.	G	A	0/0:7,0:7:21:0,21,218	0/0:19,0:19:54:0,54,591	0/0:7,0:7:21:0,21,208	0/0:9,0:9:21:0,21,315	1/1:0,9:9:27:358,27,0	1/1:0,12:12:36:489,36,0	1/1:0,7:7:21:315,21,0	1/1:0,8:8:24:345,24,0	1/1:0,17:17:51:750,51,0	1/1:0,13:13:39:585,39,0	1/1:0,7:7:21:304,21,0	1/1:0,8:8:24:347,24,0	1/1:0,18:18:54:783,54,0	1/1:0,7:7:21:301,21,0	0/1:3,9:12:49:242,0,49	1/1:0,7:7:21:300,21,0	1/1:0,9:9:30:414,30,0	0/0:7,0:7:18:0,18,270	1/1:0,4:4:12:180,12,0	1/1:0,15:15:45:675,45,0	1/1:0,3:3:9:135,9,0	0/0:12,0:12:36:0,36,396	0/0:6,0:6:15:0,15,204	0/0:11,0:11:20:0,20,314	1/1:0,4:4:12:180,12,0	./.:0,2:2:9:121,9,0	1/1:0,14:14:42:601,42,0	1/1:0,7:7:21:301,21,0	1/1:0,4:4:12:180,12,0	1/1:0,16:16:48:690,48,0	1/1:0,11:11:33:495,33,0	1/1:0,19:19:60:802,60,0	0/1:2,5:7:38:136,0,38	0/1:7,6:13:99:147,0,162	0/1:8,3:11:59:59,0,185	1/1:0,16:16:48:705,48,0
Chr09	25223488	25223488	T	G	intergenic	RcuChr09m2099,RcuChr09m2100	.	.	Chr09	25223488	.	T	G	0/0:9,0:9:21:0,21,302	0/0:9,0:9:21:0,21,287	0/0:5,0:5:9:0,9,135	0/0:7,0:7:21:0,21,221	1/1:0,8:8:24:347,24,0	1/1:0,18:18:57:819,57,0	1/1:0,8:8:27:405,27,0	1/1:0,12:12:36:540,36,0	1/1:0,14:14:42:630,42,0	1/1:0,12:12:36:527,36,0	1/1:0,11:11:36:524,36,0	1/1:0,12:12:36:526,36,0	1/1:0,24:24:75:1098,75,0	1/1:0,12:12:36:489,36,0	0/1:5,4:9:99:192,0,222	1/1:0,8:8:24:360,24,0	1/1:0,7:7:27:392,27,0	0/0:11,0:11:5:0,5,90	1/1:0,10:10:30:437,30,0	1/1:0,23:23:69:1022,69,0	1/1:0,3:3:9:135,9,0	0/0:8,0:8:18:0,18,270	0/0:4,0:4:9:0,9,123	0/0:11,0:11:6:0,6,90	1/1:0,6:6:18:270,18,0	1/1:0,8:8:24:360,24,0	1/1:0,10:10:30:421,30,0	1/1:0,4:4:15:199,15,0	1/1:0,13:13:42:616,42,0	1/1:0,17:17:54:780,54,0	1/1:0,9:9:27:405,27,0	1/1:0,9:9:33:489,33,0	0/1:7,4:11:99:147,0,282	0/1:5,9:14:99:350,0,198	0/1:5,3:8:99:111,0,201	1/1:0,16:16:48:686,48,0
Chr09	25223498	25223498	G	T	intergenic	RcuChr09m2099,RcuChr09m2100	.	.	Chr09	25223498	.	G	T	0/0:9,0:9:21:0,21,302	0/0:9,0:9:21:0,21,287	0/0:6,0:6:6:0,6,90	0/0:7,0:7:21:0,21,221	1/1:0,7:7:24:347,24,0	1/1:0,17:17:54:790,54,0	1/1:0,11:11:33:491,33,0	1/1:0,13:13:39:583,39,0	1/1:0,15:15:45:672,45,0	1/1:0,12:12:39:569,39,0	1/1:0,12:12:39:566,39,0	1/1:0,11:11:33:495,33,0	1/1:0,24:24:75:1112,75,0	1/1:0,10:10:30:450,30,0	0/1:5,5:10:99:195,0,195	1/1:0,8:8:24:360,24,0	1/1:0,8:8:27:392,27,0	0/0:11,0:11:3:0,3,45	1/1:0,11:11:36:523,36,0	1/1:0,22:22:66:990,66,0	1/1:0,3:3:9:135,9,0	0/0:5,0:5:6:0,6,90	0/0:4,0:4:9:0,9,123	./.:14,0:14:.:.	1/1:0,7:7:21:312,21,0	1/1:0,8:8:24:360,24,0	1/1:0,10:10:33:482,33,0	1/1:0,6:6:24:323,24,0	1/1:0,13:13:42:616,42,0	1/1:0,17:17:51:762,51,0	1/1:0,9:9:27:405,27,0	1/1:0,12:12:36:532,36,0	0/1:8,4:12:99:144,0,324	0/1:4,8:12:99:324,0,175	0/1:7,3:10:99:105,0,285	1/1:0,15:15:45:675,45,0
Chr09	25223499	25223499	G	A	intergenic	RcuChr09m2099,RcuChr09m2100	.	.	Chr09	25223499	.	G	A	0/0:9,0:9:21:0,21,302	0/0:9,0:9:21:0,21,287	0/0:6,0:6:6:0,6,90	0/0:7,0:7:21:0,21,221	1/1:0,7:7:24:347,24,0	1/1:0,16:16:54:790,54,0	1/1:0,11:11:33:491,33,0	1/1:0,12:12:39:583,39,0	1/1:0,15:15:45:672,45,0	1/1:0,10:10:39:569,39,0	1/1:0,12:12:36:537,36,0	1/1:0,11:11:33:495,33,0	1/1:0,24:24:75:1112,75,0	1/1:0,10:10:30:450,30,0	0/1:5,5:10:99:195,0,195	1/1:0,8:8:24:360,24,0	1/1:0,8:8:27:392,27,0	0/0:11,0:11:3:0,3,45	1/1:0,11:11:33:491,33,0	1/1:0,22:22:66:990,66,0	1/1:0,3:3:9:135,9,0	0/0:5,0:5:6:0,6,90	0/0:4,0:4:9:0,9,123	./.:14,0:14:.:.	1/1:0,7:7:21:312,21,0	1/1:0,8:8:24:360,24,0	1/1:0,10:10:30:450,30,0	1/1:0,7:7:21:291,21,0	1/1:0,13:13:39:585,39,0	1/1:0,17:17:51:762,51,0	1/1:0,9:9:27:405,27,0	1/1:0,12:12:36:532,36,0	0/1:8,4:12:99:144,0,324	0/1:4,8:12:99:324,0,175	0/1:7,3:10:99:105,0,285	1/1:0,15:15:45:675,45,0
Chr09	25223538	25223538	T	A	intergenic	RcuChr09m2099,RcuChr09m2100	.	.	Chr09	25223538	.	T	A	0/0:9,0:9:21:0,21,302	0/0:9,0:9:21:0,21,287	0/0:5,0:5:12:0,12,145	0/0:7,0:7:21:0,21,221	1/1:0,10:10:30:307,30,0	1/1:0,16:16:48:479,48,0	1/1:0,7:7:21:201,21,0	1/1:0,10:10:30:302,30,0	1/1:0,11:11:33:328,33,0	1/1:0,10:10:30:292,30,0	1/1:0,11:11:33:326,33,0	1/1:0,11:11:33:330,33,0	1/1:0,21:21:63:612,63,0	1/1:0,7:7:21:207,21,0	0/1:6,4:10:93:93,0,152	1/1:0,11:11:33:306,33,0	1/1:0,8:8:24:246,24,0	0/0:10,0:10:27:0,27,290	1/1:0,9:9:27:265,27,0	1/1:0,19:19:57:601,57,0	1/1:0,5:5:15:141,15,0	0/0:7,0:7:21:0,21,226	0/0:4,0:4:9:0,9,123	0/0:11,0:11:33:0,33,331	1/1:0,5:5:15:161,15,0	1/1:0,5:5:15:145,15,0	1/1:0,8:8:24:245,24,0	1/1:0,14:14:42:412,42,0	1/1:0,13:13:39:401,39,0	1/1:0,15:15:45:471,45,0	1/1:0,14:14:42:432,42,0	1/1:0,17:17:51:514,51,0	0/1:8,3:11:61:61,0,197	0/1:1,5:6:13:138,0,13	0/1:7,3:10:64:64,0,184	1/1:0,12:12:36:345,36,0
Chr09	25223671	25223671	G	A	intergenic	RcuChr09m2099,RcuChr09m2100	.	.	Chr09	25223671	.	G	A	0/0:7,0:7:21:0,21,225	0/0:6,0:6:18:0,18,188	0/0:8,0:8:21:0,21,255	0/0:6,0:6:18:0,18,178	1/1:0,12:12:36:520,36,0	1/1:0,10:10:30:408,30,0	1/1:0,8:8:24:345,24,0	1/1:0,12:12:36:526,36,0	1/1:0,10:10:30:450,30,0	1/1:0,16:16:48:693,48,0	1/1:0,13:13:39:573,39,0	1/1:0,13:13:39:585,39,0	1/1:0,16:16:48:691,48,0	1/1:0,7:7:21:315,21,0	0/1:6,3:9:99:108,0,306	1/1:0,8:8:24:360,24,0	1/1:0,9:9:33:495,33,0	0/0:10,0:10:27:0,27,290	1/1:0,11:11:33:495,33,0	1/1:0,17:17:51:750,51,0	1/1:0,8:8:24:332,24,0	0/0:7,0:7:21:0,21,226	0/0:8,0:8:21:0,21,252	0/0:4,0:4:12:0,12,116	1/1:0,7:7:21:315,21,0	1/1:0,6:6:21:315,21,0	1/1:0,9:9:27:405,27,0	1/1:0,6:6:18:270,18,0	1/1:0,13:13:39:585,39,0	1/1:0,17:17:60:885,60,0	1/1:0,12:12:39:562,39,0	1/1:0,16:16:48:705,48,0	0/1:5,4:9:99:153,0,224	0/1:5,6:11:99:221,0,192	0/1:6,5:11:99:177,0,360	1/1:0,8:8:24:360,24,0
Chr09	25223678	25223678	G	A	intergenic	RcuChr09m2099,RcuChr09m2100	.	.	Chr09	25223678	.	G	A	0/0:7,0:7:21:0,21,225	0/0:6,0:6:18:0,18,188	0/0:8,0:8:21:0,21,255	0/0:7,0:7:0:0,0,165	1/1:0,11:11:33:495,33,0	1/1:0,7:7:21:315,21,0	1/1:0,7:7:21:315,21,0	1/1:0,12:12:36:540,36,0	1/1:0,10:10:30:450,30,0	1/1:0,14:14:45:662,45,0	1/1:0,12:12:39:573,39,0	1/1:0,14:14:42:615,42,0	1/1:0,15:15:51:736,51,0	1/1:0,8:8:24:360,24,0	0/1:6,3:9:99:108,0,306	1/1:0,9:9:27:405,27,0	1/1:0,11:11:33:495,33,0	0/0:10,0:10:27:0,27,290	1/1:0,12:12:36:540,36,0	1/1:0,18:18:54:810,54,0	1/1:0,6:6:18:270,18,0	0/0:7,0:7:21:0,21,226	0/0:8,0:8:21:0,21,252	0/0:4,0:4:12:0,12,116	1/1:0,7:7:21:315,21,0	1/1:0,8:8:24:360,24,0	1/1:0,9:9:27:405,27,0	1/1:0,7:7:21:315,21,0	1/1:0,14:14:42:630,42,0	1/1:0,21:21:63:945,63,0	1/1:0,11:11:39:562,39,0	1/1:0,17:17:51:765,51,0	0/1:5,4:9:99:153,0,224	0/1:5,5:10:99:195,0,195	0/1:8,4:12:99:174,0,381	1/1:0,8:8:24:360,24,0
Chr09	25223693	25223693	C	T	intergenic	RcuChr09m2099,RcuChr09m2100	.	.	Chr09	25223693	.	C	T	0/0:7,0:7:21:0,21,225	0/0:7,0:7:21:0,21,211	0/0:8,0:8:21:0,21,255	0/0:7,0:7:18:0,18,270	1/1:0,9:9:27:405,27,0	0/0:6,0:6:0:0,0,125	1/1:0,7:7:24:346,24,0	0/1:6,5:11:99:123,0,141	1/1:0,10:10:30:450,30,0	0/0:14,0:14:33:0,33,424	0/1:5,7:12:99:181,0,99	1/1:0,13:13:39:570,39,0	1/1:0,15:15:48:704,48,0	0/0:7,0:7:21:0,21,215	0/1:5,3:8:99:111,0,267	1/1:0,7:7:21:315,21,0	0/0:8,0:8:24:0,24,250	0/0:10,0:10:27:0,27,290	0/0:12,0:12:30:0,30,349	0/1:15,2:17:13:13,0,424	1/1:0,6:6:18:270,18,0	0/0:7,0:7:21:0,21,226	0/0:8,0:8:21:0,21,252	0/0:4,0:4:12:0,12,116	0/0:6,0:6:15:0,15,225	1/1:0,8:8:24:360,24,0	0/0:9,0:9:21:0,21,242	1/1:0,8:8:27:390,27,0	1/1:0,14:14:42:630,42,0	1/1:0,21:21:63:945,63,0	0/0:10,0:10:27:0,27,326	1/1:0,16:16:48:720,48,0	0/0:6,0:6:15:0,15,225	0/0:9,0:9:18:0,18,270	0/0:12,0:12:33:0,33,357	1/1:0,4:4:12:180,12,0
Chr09	25223697	25223697	G	A	intergenic	RcuChr09m2099,RcuChr09m2100	.	.	Chr09	25223697	.	G	A	0/0:7,0:7:21:0,21,225	0/0:7,0:7:21:0,21,211	0/0:8,0:8:21:0,21,255	0/0:7,0:7:18:0,18,270	1/1:0,7:7:27:405,27,0	1/1:0,5:5:18:270,18,0	1/1:0,8:8:24:346,24,0	1/1:0,11:11:33:495,33,0	1/1:0,10:10:30:450,30,0	1/1:0,15:15:45:647,45,0	1/1:0,12:12:36:526,36,0	1/1:0,12:12:39:570,39,0	1/1:0,16:16:48:704,48,0	1/1:0,7:7:21:301,21,0	0/1:5,3:8:99:111,0,267	1/1:0,7:7:21:315,21,0	1/1:0,8:8:27:391,27,0	0/0:10,0:10:27:0,27,290	1/1:0,12:12:36:540,36,0	1/1:0,18:18:54:750,54,0	1/1:0,7:7:21:301,21,0	0/0:7,0:7:21:0,21,226	0/0:8,0:8:21:0,21,252	0/0:4,0:4:12:0,12,116	1/1:0,5:5:18:270,18,0	1/1:0,7:7:21:315,21,0	1/1:0,9:9:27:405,27,0	1/1:0,9:9:27:390,27,0	1/1:0,14:14:42:630,42,0	1/1:0,20:20:60:900,60,0	1/1:0,9:9:30:450,30,0	1/1:0,16:16:48:720,48,0	0/1:3,2:5:47:47,0,65	0/1:5,4:9:99:153,0,198	0/1:9,3:12:54:54,0,225	1/1:0,3:3:9:135,9,0
Chr09	25223741	25223741	T	C	intergenic	RcuChr09m2099,RcuChr09m2100	.	.	Chr09	25223741	.	T	C	0/0:7,0:7:21:0,21,225	0/0:7,0:7:21:0,21,211	0/0:8,0:8:21:0,21,255	0/0:4,0:4:12:0,12,120	1/1:0,7:7:21:221,21,0	1/1:0,5:5:15:156,15,0	1/1:0,9:9:27:255,27,0	1/1:0,12:12:36:372,36,0	1/1:0,7:7:21:210,21,0	1/1:0,13:13:39:407,39,0	1/1:0,11:11:33:320,33,0	1/1:0,13:13:39:397,39,0	1/1:0,14:14:42:439,42,0	1/1:0,7:7:21:211,21,0	0/1:6,3:9:53:53,0,156	1/1:0,7:7:21:215,21,0	1/1:0,13:13:39:393,39,0	0/0:10,0:10:27:0,27,290	1/1:0,10:10:30:315,30,0	1/1:0,16:16:48:497,48,0	1/1:0,9:9:27:255,27,0	0/0:7,0:7:21:0,21,226	0/0:8,0:8:21:0,21,252	0/0:8,0:8:21:0,21,225	1/1:0,5:5:15:163,15,0	1/1:0,6:6:18:149,18,0	1/1:0,7:7:21:203,21,0	1/1:0,14:14:42:427,42,0	1/1:0,15:15:45:458,45,0	1/1:0,15:15:45:461,45,0	1/1:0,11:11:33:333,33,0	1/1:0,13:13:39:399,39,0	0/0:4,0:4:0:0,0,48	0/1:5,3:8:57:57,0,128	0/0:11,0:11:0:0,0,208	1/1:0,4:4:12:122,12,0
Chr09	25223817	25223817	C	T	intergenic	RcuChr09m2099,RcuChr09m2100	.	.	Chr09	25223817	.	C	T	0/0:7,0:7:21:0,21,225	0/0:13,0:13:39:0,39,385	0/0:8,0:8:21:0,21,230	0/0:4,0:4:12:0,12,120	1/1:0,10:10:30:294,30,0	1/1:0,5:5:15:154,15,0	1/1:0,9:9:27:274,27,0	1/1:0,9:9:27:279,27,0	1/1:0,7:7:21:215,21,0	1/1:0,12:12:36:402,36,0	1/1:0,13:13:39:376,39,0	1/1:0,16:16:48:471,48,0	1/1:0,15:15:45:450,45,0	1/1:0,9:9:27:277,27,0	0/0:3,0:3:0:0,0,33	1/1:0,10:10:30:294,30,0	1/1:0,16:16:48:423,48,0	0/0:9,0:9:27:0,27,251	1/1:0,8:8:24:232,24,0	1/1:0,17:17:51:539,51,0	1/1:0,6:6:18:184,18,0	0/0:7,0:7:21:0,21,222	0/0:7,0:7:21:0,21,223	0/0:7,0:7:21:0,21,192	1/1:0,5:5:15:159,15,0	1/1:0,3:3:9:92,9,0	1/1:0,9:9:27:261,27,0	1/1:0,12:12:36:366,36,0	1/1:0,10:10:30:309,30,0	1/1:0,13:13:39:373,39,0	1/1:0,11:11:33:339,33,0	1/1:0,11:11:33:324,33,0	0/1:4,7:11:99:178,0,174	0/1:4,3:7:72:72,0,159	0/1:6,5:11:99:121,0,196	1/1:0,8:8:24:244,24,0
Chr09	25223857	25223857	G	A	intergenic	RcuChr09m2099,RcuChr09m2100	.	.	Chr09	25223857	.	G	A	0/0:5,0:5:12:0,12,171	0/0:9,0:9:21:0,21,291	0/0:10,0:10:30:0,30,291	0/0:7,0:7:21:0,21,209	1/1:0,11:11:33:324,33,0	1/1:0,4:4:12:126,12,0	1/1:0,9:9:27:272,27,0	1/1:0,7:7:21:213,21,0	1/1:0,9:9:27:263,27,0	1/1:0,11:11:33:358,33,0	1/1:0,12:12:36:348,36,0	1/1:0,14:14:42:423,42,0	1/1:0,16:16:48:482,48,0	1/1:0,9:9:27:272,27,0	./.:1,0:1:0:0,0,1	1/1:0,8:8:24:246,24,0	1/1:0,17:17:51:498,51,0	0/0:8,0:8:0:0,0,141	1/1:0,7:7:21:200,21,0	1/1:0,15:15:45:474,45,0	1/1:0,9:9:27:276,27,0	0/0:7,0:7:21:0,21,222	0/0:7,0:7:21:0,21,237	0/0:7,0:7:21:0,21,192	1/1:0,4:4:12:126,12,0	1/1:0,3:3:9:91,9,0	1/1:0,9:9:27:252,27,0	1/1:0,12:12:36:375,36,0	1/1:0,7:7:21:215,21,0	1/1:0,13:13:39:401,39,0	1/1:0,13:13:39:411,39,0	1/1:0,13:13:39:385,39,0	0/1:4,7:11:99:170,0,147	0/1:4,3:7:72:72,0,159	0/1:4,5:9:99:126,0,138	1/1:0,10:10:30:308,30,0
Chr09	25224104	25224104	T	C	intergenic	RcuChr09m2099,RcuChr09m2100	.	.	Chr09	25224104	.	T	C	0/0:7,0:7:21:0,21,224	0/0:9,0:9:21:0,21,291	0/0:11,0:11:27:0,27,349	0/0:8,0:8:21:0,21,275	1/1:0,5:5:15:134,15,0	1/1:0,7:7:21:207,21,0	1/1:0,14:14:42:393,42,0	1/1:0,7:7:21:221,21,0	1/1:0,17:17:51:508,51,0	1/1:0,12:12:36:354,36,0	1/1:0,7:7:21:192,21,0	1/1:0,12:12:35:331,35,0	1/1:0,23:23:69:679,69,0	1/1:0,7:7:21:204,21,0	0/0:6,0:6:0:0,0,60	./.:1,0:1:.:.	1/1:0,6:6:18:189,18,0	0/0:8,0:8:21:0,21,235	1/1:0,10:10:30:307,30,0	1/1:0,17:17:51:506,51,0	1/1:0,13:13:39:361,39,0	0/0:7,0:7:21:0,21,198	0/0:13,0:13:27:0,27,405	0/0:7,0:7:21:0,21,205	./.:0,2:2:6:61,6,0	1/1:0,8:8:24:232,24,0	1/1:0,11:11:33:323,33,0	1/1:0,5:5:15:155,15,0	1/1:0,8:8:24:250,24,0	1/1:0,12:12:36:373,36,0	1/1:0,17:17:51:527,51,0	1/1:0,19:19:57:560,57,0	0/1:8,4:12:90:90,0,210	0/1:5,5:10:99:105,0,126	0/1:4,7:11:90:172,0,90	1/1:0,9:9:27:273,27,0
Chr09	25224176	25224176	T	A	intergenic	RcuChr09m2099,RcuChr09m2100	.	.	Chr09	25224176	.	T	A	0/0:7,0:7:21:0,21,224	0/0:9,0:9:21:0,21,291	0/0:7,0:7:21:0,21,216	0/0:7,0:7:21:0,21,223	1/1:0,6:6:18:161,18,0	1/1:0,11:11:33:327,33,0	1/1:0,10:10:30:299,30,0	1/1:0,10:10:30:305,30,0	1/1:0,16:16:48:474,48,0	1/1:0,17:17:51:522,51,0	1/1:0,4:4:12:123,12,0	1/1:0,19:19:57:568,57,0	1/1:0,31:31:93:944,93,0	1/1:0,4:4:12:123,12,0	0/1:4,7:11:77:180,0,77	1/1:0,4:4:12:121,12,0	1/1:0,13:13:39:380,39,0	0/0:8,0:8:21:0,21,235	1/1:0,17:17:51:512,51,0	1/1:0,22:22:66:680,66,0	1/1:0,14:14:42:429,42,0	0/0:7,0:7:21:0,21,228	0/0:21,0:21:0:0,0,92	0/0:7,0:7:21:0,21,205	1/1:0,4:4:12:127,12,0	1/1:0,13:13:39:394,39,0	1/1:0,14:14:42:431,42,0	1/1:0,6:6:18:172,18,0	1/1:0,8:8:24:247,24,0	1/1:0,20:20:60:577,60,0	1/1:0,15:15:45:471,45,0	1/1:0,14:14:42:426,42,0	0/1:7,5:12:99:116,0,180	0/1:5,5:10:99:128,0,126	0/1:6,7:13:99:175,0,145	1/1:0,12:12:36:342,36,0
Chr09	25224216	25224216	C	T	intergenic	RcuChr09m2099,RcuChr09m2100	.	.	Chr09	25224216	.	C	T	0/0:7,0:7:21:0,21,224	0/0:9,0:9:21:0,21,291	0/0:7,0:7:21:0,21,216	0/0:6,0:6:15:0,15,185	0/1:3,6:9:65:155,0,65	1/1:0,12:12:36:357,36,0	0/1:2,8:10:25:172,0,25	1/1:1,13:14:11:357,11,0	0/1:5,12:17:99:301,0,100	1/1:0,16:16:48:636,48,0	1/1:0,9:9:27:257,27,0	0/1:6,16:22:99:395,0,124	0/1:10,31:41:99:779,0,192	0/1:3,5:8:71:130,0,71	0/1:9,3:12:55:55,0,234	1/1:0,4:4:12:120,12,0	0/1:6,12:18:99:290,0,119	0/0:11,0:11:30:0,30,314	0/1:9,12:21:99:294,0,218	0/1:5,18:23:91:500,0,91	0/1:11,13:24:99:324,0,271	0/0:4,0:4:12:0,12,122	0/0:22,0:22:63:0,63,777	0/0:8,0:8:21:0,21,233	0/1:1,3:4:21:82,0,21	0/1:4,13:17:74:321,0,74	0/1:5,12:17:99:312,0,102	0/1:4,10:14:83:258,0,83	1/1:0,10:10:30:310,30,0	0/1:5,28:33:59:703,0,59	1/1:0,10:10:30:287,30,0	1/1:0,15:15:45:434,45,0	0/1:9,7:16:99:168,0,237	0/1:4,8:12:99:324,0,159	0/1:4,8:12:90:206,0,90	1/1:0,12:12:36:354,36,0
Chr09	25224299	25224299	T	C	intergenic	RcuChr09m2099,RcuChr09m2100	.	.	Chr09	25224299	.	T	C	0/0:7,0:7:21:0,21,224	0/0:20,0:20:57:0,57,855	0/0:8,0:8:21:0,21,315	./.:2,0:2:6:0,6,64	1/1:0,16:16:47:445,47,0	1/1:0,12:12:36:353,36,0	1/1:0,25:25:75:754,75,0	1/1:0,15:15:45:475,45,0	1/1:0,17:17:51:523,51,0	1/1:0,15:15:45:470,45,0	1/1:0,8:8:24:239,24,0	1/1:0,20:20:60:627,60,0	1/1:0,34:34:99:997,102,0	1/1:0,7:7:21:177,21,0	0/1:5,11:16:99:280,0,106	1/1:0,6:6:18:172,18,0	1/1:0,23:23:69:693,69,0	0/0:15,0:15:39:0,39,445	1/1:0,21:21:63:588,63,0	1/1:0,22:22:66:648,66,0	1/1:0,31:31:93:871,93,0	0/0:9,0:9:21:0,21,301	0/1:14,11:25:99:297,0,399	0/0:8,0:8:21:0,21,233	1/1:0,8:8:24:239,24,0	1/1:0,18:18:54:523,54,0	1/1:0,18:18:54:522,54,0	1/1:0,17:17:51:506,51,0	1/1:0,8:8:24:245,24,0	1/1:0,44:44:99:1282,131,0	1/1:0,9:9:27:257,27,0	1/1:0,12:12:36:345,36,0	0/1:9,13:22:99:325,0,198	1/1:0,7:7:21:219,21,0	0/1:4,9:13:82:242,0,82	1/1:0,13:13:39:389,39,0
Chr09	25224336	25224336	T	A	intergenic	RcuChr09m2099,RcuChr09m2100	.	.	Chr09	25224336	.	T	A	0/0:7,0:7:21:0,21,212	0/0:20,0:20:60:0,60,629	0/0:9,0:9:21:0,21,281	./.:2,0:2:6:0,6,64	0/1:9,8:17:99:185,0,194	1/1:0,11:11:33:332,33,0	0/1:14,14:28:99:330,0,329	0/1:5,12:17:99:318,0,103	0/1:10,10:20:99:245,0,222	1/1:0,14:14:42:436,42,0	1/1:0,11:11:33:330,33,0	0/1:7,11:18:99:279,0,162	0/1:16,21:37:99:521,0,369	0/0:4,0:4:0:0,0,63	0/1:10,5:15:98:98,0,257	1/1:0,7:7:21:205,21,0	0/1:6,15:21:99:367,0,122	0/0:15,0:15:39:0,39,445	0/1:8,14:22:99:367,0,182	0/1:13,13:26:99:307,0,334	0/1:11,16:27:99:375,0,248	0/0:6,0:6:18:0,18,192	0/0:24,0:24:60:0,60,807	0/0:7,0:7:21:0,21,218	1/1:0,5:5:15:161,15,0	0/1:11,8:19:99:179,0,246	0/1:6,7:13:99:178,0,142	0/1:9,11:20:99:270,0,207	1/1:0,10:10:30:313,30,0	0/1:14,24:38:99:591,0,283	1/1:0,7:7:21:224,21,0	1/1:0,14:14:42:394,42,0	0/1:15,7:22:99:149,0,379	0/1:1,5:6:13:138,0,13	0/1:3,8:11:57:203,0,57	1/1:0,16:16:48:479,48,0
Chr09	25224364	25224364	A	C	intergenic	RcuChr09m2099,RcuChr09m2100	.	.	Chr09	25224364	.	A	C	0/0:7,0:7:21:0,21,212	0/0:20,0:20:60:0,60,629	0/0:9,0:9:21:0,21,281	./.:2,0:2:6:0,6,64	0/1:6,8:14:99:318,0,213	0/0:11,0:11:33:0,33,326	0/1:17,10:27:99:318,0,638	0/1:14,5:19:99:168,0,560	0/1:11,8:19:99:254,0,403	0/0:14,0:14:36:0,36,428	0/0:9,0:9:24:0,24,277	0/1:13,8:21:99:259,0,548	0/1:23,18:41:99:652,0,870	0/1:2,3:5:87:117,0,87	0/1:9,6:15:99:175,0,325	0/0:3,0:3:9:0,9,90	0/1:17,7:24:99:264,0,656	0/0:21,0:21:60:0,60,644	0/1:14,9:23:99:336,0,561	0/1:14,11:25:99:412,0,521	0/1:14,11:25:99:383,0,541	0/0:7,0:7:21:0,21,233	0/0:24,0:24:60:0,60,807	0/0:6,0:6:18:0,18,189	0/0:6,0:6:0:0,0,128	0/1:8,9:17:99:324,0,309	0/1:8,6:14:99:228,0,318	0/1:12,10:22:99:377,0,452	0/0:8,0:8:24:0,24,247	0/1:23,19:42:99:729,0,888	0/0:7,0:7:21:0,21,209	0/0:13,0:13:36:0,36,400	0/1:15,5:20:99:131,0,584	0/0:7,0:7:21:0,21,212	0/0:11,0:11:27:0,27,326	0/0:15,0:15:42:0,42,453
Chr09	25224380	25224380	A	G	intergenic	RcuChr09m2099,RcuChr09m2100	.	.	Chr09	25224380	.	A	G	0/0:7,0:7:21:0,21,212	0/0:20,0:20:60:0,60,629	0/0:9,0:9:21:0,21,281	./.:2,0:2:6:0,6,64	0/1:5,10:15:99:379,0,180	0/0:11,0:11:33:0,33,326	0/1:14,7:21:99:249,0,594	0/1:15,5:20:99:165,0,586	0/1:10,6:16:99:206,0,410	0/0:14,0:14:36:0,36,428	0/0:9,0:9:24:0,24,277	0/1:14,6:20:99:238,0,524	0/1:20,20:40:99:734,0,806	0/1:4,3:7:99:114,0,116	0/1:9,4:13:99:153,0,332	0/0:3,0:3:9:0,9,90	0/1:15,8:23:99:271,0,601	0/0:21,0:21:60:0,60,644	0/1:16,11:27:99:384,0,611	0/1:12,11:23:99:396,0,470	0/1:13,10:23:99:364,0,544	0/0:7,0:7:21:0,21,233	0/1:15,16:31:99:448,0,419	0/0:3,0:3:9:0,9,77	0/0:5,0:5:0:0,0,92	0/1:9,9:18:99:309,0,336	0/1:8,10:18:99:336,0,306	0/1:11,9:20:99:301,0,435	0/0:8,0:8:24:0,24,247	0/1:22,21:43:99:756,0,858	0/0:7,0:7:21:0,21,209	0/0:13,0:13:36:0,36,400	0/1:15,3:18:81:81,0,592	0/0:7,0:7:21:0,21,212	0/0:11,0:11:27:0,27,326	0/0:15,0:15:42:0,42,453
Chr09	25224416	25224416	A	G	intergenic	RcuChr09m2099,RcuChr09m2100	.	.	Chr09	25224416	.	A	G	0/0:7,0:7:21:0,21,212	0/0:13,0:13:33:0,33,416	0/0:9,0:9:21:0,21,281	./.:2,0:2:6:0,6,64	1/1:0,13:13:39:393,39,0	1/1:0,16:16:48:464,48,0	1/1:0,19:19:57:571,57,0	1/1:0,18:18:54:549,54,0	1/1:0,19:19:57:555,57,0	1/1:0,12:12:36:363,36,0	1/1:0,16:16:48:505,48,0	1/1:0,22:22:66:646,66,0	1/1:0,50:50:99:1519,150,0	1/1:0,7:7:21:216,21,0	0/1:3,7:10:99:186,0,105	1/1:0,5:5:15:152,15,0	1/1:0,19:19:57:554,57,0	0/0:21,0:21:60:0,60,644	1/1:0,21:21:63:635,63,0	1/1:0,27:27:81:859,81,0	1/1:0,22:22:66:669,66,0	0/0:5,0:5:12:0,12,168	0/1:12,14:26:99:392,0,332	0/0:3,0:3:9:0,9,77	1/1:0,3:3:9:94,9,0	1/1:0,21:21:63:603,63,0	1/1:0,16:16:48:487,48,0	1/1:0,16:16:48:489,48,0	1/1:0,9:9:27:268,27,0	1/1:0,41:41:99:1236,123,0	1/1:0,7:7:21:216,21,0	1/1:0,14:14:42:414,42,0	0/1:6,11:17:99:291,0,219	1/1:0,8:8:24:237,24,0	0/1:5,6:11:99:154,0,172	1/1:0,20:20:60:576,60,0
Chr09	25224430	25224430	G	A	intergenic	RcuChr09m2099,RcuChr09m2100	.	.	Chr09	25224430	.	G	A	0/0:7,0:7:21:0,21,212	0/0:13,0:13:33:0,33,416	1/1:0,11:11:33:341,33,0	./.:2,0:2:6:0,6,64	0/0:12,0:12:30:0,30,450	0/0:13,0:13:39:0,39,401	0/0:21,0:21:60:0,60,900	0/0:11,0:11:33:0,33,324	0/0:21,0:21:60:0,60,900	0/0:11,0:11:33:0,33,338	0/0:14,0:14:42:0,42,432	0/0:21,0:21:60:0,60,639	0/0:48,0:48:99:0,120,1800	0/0:7,0:7:21:0,21,207	0/1:6,5:11:99:121,0,237	0/0:4,0:4:12:0,12,119	0/0:16,0:16:45:0,45,521	1/1:0,27:27:81:794,81,0	0/0:14,0:14:42:0,42,433	0/0:27,0:27:78:0,78,899	0/0:22,0:22:57:0,57,855	0/0:5,0:5:12:0,12,168	0/0:23,0:23:66:0,66,990	0/0:3,0:3:9:0,9,77	0/0:3,0:3:9:0,9,94	0/0:20,0:20:60:0,60,581	0/0:16,0:16:23:0,23,463	0/0:13,0:13:33:0,33,456	0/0:9,0:9:23:0,23,263	0/0:40,0:40:99:0,102,1187	0/0:4,0:4:12:0,12,113	0/0:11,0:11:30:0,30,375	0/1:10,8:18:99:190,0,410	0/0:9,0:9:0:0,0,141	0/1:6,4:10:92:92,0,227	0/0:10,0:10:24:0,24,337
Chr09	25224505	25224505	G	C	intergenic	RcuChr09m2099,RcuChr09m2100	.	.	Chr09	25224505	.	G	C	0/0:8,0:8:21:0,21,254	0/0:13,0:13:33:0,33,416	0/0:12,0:12:30:0,30,355	./.:2,0:2:6:0,6,64	0/1:8,6:14:99:146,0,188	1/1:0,18:18:54:555,54,0	0/1:10,11:21:99:271,0,211	0/1:3,9:12:56:229,0,56	0/1:15,6:21:99:109,0,368	1/1:0,14:14:42:412,42,0	1/1:0,23:23:69:704,69,0	0/1:11,10:21:99:248,0,242	0/1:26,20:46:99:477,0,588	0/1:6,10:16:99:203,0,134	0/1:10,2:12:28:28,0,244	1/1:0,6:6:18:185,18,0	0/1:8,13:21:99:309,0,165	0/0:22,0:22:60:0,60,900	0/1:8,10:18:99:256,0,177	0/1:20,19:39:99:441,0,476	0/1:7,8:15:99:190,0,167	0/0:7,0:7:21:0,21,227	0/0:24,0:24:66:0,66,792	0/0:8,0:8:21:0,21,236	0/1:3,4:7:44:107,0,44	0/1:15,5:20:95:95,0,379	0/1:8,11:19:99:281,0,161	0/1:17,11:28:99:237,0,415	1/1:0,13:13:39:379,39,0	0/1:19,22:41:99:557,0,399	1/1:0,5:5:15:158,15,0	1/1:0,14:14:42:404,42,0	0/1:13,2:15:17:17,0,351	0/1:6,5:11:99:124,0,137	0/1:7,8:15:99:195,0,165	1/1:0,10:10:30:294,30,0
Chr09	25224534	25224534	G	A	intergenic	RcuChr09m2099,RcuChr09m2100	.	.	Chr09	25224534	.	G	A	0/0:8,0:8:21:0,21,254	0/0:13,0:13:33:0,33,416	0/0:12,0:12:30:0,30,355	0/0:7,0:7:21:0,21,184	0/1:5,5:10:99:195,0,180	1/1:0,15:15:45:565,45,0	0/1:10,11:21:99:486,0,330	0/1:4,9:13:99:338,0,126	0/1:13,5:18:99:168,0,545	1/1:0,18:18:54:563,54,0	1/1:0,15:15:45:515,45,0	0/1:12,10:22:99:357,0,447	0/1:24,20:44:99:738,0,975	0/1:6,8:14:99:193,0,139	0/1:8,3:11:99:102,0,296	1/1:0,6:6:21:287,21,0	0/1:7,14:21:99:339,0,149	0/0:18,0:18:48:0,48,549	0/1:9,10:19:99:252,0,212	0/1:20,19:39:99:501,0,507	0/1:5,11:16:99:417,0,177	0/0:7,0:7:21:0,21,227	0/0:24,0:24:66:0,66,792	0/0:8,0:8:21:0,21,236	0/1:3,5:8:56:134,0,56	0/1:13,2:15:45:45,0,490	0/1:6,12:18:99:310,0,124	0/1:17,14:31:99:483,0,569	1/1:0,14:14:42:630,42,0	0/1:17,25:42:99:957,0,589	1/1:0,5:5:15:157,15,0	1/1:0,15:15:45:660,45,0	0/1:13,3:16:47:47,0,315	0/1:6,6:12:99:150,0,136	0/1:6,9:15:99:228,0,135	1/1:0,10:10:30:400,30,0
Chr09	25224550	25224550	G	A	intergenic	RcuChr09m2099,RcuChr09m2100	.	.	Chr09	25224550	.	G	A	0/0:8,0:8:21:0,21,254	0/0:11,0:11:30:0,30,310	0/0:12,0:12:30:0,30,355	0/0:7,0:7:21:0,21,184	0/1:4,7:11:99:250,0,189	0/1:7,9:16:99:228,0,157	0/1:10,13:23:99:486,0,381	0/1:4,7:11:99:282,0,147	0/1:14,5:19:99:168,0,573	0/0:18,0:18:51:0,51,540	0/1:7,5:12:99:118,0,191	0/1:10,10:20:99:361,0,390	0/1:26,20:46:99:730,0,1074	0/0:14,0:14:36:0,36,414	0/1:6,4:10:99:130,0,240	1/1:0,7:7:21:286,21,0	0/0:18,0:18:48:0,48,720	0/0:18,0:18:48:0,48,549	0/0:22,0:22:63:0,63,945	0/0:35,3:38:19:0,19,1267	0/1:5,9:14:99:363,0,183	0/0:7,0:7:21:0,21,227	0/0:24,0:24:66:0,66,792	0/0:8,0:8:21:0,21,236	0/0:7,0:7:21:0,21,223	0/1:11,5:16:99:132,0,442	0/0:17,0:17:48:0,48,513	0/1:12,11:23:99:421,0,471	1/1:0,14:14:42:630,42,0	0/1:17,23:40:99:922,0,642	0/0:4,0:4:12:0,12,120	1/1:0,15:15:45:661,45,0	0/0:16,0:16:42:0,42,491	0/0:10,0:10:24:0,24,299	0/0:11,0:11:33:0,33,333	1/1:0,7:7:21:315,21,0
Chr09	25224562	25224562	G	A	intergenic	RcuChr09m2099,RcuChr09m2100	.	.	Chr09	25224562	.	G	A	0/0:8,0:8:21:0,21,254	0/0:11,0:11:30:0,30,310	0/0:12,0:12:16:0,16,332	0/0:7,0:7:21:0,21,184	0/1:8,5:13:99:186,0,321	0/0:14,0:14:39:0,39,428	0/1:15,10:25:99:341,0,600	0/1:7,4:11:99:147,0,282	0/1:7,14:21:99:547,0,252	0/0:18,0:18:51:0,51,540	0/0:11,0:11:30:0,30,371	0/1:10,9:19:99:335,0,393	0/1:19,28:47:99:1130,0,708	0/1:10,5:15:99:157,0,418	0/1:6,2:8:66:66,0,233	0/0:7,0:7:21:0,21,211	0/1:8,11:19:99:409,0,287	0/0:18,0:18:48:0,48,549	0/1:8,12:20:99:464,0,300	0/1:14,20:34:99:799,0,482	0/1:8,6:14:99:228,0,318	0/0:21,0:21:60:0,60,900	0/0:24,0:24:66:0,66,792	0/0:8,0:8:21:0,21,236	0/1:5,3:8:98:98,0,189	0/1:5,9:14:99:342,0,180	0/1:15,6:21:99:193,0,549	0/1:11,13:24:99:484,0,423	0/0:14,0:14:33:0,33,442	0/1:24,17:41:99:627,0,957	0/0:4,0:4:12:0,12,120	0/0:14,0:14:39:0,39,413	0/1:11,7:18:99:243,0,447	0/0:10,0:10:24:0,24,299	0/0:11,0:11:33:0,33,333	0/0:5,0:5:12:0,12,146
Chr09	25224597	25224597	C	T	intergenic	RcuChr09m2099,RcuChr09m2100	.	.	Chr09	25224597	.	C	T	0/0:9,0:9:24:0,24,269	0/0:11,0:11:30:0,30,310	0/0:10,0:10:27:0,27,304	0/0:7,0:7:21:0,21,184	1/1:0,14:14:42:630,42,0	1/1:0,13:13:42:630,42,0	1/1:0,28:28:84:1260,84,0	1/1:0,12:12:36:540,36,0	1/1:0,27:27:81:1215,81,0	1/1:0,18:18:54:810,54,0	1/1:0,13:13:42:630,42,0	1/1:0,18:18:57:855,57,0	1/1:0,41:41:99:1935,129,0	1/1:0,16:16:48:720,48,0	0/1:4,9:13:99:366,0,141	1/1:0,10:10:30:450,30,0	1/1:0,19:19:60:900,60,0	0/0:17,0:17:45:0,45,494	1/1:0,20:20:66:990,66,0	1/1:0,36:36:99:1710,114,0	1/1:0,14:14:42:630,42,0	0/0:9,0:9:21:0,21,315	0/1:14,22:36:99:632,0,485	0/0:8,0:8:21:0,21,236	1/1:0,5:5:15:225,15,0	1/1:0,13:13:39:585,39,0	1/1:0,27:27:81:1215,81,0	1/1:0,21:21:69:1035,69,0	1/1:0,11:11:33:495,33,0	1/1:0,34:34:99:1530,102,0	1/1:0,7:7:21:315,21,0	1/1:0,15:15:54:810,54,0	0/1:9,10:19:99:393,0,348	0/1:5,7:12:99:270,0,315	0/1:2,6:8:66:246,0,66	1/1:0,6:6:18:270,18,0
Chr09	25224609	25224609	A	G	intergenic	RcuChr09m2099,RcuChr09m2100	.	.	Chr09	25224609	.	A	G	0/0:5,0:5:12:0,12,168	0/0:11,0:11:30:0,30,310	0/0:10,0:10:27:0,27,304	0/0:7,0:7:21:0,21,184	1/1:0,13:13:39:585,39,0	1/1:0,13:13:42:630,42,0	1/1:0,27:27:81:1215,81,0	1/1:0,13:13:45:670,45,0	1/1:0,27:27:84:1260,84,0	1/1:0,17:17:51:765,51,0	1/1:0,15:15:51:760,51,0	1/1:0,19:19:60:900,60,0	1/1:0,45:45:99:2115,141,0	1/1:0,17:17:51:765,51,0	0/1:4,7:11:99:324,0,144	1/1:0,11:11:33:495,33,0	1/1:0,22:22:66:990,66,0	0/0:17,0:17:45:0,45,494	1/1:0,24:24:72:1080,72,0	1/1:0,40:40:99:1845,123,0	1/1:0,16:16:48:720,48,0	0/0:9,0:9:21:0,21,315	0/1:14,23:37:99:888,0,609	0/0:8,0:8:21:0,21,236	1/1:0,3:3:9:135,9,0	1/1:0,15:15:45:675,45,0	1/1:0,24:24:75:1125,75,0	1/1:0,22:22:66:990,66,0	1/1:0,12:12:39:585,39,0	1/1:0,34:34:99:1575,105,0	1/1:0,8:8:24:360,24,0	1/1:0,16:16:51:754,51,0	0/1:8,11:19:99:438,0,303	0/1:6,6:12:99:276,0,231	0/1:2,7:9:63:288,0,63	1/1:0,6:6:18:270,18,0
Chr09	25224619	25224619	T	C	intergenic	RcuChr09m2099,RcuChr09m2100	.	.	Chr09	25224619	.	T	C	0/0:5,0:5:12:0,12,168	0/0:11,0:11:30:0,30,310	0/0:10,0:10:27:0,27,304	0/0:7,0:7:21:0,21,184	1/1:0,10:10:30:450,30,0	1/1:0,13:13:42:630,42,0	1/1:0,27:27:84:1260,84,0	1/1:0,13:13:39:580,39,0	1/1:0,29:29:90:1336,90,0	1/1:0,15:15:51:751,51,0	1/1:0,15:15:51:748,51,0	1/1:0,18:18:54:810,54,0	1/1:0,42:42:99:1979,135,0	1/1:0,18:18:57:855,57,0	0/1:4,9:13:99:332,0,141	1/1:0,11:11:33:495,33,0	1/1:0,24:24:72:1071,72,0	0/0:17,0:17:45:0,45,494	1/1:0,22:22:72:1065,72,0	1/1:0,41:41:99:1877,126,0	1/1:0,16:16:48:720,48,0	0/0:9,0:9:21:0,21,315	0/1:14,25:39:99:940,0,632	0/0:8,0:8:21:0,21,236	1/1:0,3:3:12:180,12,0	1/1:0,13:13:39:585,39,0	1/1:0,25:25:75:1125,75,0	1/1:0,19:19:60:884,60,0	1/1:0,12:12:36:540,36,0	1/1:0,36:36:99:1620,108,0	1/1:0,11:11:33:495,33,0	1/1:0,17:17:54:799,54,0	0/1:9,10:19:99:358,0,333	0/1:6,5:11:99:219,0,234	0/1:2,5:7:66:246,0,66	1/1:0,5:5:15:225,15,0
Chr09	25224632	25224632	T	G	intergenic	RcuChr09m2099,RcuChr09m2100	.	.	Chr09	25224632	.	T	G	0/0:5,0:5:12:0,12,168	0/0:11,0:11:30:0,30,310	1/1:0,13:13:39:398,39,0	0/0:7,0:7:21:0,21,184	1/1:0,11:11:33:455,33,0	1/1:0,13:13:39:572,39,0	1/1:0,26:26:78:1156,78,0	1/1:0,11:11:33:490,33,0	1/1:0,29:29:90:1305,90,0	1/1:0,11:11:39:571,39,0	1/1:0,17:17:51:721,51,0	1/1:0,21:21:63:896,63,0	1/1:0,44:44:99:1925,135,0	1/1:0,16:16:51:739,51,0	1/1:0,11:11:33:416,33,0	1/1:0,10:10:30:436,30,0	1/1:0,21:21:63:915,63,0	1/1:0,17:17:51:500,51,0	1/1:0,23:23:69:1006,69,0	1/1:0,43:43:99:1841,129,0	1/1:0,17:17:51:738,51,0	0/0:9,0:9:21:0,21,315	0/1:15,24:39:99:691,0,496	1/1:0,8:8:24:230,24,0	1/1:0,4:4:12:168,12,0	1/1:0,14:14:42:555,42,0	1/1:0,25:25:78:1128,78,0	1/1:0,21:21:63:889,63,0	1/1:0,11:11:36:526,36,0	1/1:0,31:31:93:1353,93,0	1/1:0,12:12:36:506,36,0	1/1:0,15:15:45:664,45,0	1/1:0,19:19:57:698,57,0	1/1:0,11:11:33:363,33,0	0/1:1,6:7:24:236,0,24	1/1:0,6:6:18:250,18,0
Chr09	25224663	25224663	C	T	intergenic	RcuChr09m2099,RcuChr09m2100	.	.	Chr09	25224663	.	C	T	0/0:7,0:7:21:0,21,237	0/0:11,0:11:30:0,30,310	1/1:0,15:15:45:481,45,0	0/0:7,0:7:21:0,21,210	1/1:0,11:11:33:325,33,0	1/1:0,12:12:36:359,36,0	1/1:0,22:22:66:656,66,0	1/1:0,9:9:27:264,27,0	1/1:0,27:27:81:813,81,0	1/1:0,14:14:42:424,42,0	1/1:0,18:18:54:562,54,0	1/1:0,24:24:72:704,72,0	1/1:0,42:42:99:1281,126,0	1/1:0,16:16:48:529,48,0	1/1:0,15:15:45:513,45,0	1/1:0,12:12:36:357,36,0	1/1:0,25:25:75:754,75,0	1/1:0,16:16:48:471,48,0	1/1:0,23:23:69:701,69,0	1/1:0,40:40:99:1253,120,0	1/1:0,19:19:57:565,57,0	0/0:9,0:9:21:0,21,315	0/1:13,25:38:99:730,0,316	0/0:8,0:8:21:0,21,245	1/1:0,6:6:18:189,18,0	1/1:0,17:17:51:506,51,0	1/1:0,22:22:66:688,66,0	1/1:0,17:17:51:513,51,0	1/1:0,9:9:27:275,27,0	1/1:0,33:33:99:972,99,0	1/1:0,16:16:48:488,48,0	1/1:0,16:16:48:452,48,0	1/1:0,22:22:66:705,66,0	1/1:0,10:10:30:299,30,0	1/1:0,7:7:21:209,21,0	1/1:0,8:8:24:231,24,0
Chr09	25224706	25224706	C	T	intergenic	RcuChr09m2099,RcuChr09m2100	.	.	Chr09	25224706	.	C	T	0/0:7,0:7:21:0,21,237	0/0:11,0:11:30:0,30,310	0/0:10,0:10:27:0,27,319	0/0:7,0:7:21:0,21,210	0/1:4,6:10:96:152,0,96	0/0:8,0:8:21:0,21,227	0/1:11,8:19:99:162,0,253	0/1:7,5:12:99:107,0,181	0/1:16,15:31:99:341,0,374	0/0:11,0:11:30:0,30,332	0/0:9,0:9:21:0,21,315	0/1:16,9:25:99:176,0,383	0/1:14,29:43:99:746,0,304	0/1:11,5:16:99:106,0,293	0/1:9,7:16:99:154,0,217	0/0:8,0:8:21:0,21,244	0/1:13,16:29:99:381,0,312	0/0:8,0:8:21:0,21,220	0/1:9,15:24:99:376,0,212	0/1:15,21:36:99:516,0,367	0/1:13,9:22:99:199,0,303	0/0:3,0:3:6:0,6,90	0/1:14,18:32:99:510,0,372	0/0:8,0:8:21:0,21,245	0/0:7,0:7:0:0,0,159	0/1:5,13:18:99:332,0,102	0/1:15,5:20:91:91,0,386	0/1:5,15:20:99:380,0,99	0/0:6,0:6:18:0,18,175	0/1:19,13:32:99:301,0,429	0/0:8,0:8:21:0,21,252	0/0:10,0:10:21:0,21,306	0/1:13,4:17:72:72,0,342	0/0:10,0:10:20:0,20,300	0/0:7,0:7:21:0,21,208	0/0:3,0:3:6:0,6,90
Chr09	25224802	25224802	C	T	intergenic	RcuChr09m2099,RcuChr09m2100	.	.	Chr09	25224802	.	C	T	0/0:7,0:7:21:0,21,237	0/0:11,0:11:30:0,30,310	0/0:10,0:10:27:0,27,319	0/0:7,0:7:21:0,21,210	0/1:6,8:14:99:190,0,140	0/0:3,0:3:9:0,9,83	0/1:6,4:10:91:91,0,146	0/1:7,2:9:33:33,0,173	0/1:13,13:26:99:316,0,304	0/0:11,0:11:30:0,30,332	0/0:3,0:3:9:0,9,88	0/1:16,14:30:99:328,0,393	0/1:13,25:38:99:624,0,270	0/1:14,9:23:99:205,0,342	0/1:5,4:9:96:96,0,124	0/0:3,0:3:9:0,9,85	0/1:9,14:23:99:343,0,195	0/0:8,0:8:21:0,21,220	0/1:14,15:29:99:345,0,318	0/1:12,18:30:99:449,0,269	0/1:8,13:21:99:303,0,180	0/0:7,0:7:21:0,21,235	0/1:14,15:29:99:419,0,378	0/0:7,0:7:18:0,18,270	0/1:3,2:5:47:47,0,79	0/1:4,11:15:66:278,0,66	0/1:5,3:8:68:68,0,123	0/1:8,9:17:99:227,0,151	0/0:7,0:7:21:0,21,201	0/1:17,16:33:99:367,0,395	0/0:7,0:7:21:0,21,203	0/0:5,0:5:15:0,15,142	0/1:10,2:12:27:27,0,258	0/0:10,0:10:20:0,20,300	0/0:7,0:7:21:0,21,208	./.:1,0:1:.:.
Chr09	25224837	25224837	G	A	intergenic	RcuChr09m2099,RcuChr09m2100	.	.	Chr09	25224837	.	G	A	0/0:7,0:7:21:0,21,237	0/0:11,0:11:30:0,30,310	0/0:9,0:9:27:0,27,268	0/0:7,0:7:21:0,21,210	0/1:7,8:15:99:176,0,153	1/1:0,3:3:9:135,9,0	0/1:2,3:5:47:119,0,47	0/1:1,7:8:5:320,0,5	0/1:10,13:23:99:318,0,224	1/1:0,18:18:54:797,54,0	1/1:0,5:5:15:225,15,0	0/1:16,10:26:99:237,0,393	0/1:25,10:35:99:186,0,670	0/1:7,15:22:99:377,0,156	0/1:8,2:10:31:31,0,288	1/1:0,5:5:15:225,15,0	0/1:13,13:26:99:306,0,318	0/0:8,0:8:21:0,21,220	0/1:16,11:27:99:258,0,385	0/1:14,12:26:99:304,0,368	0/1:10,8:18:99:169,0,233	0/0:7,0:7:21:0,21,235	0/0:28,0:28:72:0,72,1080	0/0:5,0:5:12:0,12,148	1/1:1,3:4:7:128,7,0	0/1:7,6:13:99:131,0,181	0/1:5,5:10:99:123,0,123	0/1:3,4:7:72:103,0,72	1/1:0,8:8:24:350,24,0	0/1:18,13:31:99:280,0,449	1/1:0,8:8:27:364,27,0	1/1:0,6:6:18:250,18,0	0/1:7,4:11:91:91,0,269	0/1:6,5:11:99:171,0,211	0/1:7,7:14:99:286,0,250	./.:1,0:1:.:.
Chr09	25224853	25224853	G	A	intergenic	RcuChr09m2099,RcuChr09m2100	.	.	Chr09	25224853	.	G	A	0/0:7,0:7:21:0,21,237	0/0:11,0:11:30:0,30,310	0/0:9,0:9:27:0,27,268	0/0:7,0:7:18:0,18,270	1/1:0,12:12:36:470,36,0	1/1:0,4:4:12:160,12,0	1/1:0,3:3:9:134,9,0	1/1:0,8:8:24:347,24,0	1/1:0,21:21:63:847,63,0	1/1:0,18:18:54:790,54,0	1/1:0,5:5:15:225,15,0	1/1:0,24:24:75:1105,75,0	1/1:0,35:35:99:1253,108,0	1/1:0,17:17:51:746,51,0	0/1:5,5:10:90:153,0,90	1/1:0,5:5:15:225,15,0	1/1:0,28:28:84:1260,84,0	0/0:8,0:8:24:0,24,217	1/1:0,26:26:78:1170,78,0	1/1:0,25:25:84:1234,84,0	1/1:0,16:16:48:556,48,0	0/0:7,0:7:21:0,21,235	0/1:11,17:28:99:481,0,288	0/0:7,0:7:21:0,21,220	1/1:1,3:4:7:128,7,0	1/1:0,15:15:45:543,45,0	1/1:0,10:10:33:392,33,0	1/1:0,6:6:18:228,18,0	1/1:0,9:9:27:374,27,0	1/1:0,30:30:90:1314,90,0	1/1:0,8:8:27:361,27,0	1/1:0,5:5:15:225,15,0	0/1:6,5:11:99:179,0,135	0/1:4,4:8:99:156,0,156	0/1:6,8:14:99:289,0,228	./.:1,0:1:.:.
Chr09	25224886	25224886	T	C	intergenic	RcuChr09m2099,RcuChr09m2100	.	.	Chr09	25224886	.	T	C	0/0:7,0:7:21:0,21,237	1/1:0,14:14:42:426,42,0	1/1:0,10:10:30:319,30,0	0/0:7,0:7:21:0,21,201	1/1:0,15:15:45:675,45,0	1/1:0,5:5:15:205,15,0	1/1:0,4:4:12:158,12,0	1/1:0,7:7:21:315,21,0	1/1:0,18:18:57:806,57,0	1/1:0,13:13:39:569,39,0	1/1:0,4:4:15:225,15,0	1/1:0,27:27:84:1260,84,0	1/1:0,40:40:99:1751,120,0	1/1:0,17:17:57:815,57,0	1/1:0,7:7:21:260,21,0	1/1:0,3:3:9:135,9,0	1/1:0,30:30:90:1297,90,0	1/1:0,8:8:24:230,24,0	1/1:0,23:23:69:1035,69,0	1/1:0,26:26:81:1202,81,0	1/1:0,14:14:42:557,42,0	0/0:8,0:8:15:0,15,225	0/1:12,15:27:99:558,0,490	1/1:0,8:8:24:253,24,0	1/1:0,3:3:9:135,9,0	1/1:0,14:14:42:572,42,0	1/1:0,11:11:33:468,33,0	1/1:0,4:4:12:167,12,0	1/1:0,4:4:12:180,12,0	1/1:0,24:24:75:1069,75,0	1/1:0,13:13:39:551,39,0	1/1:0,6:6:18:270,18,0	1/1:0,12:12:36:458,36,0	1/1:0,8:8:24:319,24,0	1/1:0,12:12:36:488,36,0	1/1:0,3:3:9:135,9,0
Chr09	25224921	25224921	T	C	intergenic	RcuChr09m2099,RcuChr09m2100	.	.	Chr09	25224921	.	T	C	0/0:7,0:7:21:0,21,237	0/0:8,0:8:21:0,21,256	0/0:5,0:5:15:0,15,154	0/0:8,0:8:24:0,24,254	1/1:0,16:16:48:720,48,0	1/1:0,5:5:15:225,15,0	1/1:0,3:3:9:135,9,0	1/1:0,8:8:24:360,24,0	1/1:0,16:16:48:720,48,0	1/1:0,10:10:33:495,33,0	1/1:0,5:5:15:225,15,0	1/1:0,28:28:87:1305,87,0	1/1:0,39:39:99:1755,117,0	1/1:0,16:16:51:765,51,0	0/1:5,3:8:99:111,0,201	1/1:0,3:3:9:135,9,0	1/1:0,26:26:81:1215,81,0	0/0:9,0:9:27:0,27,246	1/1:0,13:13:39:585,39,0	1/1:0,21:21:66:990,66,0	1/1:0,10:10:33:495,33,0	0/0:4,0:4:12:0,12,132	0/1:12,18:30:99:747,0,479	0/0:4,0:4:9:0,9,135	1/1:0,3:3:9:135,9,0	1/1:0,8:8:24:360,24,0	1/1:0,10:10:30:450,30,0	1/1:0,7:7:21:315,21,0	1/1:0,3:3:9:135,9,0	1/1:0,19:19:60:900,60,0	1/1:0,11:11:33:495,33,0	1/1:0,4:4:12:180,12,0	0/1:2,6:8:66:246,0,66	0/1:3,3:6:99:114,0,159	0/1:6,5:11:99:192,0,237	1/1:0,4:4:12:180,12,0
Chr09	25224932	25224932	G	A	intergenic	RcuChr09m2099,RcuChr09m2100	.	.	Chr09	25224932	.	G	A	0/0:7,0:7:21:0,21,237	0/0:8,0:8:21:0,21,256	0/0:5,0:5:15:0,15,154	0/0:8,0:8:24:0,24,254	0/1:8,6:14:99:130,0,201	1/1:0,6:6:18:270,18,0	1/1:0,3:3:9:135,9,0	1/1:0,7:7:21:315,21,0	0/1:6,7:13:99:160,0,140	1/1:0,9:9:27:405,27,0	1/1:0,6:6:18:270,18,0	0/1:17,9:26:99:199,0,444	0/1:26,8:34:99:144,0,688	0/1:7,8:15:99:201,0,165	0/0:7,0:7:0:0,0,153	1/1:0,3:3:9:135,9,0	0/1:11,13:24:99:300,0,240	0/0:9,0:9:27:0,27,246	0/1:6,4:10:95:95,0,150	0/1:7,12:19:99:326,0,162	0/1:5,4:9:97:97,0,126	0/0:4,0:4:12:0,12,132	0/0:29,0:29:78:0,78,1170	0/0:4,0:4:9:0,9,135	1/1:0,3:3:9:135,9,0	0/1:2,4:6:42:103,0,42	0/1:3,7:10:60:183,0,60	0/0:7,0:7:21:0,21,215	./.:0,2:2:6:90,6,0	0/1:8,8:16:99:197,0,203	1/1:0,10:10:33:483,33,0	1/1:0,4:4:12:180,12,0	0/1:3,6:9:99:221,0,108	0/1:3,3:6:99:117,0,117	0/1:6,5:11:99:192,0,237	1/1:0,4:4:12:180,12,0
Chr09	25224938	25224938	A	G	intergenic	RcuChr09m2099,RcuChr09m2100	.	.	Chr09	25224938	.	A	G	0/0:7,0:7:21:0,21,237	0/0:8,0:8:21:0,21,256	0/0:5,0:5:15:0,15,154	0/0:8,0:8:24:0,24,254	1/1:0,12:12:36:540,36,0	1/1:0,6:6:18:270,18,0	1/1:0,3:3:9:135,9,0	1/1:0,6:6:18:270,18,0	1/1:0,12:12:36:540,36,0	1/1:0,9:9:27:405,27,0	1/1:0,6:6:18:270,18,0	1/1:0,23:23:75:1125,75,0	1/1:0,31:31:99:1471,99,0	1/1:0,14:14:45:675,45,0	0/1:4,2:6:72:72,0,162	./.:0,0:0:.:.	1/1:0,20:20:60:900,60,0	0/0:9,0:9:27:0,27,246	1/1:0,11:11:33:495,33,0	1/1:0,20:20:63:945,63,0	1/1:0,8:8:27:405,27,0	0/0:4,0:4:12:0,12,132	0/1:11,19:30:99:719,0,385	0/0:4,0:4:9:0,9,135	1/1:0,3:3:9:135,9,0	0/1:0,6:6:11:249,0,11	1/1:0,9:9:30:450,30,0	1/1:0,7:7:21:289,21,0	./.:0,2:2:6:90,6,0	1/1:0,14:14:48:706,48,0	1/1:0,11:11:33:483,33,0	1/1:0,4:4:12:180,12,0	0/1:3,6:9:94:243,0,94	0/1:3,3:6:99:117,0,117	0/1:6,5:11:99:192,0,237	1/1:0,4:4:12:180,12,0
Chr09	25225075	25225075	G	A	intergenic	RcuChr09m2099,RcuChr09m2100	.	.	Chr09	25225075	.	G	A	0/0:8,0:8:21:0,21,256	0/0:7,0:7:21:0,21,233	0/0:10,0:10:27:0,27,333	0/0:8,0:8:21:0,21,285	1/1:0,9:9:27:274,27,0	1/1:0,3:3:9:93,9,0	1/1:0,7:7:21:208,21,0	./.:0,0:0:.:.	1/1:0,7:7:21:213,21,0	1/1:0,5:5:15:157,15,0	1/1:0,5:5:15:154,15,0	1/1:0,13:13:39:398,39,0	1/1:0,18:18:54:550,54,0	1/1:0,4:4:12:122,12,0	0/1:1,5:6:13:132,0,13	./.:0,0:0:.:.	1/1:0,7:7:21:214,21,0	0/0:3,0:3:0:0,0,42	1/1:0,9:9:27:277,27,0	1/1:0,16:16:48:508,48,0	1/1:0,7:7:21:208,21,0	0/0:5,0:5:15:0,15,162	0/1:6,7:13:99:202,0,164	0/0:7,0:7:21:0,21,207	./.:1,0:1:.:.	./.:0,2:2:6:61,6,0	1/1:0,6:6:18:184,18,0	1/1:0,7:7:21:214,21,0	1/1:0,3:3:9:92,9,0	1/1:0,15:15:45:442,45,0	1/1:0,7:7:21:213,21,0	1/1:0,3:3:9:90,9,0	0/1:3,2:5:46:46,0,66	0/1:4,4:8:99:99,0,101	0/1:5,3:8:59:59,0,133	./.:0,0:0:.:.
Chr09	25225121	25225121	T	C	intergenic	RcuChr09m2099,RcuChr09m2100	.	.	Chr09	25225121	.	T	C	0/0:8,0:8:21:0,21,256	./.:2,0:2:6:0,6,64	0/0:7,0:7:18:0,18,270	0/0:5,0:5:15:0,15,159	1/1:0,5:5:16:200,16,0	1/1:0,3:3:9:81,9,0	1/1:0,8:8:24:310,24,0	./.:0,0:0:.:.	1/1:0,8:8:24:235,24,0	1/1:0,6:6:18:185,18,0	1/1:0,7:7:21:213,21,0	1/1:0,15:15:47:543,47,0	1/1:0,16:16:48:619,48,0	0/1:0,5:5:12:180,0,12	0/1:1,3:4:19:77,0,19	./.:0,0:0:.:.	1/1:0,18:18:54:656,54,0	./.:2,0:2:6:0,6,59	1/1:0,11:11:33:349,33,0	1/1:0,12:12:36:448,36,0	1/1:0,7:7:21:198,21,0	0/0:7,0:7:21:0,21,225	0/1:6,8:14:99:205,0,165	0/0:7,0:7:21:0,21,217	./.:0,2:2:6:62,6,0	1/1:0,4:4:12:119,12,0	1/1:0,11:11:33:324,33,0	1/1:0,8:8:24:317,24,0	1/1:0,4:4:12:109,12,0	1/1:0,18:18:54:667,54,0	1/1:0,6:6:18:171,18,0	1/1:0,5:5:15:147,15,0	0/1:3,3:6:74:74,0,74	0/1:5,5:10:99:123,0,104	0/1:3,1:4:20:20,0,79	./.:0,0:0:.:.
Chr09	25225136	25225136	A	C	intergenic	RcuChr09m2099,RcuChr09m2100	.	.	Chr09	25225136	.	A	C	0/0:8,0:8:21:0,21,256	./.:2,0:2:6:0,6,64	0/0:6,0:6:18:0,18,191	0/0:8,0:8:24:0,24,255	1/1:0,3:3:10:136,10,0	./.:2,0:2:6:0,6,62	0/1:3,5:8:68:129,0,68	./.:0,0:0:.:.	0/0:8,0:8:21:0,21,230	0/0:5,0:5:15:0,15,154	0/0:7,0:7:18:0,18,270	0/1:6,9:15:99:211,0,138	0/1:6,11:17:99:272,0,134	0/1:2,4:6:41:148,0,41	0/0:5,0:5:0:0,0,91	./.:0,0:0:.:.	0/1:9,10:19:99:223,0,195	./.:2,0:2:6:0,6,59	0/1:3,2:5:48:48,0,65	0/1:5,6:11:99:157,0,125	0/0:6,0:6:0:0,0,110	0/0:8,0:8:21:0,21,266	0/0:13,0:13:36:0,36,407	0/0:7,0:7:21:0,21,205	./.:2,0:2:6:0,6,62	0/0:5,0:5:0:0,0,91	0/0:13,0:13:9:0,9,336	1/1:0,6:6:18:256,18,0	0/0:3,0:3:9:0,9,83	0/1:8,10:18:99:244,0,178	0/0:6,0:6:15:0,15,163	0/0:5,0:5:15:0,15,140	0/0:6,0:6:18:0,18,260	0/0:8,0:8:21:0,21,292	./.:2,0:2:6:0,6,51	./.:0,0:0:.:.
Chr09	25225528	25225528	G	A	intergenic	RcuChr09m2099,RcuChr09m2100	.	.	Chr09	25225528	.	G	A	0/0:4,0:4:12:0,12,128	0/0:9,0:9:21:0,21,264	0/0:10,0:10:30:0,30,326	0/0:7,0:7:21:0,21,207	1/1:0,3:3:9:123,9,0	./.:1,0:1:.:.	1/1:0,5:5:15:225,15,0	1/1:0,4:4:12:165,12,0	1/1:0,3:3:9:135,9,0	1/1:0,3:3:9:130,9,0	./.:0,2:2:6:76,6,0	./.:2,0:2:.:.	1/1:0,19:19:60:885,60,0	1/1:0,8:8:24:333,24,0	0/1:8,5:13:99:115,0,204	1/1:0,8:8:27:367,27,0	1/1:0,8:8:24:360,24,0	0/0:7,0:7:21:0,21,212	1/1:0,3:3:9:119,9,0	1/1:0,4:4:12:127,12,0	1/1:0,6:6:18:270,18,0	0/0:5,0:5:12:0,12,165	0/0:7,0:7:21:0,21,223	0/0:3,0:3:6:0,6,79	./.:0,0:0:.:.	1/1:0,3:3:9:135,9,0	1/1:0,3:3:9:122,9,0	1/1:0,6:6:18:256,18,0	1/1:0,10:10:30:450,30,0	1/1:0,14:14:42:595,42,0	1/1:0,4:4:12:160,12,0	1/1:0,11:11:33:480,33,0	0/0:8,0:8:0:0,0,173	0/0:7,0:7:21:0,21,214	0/1:6,3:9:65:65,0,145	1/1:0,5:5:15:184,15,0
Chr09	25225543	25225543	T	G	intergenic	RcuChr09m2099,RcuChr09m2100	.	.	Chr09	25225543	.	T	G	0/0:3,0:3:6:0,6,90	0/0:9,0:9:21:0,21,264	1/1:0,14:14:42:415,42,0	0/0:7,0:7:21:0,21,207	./.:0,2:2:6:90,6,0	./.:1,0:1:.:.	1/1:0,5:5:15:225,15,0	1/1:0,3:3:9:135,9,0	1/1:0,3:3:9:135,9,0	1/1:0,4:4:12:160,12,0	./.:0,1:1:3:45,3,0	./.:6,0:6:.:.	1/1:0,26:26:78:1043,78,0	1/1:0,9:9:27:354,27,0	1/1:0,12:12:36:409,36,0	1/1:0,8:8:24:343,24,0	1/1:0,8:8:24:360,24,0	1/1:0,8:8:24:224,24,0	1/1:0,3:3:9:120,9,0	./.:4,0:4:.:.	1/1:0,6:6:18:270,18,0	0/0:7,0:7:21:0,21,222	0/0:9,0:9:24:0,24,294	1/1:0,3:3:9:87,9,0	./.:0,0:0:.:.	1/1:0,3:3:9:135,9,0	1/1:0,5:5:15:169,15,0	1/1:0,7:7:21:286,21,0	1/1:0,10:10:30:450,30,0	1/1:0,12:12:36:540,36,0	1/1:0,4:4:12:164,12,0	1/1:0,10:10:30:450,30,0	1/1:0,8:8:24:225,24,0	1/1:0,9:9:27:266,27,0	1/1:0,10:10:30:341,30,0	1/1:0,3:3:9:120,9,0
Chr09	25225917	25225917	T	C	intergenic	RcuChr09m2099,RcuChr09m2100	.	.	Chr09	25225917	.	T	C	0/0:5,0:5:6:0,6,90	./.:2,0:2:6:0,6,63	./.:0,0:0:.:.	0/0:7,0:7:21:0,21,221	./.:0,0:0:.:.	./.:0,0:0:.:.	1/1:0,3:3:9:135,9,0	./.:2,0:2:6:0,6,60	./.:2,0:2:0:0,0,1	./.:2,0:2:6:0,6,62	0/0:3,0:3:6:0,6,90	./.:0,2:2:6:90,6,0	0/1:3,4:7:79:113,0,79	./.:0,0:0:.:.	./.:2,0:2:0:0,0,1	./.:0,0:0:.:.	./.:2,0:2:6:0,6,52	./.:0,0:0:.:.	./.:2,0:2:.:.	0/1:5,3:8:80:80,0,174	./.:0,0:0:.:.	./.:1,0:1:3:0,3,34	0/1:5,1:6:80:80,0,316	./.:2,0:2:6:0,6,61	0/0:3,0:3:0:0,0,33	./.:0,0:0:.:.	0/0:5,0:5:0:0,0,83	./.:0,0:0:.:.	./.:2,0:2:6:0,6,58	./.:0,2:2:6:90,6,0	./.:0,0:0:.:.	./.:0,0:0:.:.	./.:2,0:2:6:0,6,61	0/0:3,0:3:6:0,6,90	./.:0,0:0:.:.	./.:2,0:2:6:0,6,49
Chr09	25225993	25225993	G	A	intergenic	RcuChr09m2099,RcuChr09m2100	.	.	Chr09	25225993	.	G	A	0/0:5,0:5:15:0,15,147	0/0:3,0:3:9:0,9,95	./.:0,0:0:.:.	0/0:3,0:3:9:0,9,96	./.:2,0:2:.:.	./.:0,0:0:.:.	1/1:0,5:5:15:225,15,0	1/1:0,6:6:18:270,18,0	1/1:0,8:8:24:318,24,0	1/1:0,4:4:12:180,12,0	1/1:0,4:4:12:180,12,0	1/1:0,5:5:15:225,15,0	1/1:0,11:11:33:484,33,0	./.:0,0:0:.:.	1/1:0,3:3:9:135,9,0	./.:0,0:0:.:.	./.:1,0:1:.:.	./.:0,0:0:.:.	1/1:0,8:8:24:332,24,0	1/1:0,10:10:30:450,30,0	1/1:0,5:5:15:225,15,0	./.:2,0:2:6:0,6,66	0/1:2,4:6:49:118,0,49	./.:2,0:2:6:0,6,63	./.:1,0:1:.:.	1/1:0,3:3:9:135,9,0	1/1:0,5:5:15:214,15,0	./.:5,0:5:.:.	1/1:0,3:3:9:135,9,0	1/1:0,18:18:54:775,54,0	./.:2,0:2:.:.	./.:3,0:3:.:.	./.:1,1:2:25:39,0,25	1/1:0,5:5:15:210,15,0	1/1:1,3:4:4:128,4,0	./.:0,2:2:6:90,6,0
Chr09	25226054	25226054	A	G	intergenic	RcuChr09m2099,RcuChr09m2100	.	.	Chr09	25226054	.	A	G	0/0:7,0:7:21:0,21,223	0/0:8,0:8:21:0,21,241	./.:0,0:0:.:.	0/0:10,0:10:25:0,25,285	1/1:0,5:5:15:225,15,0	1/1:0,3:3:9:94,9,0	1/1:0,14:14:42:630,42,0	1/1:0,4:4:12:157,12,0	1/1:0,11:11:33:495,33,0	1/1:0,7:7:21:295,21,0	1/1:0,6:6:18:259,18,0	1/1:0,10:10:30:415,30,0	1/1:0,25:25:75:1085,75,0	1/1:0,3:3:9:107,9,0	0/1:3,5:8:99:181,0,111	./.:0,0:0:.:.	1/1:0,3:3:9:135,9,0	./.:2,0:2:6:0,6,62	1/1:0,10:10:33:445,33,0	1/1:0,12:12:39:561,39,0	1/1:0,9:9:27:392,27,0	./.:2,0:2:6:0,6,67	0/1:5,4:9:96:96,0,145	./.:2,0:2:6:0,6,63	./.:0,2:2:6:41,6,0	./.:0,2:2:6:55,6,0	1/1:0,13:13:39:585,39,0	1/1:0,7:7:21:315,21,0	1/1:0,4:4:12:180,12,0	1/1:0,25:25:75:1064,75,0	./.:0,2:2:6:90,6,0	1/1:0,8:8:24:346,24,0	0/1:2,6:8:66:246,0,66	0/1:3,2:5:47:47,0,78	0/1:1,4:5:14:152,0,14	1/1:0,4:4:12:180,12,0
Chr09	25226084	25226084	T	A	intergenic	RcuChr09m2099,RcuChr09m2100	.	.	Chr09	25226084	.	T	A	0/0:7,0:7:21:0,21,223	0/0:8,0:8:21:0,21,241	./.:2,0:2:6:0,6,62	0/0:10,0:10:25:0,25,285	0/1:5,4:9:99:124,0,164	1/1:0,4:4:12:166,12,0	0/1:10,7:17:99:249,0,365	0/1:1,3:4:8:124,0,8	0/1:7,6:13:99:216,0,276	1/1:0,7:7:21:315,21,0	1/1:0,6:6:18:270,18,0	0/1:7,3:10:99:105,0,271	0/1:10,16:26:99:607,0,352	0/1:2,6:8:52:158,0,52	0/1:5,2:7:69:69,0,204	./.:0,0:0:.:.	0/1:4,8:12:85:288,0,85	./.:2,0:2:6:0,6,62	0/1:8,3:11:87:87,0,315	0/1:5,6:11:99:237,0,192	0/1:8,3:11:99:102,0,275	0/0:7,0:7:21:0,21,215	0/0:10,0:10:27:0,27,336	0/0:8,0:8:21:0,21,242	1/1:0,3:3:9:135,9,0	0/0:4,0:4:0:0,0,63	0/1:5,11:16:99:431,0,163	0/1:5,5:10:99:180,0,195	1/1:0,6:6:18:270,18,0	0/1:18,13:31:99:455,0,683	1/1:0,5:5:15:225,15,0	1/1:0,11:11:36:540,36,0	0/1:2,6:8:66:246,0,66	0/1:5,3:8:99:140,0,198	0/1:1,3:4:33:123,0,33	1/1:0,6:6:18:270,18,0
Chr09	25226102	25226102	T	C	intergenic	RcuChr09m2099,RcuChr09m2100	.	.	Chr09	25226102	.	T	C	0/0:7,0:7:21:0,21,223	0/0:20,0:20:60:0,60,610	./.:2,0:2:6:0,6,62	0/0:10,0:10:25:0,25,285	1/1:0,13:13:39:502,39,0	1/1:0,4:4:12:167,12,0	1/1:0,17:17:54:762,54,0	0/1:1,5:6:2:208,0,2	1/1:0,17:17:51:745,51,0	1/1:0,8:8:24:360,24,0	1/1:0,7:7:21:315,21,0	1/1:0,11:11:33:467,33,0	1/1:0,30:30:96:1360,96,0	1/1:0,9:9:27:365,27,0	0/1:3,4:7:99:159,0,114	./.:3,0:3:.:.	1/1:0,16:16:51:645,51,0	./.:2,0:2:6:0,6,62	1/1:0,14:14:45:642,45,0	1/1:0,15:15:48:691,48,0	1/1:0,14:14:42:563,42,0	0/0:5,0:5:15:0,15,168	0/1:10,9:19:99:246,0,285	0/0:8,0:8:21:0,21,242	1/1:0,4:4:12:167,12,0	1/1:0,4:4:12:152,12,0	1/1:0,17:17:51:736,51,0	1/1:0,12:12:42:574,42,0	1/1:0,7:7:21:315,21,0	1/1:0,38:38:99:1608,117,0	1/1:0,8:8:27:405,27,0	1/1:0,12:12:36:540,36,0	0/1:4,7:11:99:311,0,109	0/1:5,5:10:99:166,0,195	0/1:1,3:4:33:123,0,33	1/1:0,8:8:24:360,24,0
Chr09	25226129	25226129	C	T	intergenic	RcuChr09m2099,RcuChr09m2100	.	.	Chr09	25226129	.	C	T	0/0:7,0:7:21:0,21,223	0/0:23,0:23:69:0,69,716	0/0:7,0:7:21:0,21,210	0/0:10,0:10:25:0,25,285	0/0:14,0:14:39:0,39,393	0/1:3,2:5:47:47,0,75	0/0:17,0:17:45:0,45,476	0/0:7,0:7:21:0,21,215	0/0:17,0:17:29:0,29,479	1/1:0,10:10:30:450,30,0	0/1:3,4:7:72:104,0,72	0/0:14,0:14:33:0,33,435	0/0:30,0:30:87:0,87,855	0/1:4,7:11:99:258,0,147	0/0:9,0:9:21:0,21,285	0/0:3,0:3:9:0,9,90	0/1:8,12:20:99:486,0,291	./.:2,0:2:6:0,6,62	0/1:11,7:18:99:261,0,406	0/1:14,6:20:99:130,0,473	0/0:13,0:13:33:0,33,385	0/0:7,0:7:21:0,21,216	0/0:20,0:20:60:0,60,661	0/0:8,0:8:21:0,21,242	0/1:2,4:6:72:148,0,72	0/0:7,0:7:21:0,21,194	0/1:7,11:18:99:412,0,261	0/0:20,0:20:60:0,60,583	0/0:6,0:6:18:0,18,177	0/0:38,0:38:99:0,111,1188	1/1:0,10:10:30:450,30,0	0/0:12,0:12:30:0,30,311	0/1:7,7:14:99:273,0,273	0/1:5,9:14:99:359,0,183	0/1:2,4:6:72:162,0,72	0/0:8,0:8:24:0,24,214
Chr09	25226134	25226134	A	G	intergenic	RcuChr09m2099,RcuChr09m2100	.	.	Chr09	25226134	.	A	G	0/0:7,0:7:21:0,21,223	0/0:23,0:23:69:0,69,716	0/0:7,0:7:21:0,21,210	0/0:10,0:10:25:0,25,285	0/1:9,6:15:99:140,0,207	1/1:0,5:5:15:184,15,0	0/1:10,10:20:99:231,0,232	0/1:2,7:9:49:189,0,49	0/1:9,8:17:99:178,0,209	1/1:0,10:10:30:450,30,0	1/1:0,6:6:18:270,18,0	0/1:9,4:13:84:84,0,215	0/1:14,18:32:99:421,0,305	0/1:4,6:10:99:230,0,150	0/1:4,2:6:99:114,0,145	./.:0,2:2:6:62,6,0	0/1:8,12:20:99:460,0,294	./.:2,0:2:6:0,6,62	0/1:9,7:16:99:267,0,357	0/1:8,11:19:99:369,0,199	0/1:9,4:13:87:87,0,240	0/0:7,0:7:21:0,21,216	0/0:20,0:20:60:0,60,661	0/0:8,0:8:21:0,21,242	0/1:2,3:5:72:148,0,72	0/1:4,2:6:43:43,0,92	0/1:7,9:16:99:385,0,264	0/1:11,8:19:99:188,0,248	1/1:0,6:6:21:315,21,0	0/1:24,23:47:99:532,0,577	1/1:0,10:10:30:450,30,0	1/1:0,14:14:45:675,45,0	0/1:7,7:14:99:273,0,273	0/1:5,9:14:99:359,0,183	0/1:2,4:6:72:162,0,72	1/1:0,9:9:33:495,33,0
Chr09	25226161	25226161	T	G	intergenic	RcuChr09m2099,RcuChr09m2100	.	.	Chr09	25226161	.	T	G	0/0:7,0:7:21:0,21,223	0/0:24,0:24:39:0,39,687	0/0:6,0:6:6:0,6,90	0/0:7,0:7:21:0,21,207	1/1:0,12:12:36:540,36,0	1/1:0,6:6:18:270,18,0	1/1:0,20:20:60:900,60,0	1/1:0,7:7:21:315,21,0	1/1:0,16:16:48:720,48,0	1/1:0,8:8:27:405,27,0	1/1:0,4:4:15:225,15,0	1/1:0,11:11:33:495,33,0	1/1:0,31:31:93:1380,93,0	1/1:0,6:6:18:270,18,0	0/1:3,3:6:99:159,0,114	./.:0,1:1:3:45,3,0	1/1:0,23:23:69:1035,69,0	./.:2,0:2:6:0,6,62	1/1:0,14:14:42:630,42,0	1/1:0,16:16:51:762,51,0	1/1:0,14:14:42:630,42,0	0/0:3,0:3:6:0,6,90	0/0:18,0:18:42:0,42,630	0/0:8,0:8:21:0,21,242	1/1:0,5:5:15:225,15,0	1/1:0,5:5:15:225,15,0	1/1:0,12:12:36:526,36,0	1/1:0,18:18:57:830,57,0	1/1:0,6:6:18:270,18,0	1/1:0,42:42:99:1924,129,0	1/1:0,10:10:30:450,30,0	1/1:0,9:9:27:405,27,0	0/1:5,4:9:99:153,0,198	0/1:4,9:13:99:353,0,141	0/1:1,4:5:30:165,0,30	1/1:0,8:8:24:360,24,0
Chr09	25226165	25226165	T	G	intergenic	RcuChr09m2099,RcuChr09m2100	.	.	Chr09	25226165	.	T	G	0/0:7,0:7:21:0,21,223	0/0:21,0:21:60:0,60,736	0/0:6,0:6:6:0,6,90	0/0:7,0:7:21:0,21,207	1/1:0,12:12:36:540,36,0	1/1:0,6:6:18:270,18,0	1/1:0,19:19:63:945,63,0	1/1:0,7:7:24:340,24,0	1/1:0,16:16:48:720,48,0	1/1:0,7:7:21:315,21,0	./.:0,2:2:9:135,9,0	1/1:0,10:10:33:495,33,0	1/1:0,29:29:99:1457,99,0	1/1:0,7:7:21:315,21,0	0/1:3,3:6:99:114,0,139	./.:0,1:1:3:45,3,0	1/1:0,23:23:69:1035,69,0	./.:2,0:2:6:0,6,62	1/1:0,14:14:42:630,42,0	1/1:0,16:16:48:717,48,0	1/1:0,14:14:42:630,42,0	0/0:3,0:3:6:0,6,90	0/1:9,8:17:99:309,0,331	0/0:8,0:8:21:0,21,242	1/1:0,5:5:15:225,15,0	1/1:0,4:4:15:225,15,0	1/1:0,11:11:36:526,36,0	1/1:0,17:17:54:799,54,0	1/1:0,6:6:18:270,18,0	1/1:0,42:42:99:1924,129,0	1/1:0,10:10:30:450,30,0	1/1:0,9:9:30:450,30,0	0/1:5,4:9:99:153,0,198	0/1:4,8:12:99:353,0,141	0/1:1,4:5:30:165,0,30	1/1:0,7:7:21:315,21,0
Chr09	25226175	25226175	G	T	intergenic	RcuChr09m2099,RcuChr09m2100	.	.	Chr09	25226175	.	G	T	0/0:7,0:7:21:0,21,223	0/0:21,0:21:60:0,60,736	0/0:6,0:6:6:0,6,90	0/0:7,0:7:21:0,21,207	1/1:0,12:12:36:520,36,0	1/1:0,5:5:18:270,18,0	1/1:0,17:17:51:765,51,0	1/1:0,8:8:27:364,27,0	1/1:0,17:17:51:743,51,0	1/1:0,8:8:24:347,24,0	1/1:0,3:3:9:123,9,0	1/1:0,7:7:24:360,24,0	1/1:0,27:27:84:1247,84,0	1/1:0,4:4:15:225,15,0	0/1:3,2:5:75:75,0,100	./.:0,1:1:3:45,3,0	1/1:0,21:21:66:990,66,0	./.:2,0:2:6:0,6,62	1/1:0,13:13:39:585,39,0	1/1:0,15:15:45:675,45,0	1/1:0,12:12:36:540,36,0	0/0:3,0:3:6:0,6,90	0/1:7,8:15:99:315,0,270	0/0:8,0:8:21:0,21,242	1/1:0,5:5:15:225,15,0	1/1:0,4:4:12:180,12,0	1/1:0,10:10:30:450,30,0	1/1:0,13:13:42:630,42,0	1/1:0,6:6:21:299,21,0	1/1:0,36:36:99:1621,111,0	1/1:0,9:9:30:434,30,0	1/1:0,9:9:27:405,27,0	0/1:5,4:9:99:153,0,198	0/1:3,7:10:99:285,0,105	0/1:1,4:5:30:165,0,30	1/1:0,6:6:18:270,18,0
Chr09	25226176	25226176	T	G	intergenic	RcuChr09m2099,RcuChr09m2100	.	.	Chr09	25226176	.	T	G	0/0:7,0:7:21:0,21,223	0/0:21,0:21:60:0,60,736	0/0:6,0:6:6:0,6,90	0/0:7,0:7:21:0,21,207	0/1:8,4:12:85:85,0,198	1/1:0,5:5:18:270,18,0	0/1:7,10:17:99:224,0,159	0/1:2,7:9:28:172,0,28	0/1:10,7:17:99:156,0,228	1/1:0,8:8:24:347,24,0	1/1:0,3:3:9:123,9,0	0/1:5,2:7:40:40,0,128	0/1:12,15:27:99:345,0,284	1/1:0,4:4:12:180,12,0	0/0:4,0:4:6:0,6,90	./.:0,1:1:3:45,3,0	0/1:8,13:21:99:285,0,158	./.:2,0:2:6:0,6,62	0/1:7,5:12:99:117,0,183	0/1:7,8:15:99:202,0,175	0/0:12,0:12:0:0,0,171	0/0:3,0:3:6:0,6,90	0/0:10,0:10:21:0,21,315	0/0:8,0:8:21:0,21,242	0/1:2,3:5:48:79,0,48	0/0:4,0:4:0:0,0,48	0/1:4,6:10:88:143,0,88	0/1:8,5:13:99:114,0,211	1/1:0,7:7:21:299,21,0	0/1:17,18:35:99:418,0,393	1/1:0,10:10:30:434,30,0	1/1:0,9:9:27:405,27,0	0/1:5,3:8:99:153,0,198	0/1:3,7:10:99:285,0,105	0/1:1,4:5:30:165,0,30	1/1:0,6:6:18:270,18,0
Chr09	25226245	25226245	G	A	intergenic	RcuChr09m2099,RcuChr09m2100	.	.	Chr09	25226245	.	G	A	./.:2,0:2:6:0,6,64	0/0:10,0:10:27:0,27,323	./.:1,0:1:3:0,3,31	./.:2,0:2:6:0,6,64	0/1:6,4:10:93:93,0,145	./.:0,2:2:6:63,6,0	0/1:1,8:9:4:216,0,4	0/1:2,3:5:50:71,0,50	0/1:4,3:7:66:66,0,102	1/1:0,10:10:30:304,30,0	1/1:0,3:3:9:92,9,0	0/1:4,2:6:38:38,0,101	0/1:6,14:20:99:346,0,126	0/1:3,3:6:73:73,0,77	0/1:2,2:4:45:45,0,52	./.:0,2:2:6:62,6,0	0/1:5,8:13:99:194,0,117	0/0:4,0:4:6:0,6,90	0/1:3,3:6:75:77,0,75	0/1:6,6:12:99:147,0,149	0/1:4,5:9:97:118,0,97	./.:0,0:0:.:.	0/0:5,0:5:12:0,12,154	0/0:7,0:7:21:0,21,218	0/1:1,3:4:21:68,0,21	0/0:3,0:3:0:0,0,30	0/1:3,5:8:70:124,0,70	0/1:5,4:9:95:95,0,131	./.:1,0:1:.:.	0/1:12,16:28:99:395,0,281	1/1:0,4:4:12:126,12,0	1/1:0,5:5:15:153,15,0	0/0:7,0:7:0:0,0,83	0/1:3,3:6:75:75,0,76	./.:0,0:0:.:.	1/1:0,6:6:18:172,18,0
Chr09	25235528	25235528	G	T	intergenic	RcuChr09m2099,RcuChr09m2100	.	.	Chr09	25235528	.	G	T	0/0:8,0:8:21:0,21,315	./.:2,0:2:6:0,6,52	./.:0,0:0:.:.	0/0:7,0:7:21:0,21,214	./.:0,0:0:.:.	./.:0,0:0:.:.	./.:2,0:2:.:.	1/1:0,3:3:9:94,9,0	1/1:0,7:7:21:201,21,0	./.:1,0:1:.:.	./.:0,0:0:.:.	0/1:3,5:8:70:119,0,70	1/1:0,4:4:12:121,12,0	./.:0,0:0:.:.	./.:0,0:0:.:.	./.:0,0:0:.:.	0/1:1,3:4:19:79,0,19	0/0:8,0:8:21:0,21,226	1/1:0,3:3:9:92,9,0	./.:0,0:0:.:.	./.:0,0:0:.:.	./.:2,0:2:6:0,6,62	0/1:4,6:10:99:158,0,105	./.:0,0:0:.:.	./.:0,0:0:.:.	./.:0,2:2:6:62,6,0	0/1:1,3:4:19:68,0,19	./.:0,0:0:.:.	./.:0,0:0:.:.	0/1:3,10:13:53:266,0,53	./.:2,0:2:6:0,6,61	./.:2,0:2:6:0,6,60	0/1:1,2:3:22:53,0,22	./.:2,0:2:6:0,6,61	./.:0,0:0:.:.	./.:0,0:0:.:.
Chr09	25235554	25235554	C	T	intergenic	RcuChr09m2099,RcuChr09m2100	.	.	Chr09	25235554	.	C	T	0/0:7,0:7:21:0,21,240	./.:2,0:2:6:0,6,52	./.:2,0:2:6:0,6,53	0/0:7,0:7:21:0,21,214	./.:0,0:0:.:.	./.:0,0:0:.:.	./.:2,0:2:.:.	./.:2,0:2:6:0,6,64	0/0:7,0:7:21:0,21,201	./.:1,0:1:.:.	./.:0,0:0:.:.	0/0:5,0:5:0:0,0,87	0/0:4,0:4:12:0,12,114	./.:0,0:0:.:.	./.:0,0:0:.:.	./.:0,0:0:.:.	0/0:4,0:4:12:0,12,122	0/0:8,0:8:21:0,21,226	0/0:3,0:3:9:0,9,92	./.:0,0:0:.:.	./.:0,0:0:.:.	0/0:7,0:7:21:0,21,216	0/0:11,0:11:30:0,30,440	./.:2,0:2:6:0,6,60	./.:0,0:0:.:.	./.:0,0:0:.:.	0/0:5,0:5:15:0,15,136	./.:0,0:0:.:.	./.:0,0:0:.:.	0/1:12,3:15:48:48,0,304	./.:2,0:2:6:0,6,61	./.:0,2:2:6:62,6,0	./.:2,0:2:6:0,6,59	./.:2,0:2:6:0,6,49	./.:0,0:0:.:.	./.:0,0:0:.:.
Chr09	25235595	25235595	A	G	intergenic	RcuChr09m2099,RcuChr09m2100	.	.	Chr09	25235595	.	A	G	0/0:7,0:7:21:0,21,240	./.:2,0:2:6:0,6,52	./.:2,0:2:6:0,6,53	0/0:7,0:7:21:0,21,214	./.:0,0:0:.:.	./.:0,0:0:.:.	1/1:0,4:4:12:122,12,0	./.:1,0:1:.:.	1/1:0,10:10:30:294,30,0	./.:1,0:1:.:.	./.:0,0:0:.:.	1/1:0,7:7:21:230,21,0	1/1:0,7:7:21:201,21,0	./.:0,0:0:.:.	./.:0,0:0:.:.	./.:0,0:0:.:.	1/1:0,6:6:18:173,18,0	0/0:8,0:8:21:0,21,226	1/1:0,5:5:15:150,15,0	./.:0,0:0:.:.	./.:0,0:0:.:.	0/0:7,0:7:21:0,21,233	0/1:8,8:16:99:216,0,227	./.:1,0:1:.:.	./.:0,0:0:.:.	./.:0,0:0:.:.	1/1:0,4:4:12:99,12,0	./.:0,0:0:.:.	./.:0,0:0:.:.	1/1:0,16:16:48:488,48,0	./.:1,0:1:.:.	1/1:0,3:3:9:135,9,0	./.:2,0:2:.:.	./.:2,0:2:6:0,6,49	./.:0,0:0:.:.	./.:0,0:0:.:.
Chr09	25235617	25235617	A	T	intergenic	RcuChr09m2099,RcuChr09m2100	.	.	Chr09	25235617	.	A	T	0/0:7,0:7:21:0,21,240	./.:2,0:2:6:0,6,52	./.:0,0:0:.:.	0/0:7,0:7:21:0,21,214	./.:0,0:0:.:.	./.:0,0:0:.:.	0/0:6,0:6:0:0,0,62	./.:2,0:2:6:0,6,59	0/0:8,0:8:21:0,21,232	./.:1,0:1:.:.	./.:0,0:0:.:.	0/1:4,1:5:27:27,0,186	0/0:7,0:7:0:0,0,154	./.:0,0:0:.:.	./.:0,0:0:.:.	./.:0,0:0:.:.	0/0:5,0:5:6:0,6,90	0/0:8,0:8:21:0,21,226	0/0:3,0:3:6:0,6,90	./.:0,0:0:.:.	./.:0,0:0:.:.	0/0:8,0:8:21:0,21,315	0/0:9,0:9:21:0,21,315	./.:2,0:2:6:0,6,55	./.:2,0:2:0:0,0,1	./.:0,0:0:.:.	0/0:4,0:4:0:0,0,49	./.:0,0:0:.:.	./.:0,0:0:.:.	0/1:9,3:12:81:81,0,371	./.:2,0:2:.:.	1/1:0,3:3:9:135,9,0	./.:2,0:2:6:0,6,62	0/0:5,0:5:0:0,0,28	./.:0,0:0:.:.	./.:0,0:0:.:.
Chr09	25235651	25235651	T	C	intergenic	RcuChr09m2099,RcuChr09m2100	.	.	Chr09	25235651	.	T	C	0/1:6,3:9:76:76,0,186	0/1:4,3:7:70:70,0,103	./.:0,0:0:.:.	0/0:6,0:6:0:0,0,69	./.:0,0:0:.:.	./.:0,0:0:.:.	1/1:0,3:3:9:84,9,0	1/1:0,3:3:9:96,9,0	1/1:0,7:7:21:212,21,0	./.:0,1:1:3:45,3,0	./.:0,0:0:.:.	1/1:0,4:4:12:125,12,0	1/1:0,3:3:9:73,9,0	./.:0,0:0:.:.	./.:0,0:0:.:.	./.:0,0:0:.:.	1/1:0,5:5:18:203,18,0	1/1:0,5:5:15:151,15,0	./.:0,0:0:.:.	./.:0,0:0:.:.	./.:0,0:0:.:.	0/0:6,0:6:0:0,0,127	0/1:4,6:10:99:171,0,108	./.:0,2:2:6:62,6,0	./.:0,1:1:3:45,3,0	./.:0,0:0:.:.	./.:0,2:2:6:62,6,0	./.:0,0:0:.:.	./.:0,0:0:.:.	1/1:0,8:8:24:257,24,0	./.:0,2:2:6:90,6,0	./.:0,2:2:6:90,6,0	1/1:0,3:3:9:72,9,0	./.:0,2:2:6:90,6,0	./.:0,0:0:.:.	./.:0,0:0:.:.
Chr09	25235668	25235668	C	T	intergenic	RcuChr09m2099,RcuChr09m2100	.	.	Chr09	25235668	.	C	T	0/0:8,0:8:21:0,21,267	./.:2,0:2:6:0,6,64	./.:0,0:0:.:.	./.:2,0:2:6:0,6,59	./.:0,0:0:.:.	./.:0,0:0:.:.	./.:2,0:2:6:0,6,90	./.:2,0:2:.:.	0/0:7,0:7:6:0,6,90	./.:1,0:1:.:.	./.:0,0:0:.:.	./.:5,0:5:.:.	./.:0,0:0:.:.	./.:0,0:0:.:.	./.:0,0:0:.:.	./.:0,0:0:.:.	0/0:5,0:5:3:0,3,45	0/0:4,0:4:6:0,6,90	./.:0,0:0:.:.	./.:0,0:0:.:.	./.:0,0:0:.:.	0/0:5,0:5:15:0,15,169	0/0:10,0:10:12:0,12,180	./.:2,0:2:6:0,6,61	./.:1,0:1:.:.	./.:0,0:0:.:.	./.:1,0:1:.:.	./.:0,0:0:.:.	./.:0,2:2:6:90,6,0	0/1:6,2:8:66:66,0,246	./.:4,0:4:.:.	./.:0,2:2:6:90,6,0	0/0:4,0:4:6:0,6,90	0/0:3,0:3:3:0,3,45	./.:0,0:0:.:.	./.:0,0:0:.:.
Chr09	25235671	25235671	A	T	intergenic	RcuChr09m2099,RcuChr09m2100	.	.	Chr09	25235671	.	A	T	0/0:8,0:8:21:0,21,267	./.:2,0:2:6:0,6,64	./.:0,0:0:.:.	./.:2,0:2:6:0,6,59	./.:0,0:0:.:.	./.:0,0:0:.:.	./.:2,0:2:6:0,6,90	./.:2,0:2:.:.	0/0:7,0:7:6:0,6,90	./.:0,2:2:6:90,6,0	./.:0,0:0:.:.	./.:5,0:5:.:.	./.:0,0:0:.:.	./.:0,0:0:.:.	./.:0,0:0:.:.	./.:0,0:0:.:.	0/1:3,3:6:73:74,0,73	./.:0,0:0:.:.	./.:0,0:0:.:.	./.:0,0:0:.:.	./.:0,0:0:.:.	0/0:5,0:5:15:0,15,169	0/0:10,0:10:12:0,12,180	./.:2,0:2:6:0,6,61	./.:0,1:1:3:45,3,0	./.:0,0:0:.:.	./.:1,0:1:.:.	./.:0,0:0:.:.	./.:0,2:2:6:90,6,0	0/1:6,2:8:66:66,0,246	./.:0,2:2:6:90,6,0	./.:0,2:2:6:90,6,0	0/0:4,0:4:6:0,6,90	./.:0,2:2:6:90,6,0	./.:0,0:0:.:.	./.:0,0:0:.:.
Chr09	25236003	25236003	C	T	intergenic	RcuChr09m2099,RcuChr09m2100	.	.	Chr09	25236003	.	C	T	0/0:7,0:7:21:0,21,217	./.:2,0:2:6:0,6,61	./.:0,0:0:.:.	0/0:7,0:7:21:0,21,215	./.:0,2:2:6:90,6,0	./.:0,0:0:.:.	./.:0,0:0:.:.	./.:0,0:0:.:.	1/1:0,3:3:9:121,9,0	1/1:0,8:8:24:360,24,0	1/1:0,3:3:9:135,9,0	1/1:0,3:3:9:135,9,0	1/1:0,5:5:15:212,15,0	./.:0,0:0:.:.	./.:0,0:0:.:.	./.:0,0:0:.:.	1/1:0,3:3:9:135,9,0	./.:2,0:2:6:0,6,60	./.:0,0:0:.:.	1/1:0,3:3:9:95,9,0	./.:0,1:1:6:90,6,0	0/0:7,0:7:21:0,21,227	0/0:3,0:3:9:0,9,98	./.:2,0:2:6:0,6,52	./.:0,2:2:6:90,6,0	./.:0,0:0:.:.	./.:0,2:2:6:90,6,0	./.:0,0:0:.:.	./.:0,0:0:.:.	./.:1,0:1:.:.	1/1:0,3:3:9:135,9,0	./.:0,1:1:3:45,3,0	0/0:7,0:7:21:0,21,191	0/0:7,0:7:0:0,0,147	./.:0,0:0:.:.	./.:0,2:2:6:90,6,0
Chr09	25236039	25236039	T	C	intergenic	RcuChr09m2099,RcuChr09m2100	.	.	Chr09	25236039	.	T	C	0/0:7,0:7:21:0,21,217	./.:2,0:2:6:0,6,61	./.:2,0:2:6:0,6,61	0/0:7,0:7:21:0,21,222	1/1:0,4:4:12:180,12,0	./.:5,0:5:.:.	./.:0,0:0:.:.	./.:0,0:0:.:.	1/1:0,3:3:12:180,12,0	1/1:0,7:7:24:360,24,0	1/1:0,4:4:12:180,12,0	1/1:0,4:4:12:180,12,0	1/1:0,11:11:33:495,33,0	./.:0,0:0:.:.	./.:0,0:0:.:.	./.:0,0:0:.:.	1/1:0,5:5:15:225,15,0	./.:2,0:2:6:0,6,60	./.:0,0:0:.:.	./.:1,0:1:.:.	./.:0,2:2:6:90,6,0	0/0:7,0:7:21:0,21,227	0/0:3,0:3:9:0,9,98	./.:2,0:2:6:0,6,52	./.:0,2:2:6:90,6,0	./.:0,0:0:.:.	1/1:0,7:7:21:315,21,0	./.:0,0:0:.:.	./.:0,0:0:.:.	1/1:0,6:6:18:270,18,0	1/1:0,5:5:18:270,18,0	1/1:0,5:5:15:225,15,0	0/0:7,0:7:21:0,21,198	0/0:8,0:8:0:0,0,186	./.:0,0:0:.:.	1/1:0,3:3:9:135,9,0
Chr09	25236063	25236063	T	C	intergenic	RcuChr09m2099,RcuChr09m2100	.	.	Chr09	25236063	.	T	C	0/0:7,0:7:21:0,21,217	./.:2,0:2:6:0,6,61	./.:2,0:2:6:0,6,61	0/0:7,0:7:21:0,21,222	1/1:0,5:5:15:225,15,0	./.:5,0:5:.:.	./.:0,0:0:.:.	./.:0,0:0:.:.	1/1:0,6:6:18:270,18,0	1/1:0,9:9:27:405,27,0	1/1:0,4:4:12:180,12,0	1/1:0,3:3:9:135,9,0	1/1:0,14:14:42:630,42,0	./.:0,0:0:.:.	./.:0,0:0:.:.	./.:0,0:0:.:.	1/1:0,4:4:12:180,12,0	./.:2,0:2:6:0,6,60	./.:0,0:0:.:.	./.:1,0:1:.:.	1/1:0,4:4:12:180,12,0	0/0:7,0:7:21:0,21,227	0/0:7,0:7:21:0,21,237	./.:0,0:0:.:.	./.:0,1:1:3:45,3,0	./.:0,0:0:.:.	1/1:0,7:7:21:315,21,0	./.:0,0:0:.:.	./.:0,0:0:.:.	1/1:0,7:7:21:315,21,0	1/1:0,6:6:21:315,21,0	1/1:0,8:8:24:360,24,0	0/0:6,0:6:18:0,18,168	0/0:11,0:11:2:0,2,256	0/0:4,0:4:0:0,0,3	1/1:0,5:5:15:225,15,0
Chr09	25236089	25236089	A	G	intergenic	RcuChr09m2099,RcuChr09m2100	.	.	Chr09	25236089	.	A	G	0/0:7,0:7:21:0,21,217	0/0:7,0:7:21:0,21,209	./.:2,0:2:6:0,6,61	0/0:7,0:7:21:0,21,222	1/1:0,5:5:15:225,15,0	./.:13,0:13:.:.	./.:2,0:2:.:.	./.:5,0:5:.:.	1/1:0,8:8:24:310,24,0	1/1:0,10:10:30:436,30,0	1/1:0,5:5:15:211,15,0	1/1:0,4:4:12:166,12,0	1/1:0,15:15:45:640,45,0	./.:2,0:2:.:.	./.:2,0:2:.:.	./.:3,0:3:.:.	1/1:0,5:5:15:205,15,0	./.:2,0:2:6:0,6,60	./.:6,0:6:.:.	./.:6,0:6:.:.	1/1:0,4:4:12:163,12,0	0/0:8,0:8:18:0,18,270	0/0:7,0:7:21:0,21,237	./.:0,0:0:.:.	./.:0,2:2:6:77,6,0	./.:4,0:4:.:.	1/1:0,8:8:24:345,24,0	./.:3,0:3:.:.	./.:0,0:0:.:.	1/1:0,11:11:34:464,34,0	1/1:0,6:6:18:255,18,0	1/1:0,7:7:21:300,21,0	0/0:6,0:6:18:0,18,168	0/0:10,0:10:30:0,30,272	./.:4,0:4:.:.	1/1:0,6:6:18:253,18,0
Chr09	25236217	25236217	T	G	intergenic	RcuChr09m2099,RcuChr09m2100	.	.	Chr09	25236217	.	T	G	0/0:7,0:7:21:0,21,225	0/0:7,0:7:21:0,21,209	0/0:7,0:7:21:0,21,220	0/0:8,0:8:24:0,24,244	1/1:0,4:4:12:180,12,0	1/1:0,6:6:18:270,18,0	./.:0,2:2:6:90,6,0	1/1:0,7:7:21:275,21,0	1/1:0,5:5:15:225,15,0	1/1:0,12:12:36:486,36,0	1/1:0,6:6:18:270,18,0	1/1:0,3:3:9:135,9,0	1/1:0,13:13:39:569,39,0	1/1:0,3:3:9:122,9,0	./.:2,0:2:.:.	./.:0,2:2:6:90,6,0	1/1:0,4:4:12:166,12,0	0/0:7,0:7:21:0,21,203	1/1:0,3:3:12:164,12,0	1/1:0,8:8:27:384,27,0	1/1:0,4:4:12:180,12,0	0/0:7,0:7:21:0,21,231	0/0:7,0:7:21:0,21,237	0/0:7,0:7:21:0,21,216	./.:0,0:0:.:.	1/1:0,7:7:21:276,21,0	1/1:0,3:3:12:165,12,0	./.:0,2:2:9:121,9,0	1/1:0,4:4:12:180,12,0	1/1:0,13:13:39:519,39,0	1/1:0,3:3:9:122,9,0	1/1:0,5:5:15:225,15,0	0/1:4,3:7:99:114,0,195	0/1:7,2:9:49:49,0,344	0/1:3,5:8:99:197,0,161	1/1:0,6:6:18:270,18,0
Chr09	25236240	25236240	T	C	intergenic	RcuChr09m2099,RcuChr09m2100	.	.	Chr09	25236240	.	T	C	0/0:7,0:7:21:0,21,225	0/0:7,0:7:21:0,21,209	0/0:7,0:7:21:0,21,220	0/0:8,0:8:24:0,24,244	1/1:0,5:5:15:210,15,0	1/1:0,7:7:21:300,21,0	1/1:0,3:3:9:119,9,0	1/1:0,7:7:21:295,21,0	1/1:0,6:6:18:255,18,0	1/1:0,10:10:30:423,30,0	1/1:0,6:6:18:270,18,0	1/1:0,4:4:12:166,12,0	1/1:0,12:12:36:540,36,0	./.:0,2:2:6:90,6,0	./.:3,0:3:.:.	1/1:0,3:3:9:119,9,0	1/1:0,4:4:12:164,12,0	0/0:7,0:7:21:0,21,203	1/1:0,6:6:18:223,18,0	1/1:0,11:11:33:445,33,0	1/1:0,5:5:15:205,15,0	0/0:7,0:7:21:0,21,231	0/0:7,0:7:21:0,21,205	0/0:7,0:7:21:0,21,216	./.:0,0:0:.:.	1/1:0,5:5:15:220,15,0	1/1:0,6:6:18:222,18,0	1/1:0,4:4:12:151,12,0	1/1:0,5:5:15:209,15,0	1/1:0,10:10:30:417,30,0	./.:0,2:2:6:90,6,0	1/1:0,8:8:24:309,24,0	0/1:5,6:11:99:190,0,215	0/1:6,3:9:79:79,0,315	0/1:5,7:12:99:225,0,211	1/1:0,6:6:18:270,18,0
Chr09	25236358	25236358	C	T	intergenic	RcuChr09m2099,RcuChr09m2100	.	.	Chr09	25236358	.	C	T	0/0:5,0:5:9:0,9,135	0/0:4,0:4:12:0,12,127	0/0:7,0:7:21:0,21,220	0/0:8,0:8:24:0,24,244	1/1:0,5:5:15:154,15,0	1/1:0,9:9:27:269,27,0	1/1:0,11:11:33:322,33,0	1/1:0,12:12:36:374,36,0	1/1:0,8:8:24:234,24,0	1/1:0,19:19:57:554,57,0	1/1:0,8:8:24:246,24,0	1/1:0,7:7:21:204,21,0	1/1:0,19:19:57:587,57,0	1/1:0,5:5:15:154,15,0	0/1:1,3:4:19:80,0,19	1/1:0,7:7:21:214,21,0	1/1:0,11:11:33:335,33,0	0/0:7,0:7:21:0,21,203	1/1:0,9:9:27:268,27,0	1/1:0,17:17:51:542,51,0	1/1:0,3:3:9:90,9,0	0/0:7,0:7:21:0,21,221	0/0:5,0:5:12:0,12,167	0/0:7,0:7:21:0,21,216	./.:0,0:0:.:.	1/1:0,4:4:12:122,12,0	1/1:0,8:8:24:247,24,0	1/1:0,10:10:30:295,30,0	1/1:0,7:7:21:219,21,0	1/1:0,19:19:57:555,57,0	1/1:0,6:6:18:182,18,0	1/1:0,13:13:39:387,39,0	0/1:6,6:12:99:151,0,136	0/1:4,4:8:88:88,0,97	0/1:11,5:16:99:103,0,261	1/1:0,8:8:24:244,24,0
Chr09	25236459	25236459	C	T	intergenic	RcuChr09m2099,RcuChr09m2100	.	.	Chr09	25236459	.	C	T	0/0:6,0:6:18:0,18,206	0/0:7,0:7:21:0,21,210	0/0:7,0:7:21:0,21,220	0/0:8,0:8:24:0,24,244	1/1:0,4:4:12:166,12,0	1/1:0,8:8:24:360,24,0	1/1:0,9:9:27:392,27,0	1/1:0,8:8:24:344,24,0	1/1:0,12:12:36:540,36,0	1/1:0,11:11:33:461,33,0	1/1:0,6:6:18:257,18,0	1/1:0,3:3:9:135,9,0	1/1:0,8:8:24:346,24,0	1/1:0,8:8:24:360,24,0	./.:2,0:2:0:0,0,2	1/1:0,3:3:9:120,9,0	1/1:0,13:13:39:585,39,0	0/0:6,0:6:15:0,15,173	1/1:0,9:9:27:394,27,0	1/1:0,15:15:45:629,45,0	./.:0,2:2:6:90,6,0	0/0:6,0:6:18:0,18,185	0/0:9,0:9:21:0,21,299	0/0:7,0:7:21:0,21,204	./.:0,0:0:.:.	1/1:0,4:4:12:180,12,0	1/1:0,7:7:21:315,21,0	1/1:0,11:11:33:443,33,0	1/1:0,6:6:18:222,18,0	1/1:0,5:5:15:140,15,0	1/1:0,5:5:15:225,15,0	1/1:0,7:7:21:315,21,0	0/1:3,8:11:99:327,0,102	0/1:7,4:11:72:72,0,150	0/1:7,3:10:92:92,0,270	1/1:0,5:5:15:209,15,0
Chr09	25236473	25236473	T	C	intergenic	RcuChr09m2099,RcuChr09m2100	.	.	Chr09	25236473	.	T	C	0/0:7,0:7:21:0,21,231	0/0:7,0:7:21:0,21,210	0/0:7,0:7:21:0,21,220	0/0:8,0:8:24:0,24,244	1/1:0,3:3:9:135,9,0	1/1:0,9:9:27:390,27,0	1/1:0,9:9:27:392,27,0	1/1:0,7:7:21:315,21,0	1/1:0,14:14:42:589,42,0	1/1:0,10:10:33:469,33,0	1/1:0,5:5:15:225,15,0	1/1:0,3:3:9:135,9,0	1/1:0,9:9:27:371,27,0	1/1:0,8:8:24:360,24,0	./.:0,0:0:.:.	1/1:0,3:3:9:122,9,0	1/1:0,15:15:45:634,45,0	0/0:6,0:6:15:0,15,173	1/1:0,9:9:27:394,27,0	1/1:0,13:13:39:572,39,0	./.:0,2:2:6:90,6,0	0/0:6,0:6:18:0,18,185	0/0:9,0:9:21:0,21,299	0/0:7,0:7:21:0,21,204	./.:0,0:0:.:.	1/1:0,4:4:12:180,12,0	1/1:0,9:9:27:378,27,0	1/1:0,8:8:24:355,24,0	1/1:0,3:3:9:135,9,0	./.:5,0:5:.:.	1/1:0,5:5:15:225,15,0	1/1:0,7:7:21:315,21,0	0/1:3,8:11:99:327,0,102	0/1:7,4:11:86:86,0,169	0/1:6,2:8:66:66,0,246	1/1:0,4:4:12:180,12,0
Chr09	25236554	25236554	G	T	intergenic	RcuChr09m2099,RcuChr09m2100	.	.	Chr09	25236554	.	G	T	./.:2,0:2:6:0,6,46	0/0:7,0:7:21:0,21,209	0/0:8,0:8:21:0,21,238	0/0:3,0:3:6:0,6,90	./.:3,0:3:.:.	1/1:0,6:6:18:190,18,0	1/1:0,4:4:12:122,12,0	1/1:0,9:9:27:277,27,0	1/1:0,7:7:21:213,21,0	1/1:0,7:7:21:216,21,0	1/1:0,3:3:9:95,9,0	1/1:0,3:3:9:93,9,0	1/1:0,5:5:15:156,15,0	1/1:0,8:8:24:249,24,0	./.:0,0:0:.:.	1/1:0,5:5:15:152,15,0	1/1:0,7:7:21:183,21,0	0/0:6,0:6:15:0,15,225	1/1:0,4:4:12:122,12,0	1/1:0,10:10:30:317,30,0	1/1:0,4:4:12:121,12,0	./.:2,0:2:6:0,6,55	0/0:8,0:8:21:0,21,250	0/0:7,0:7:21:0,21,204	./.:0,0:0:.:.	1/1:0,3:3:9:79,9,0	1/1:0,8:8:24:244,24,0	1/1:0,9:9:27:277,27,0	./.:0,2:2:6:62,6,0	1/1:0,5:5:15:155,15,0	1/1:0,5:5:15:142,15,0	1/1:0,5:5:15:152,15,0	0/1:3,6:9:68:145,0,68	0/0:6,0:6:0:0,0,121	0/1:8,3:11:60:60,0,219	1/1:0,5:5:15:153,15,0
Chr09	25236662	25236662	T	C	intergenic	RcuChr09m2099,RcuChr09m2100	.	.	Chr09	25236662	.	T	C	0/0:3,0:3:6:0,6,90	0/0:8,0:8:21:0,21,315	0/0:11,0:11:30:0,30,450	0/0:6,0:6:15:0,15,225	0/0:3,0:3:6:0,6,90	1/1:0,5:5:15:211,15,0	./.:1,0:1:.:.	./.:1,0:1:.:.	0/0:3,0:3:9:0,9,82	./.:6,0:6:.:.	./.:3,0:3:.:.	./.:0,0:0:.:.	./.:0,0:0:.:.	1/1:0,4:4:12:180,12,0	./.:0,0:0:.:.	./.:0,0:0:.:.	1/1:0,6:6:18:270,18,0	0/0:8,0:8:21:0,21,240	./.:3,0:3:.:.	1/1:0,6:6:18:255,18,0	./.:1,0:1:.:.	0/0:7,0:7:18:0,18,270	0/0:5,0:5:9:0,9,135	./.:2,0:2:6:0,6,62	./.:0,0:0:.:.	./.:0,0:0:.:.	1/1:0,6:6:18:264,18,0	0/0:5,0:5:6:0,6,90	./.:0,0:0:.:.	./.:1,0:1:.:.	1/1:0,8:8:27:356,27,0	./.:1,0:1:.:.	0/0:6,0:6:0:0,0,63	0/0:9,0:9:0:0,0,207	0/0:6,0:6:0:0,0,53	./.:0,0:0:.:.
Chr09	25236895	25236895	A	T	intergenic	RcuChr09m2099,RcuChr09m2100	.	.	Chr09	25236895	.	A	T	0/0:5,0:5:6:0,6,90	0/0:9,0:9:21:0,21,315	0/0:6,0:6:6:0,6,90	0/0:9,0:9:21:0,21,288	1/1:0,8:8:24:222,24,0	1/1:0,9:9:27:264,27,0	1/1:0,6:6:18:170,18,0	1/1:0,6:6:18:165,18,0	1/1:0,4:4:12:111,12,0	1/1:0,10:10:30:288,30,0	1/1:0,11:11:33:305,33,0	1/1:0,8:8:24:241,24,0	./.:4,0:4:.:.	1/1:0,5:5:15:138,15,0	0/1:2,2:4:49:49,0,49	1/1:0,5:5:15:142,15,0	1/1:0,11:11:33:305,33,0	0/0:7,0:7:21:0,21,208	1/1:0,5:5:15:155,15,0	1/1:0,12:12:36:388,36,0	1/1:0,11:11:33:326,33,0	0/0:7,0:7:21:0,21,236	0/0:7,0:7:21:0,21,229	0/0:7,0:7:21:0,21,204	./.:0,2:2:6:49,6,0	1/1:0,5:5:15:153,15,0	1/1:0,4:4:12:122,12,0	1/1:0,6:6:18:188,18,0	1/1:0,10:10:30:301,30,0	1/1:0,17:17:51:502,51,0	1/1:0,13:13:39:356,39,0	1/1:0,10:10:30:308,30,0	0/1:2,1:3:22:22,0,55	0/1:4,1:5:16:16,0,108	0/1:5,3:8:70:70,0,129	1/1:0,7:7:21:203,21,0
Chr09	25237024	25237024	C	A	intergenic	RcuChr09m2099,RcuChr09m2100	.	.	Chr09	25237024	.	C	A	0/0:9,0:9:24:0,24,276	0/0:8,0:8:21:0,21,279	0/0:7,0:7:18:0,18,270	0/0:7,0:7:21:0,21,223	./.:0,2:2:6:62,6,0	1/1:0,6:6:18:187,18,0	1/1:0,3:3:9:91,9,0	1/1:0,4:4:12:117,12,0	./.:0,2:2:6:61,6,0	1/1:0,7:7:21:218,21,0	1/1:0,3:3:9:93,9,0	1/1:0,4:4:12:125,12,0	1/1:0,4:4:12:124,12,0	1/1:0,3:3:9:93,9,0	0/1:3,2:5:45:45,0,76	./.:0,2:2:6:62,6,0	./.:0,1:1:3:10,3,0	0/0:8,0:8:24:0,24,231	./.:0,1:1:3:30,3,0	1/1:0,10:10:30:318,30,0	1/1:0,4:4:12:122,12,0	0/0:9,0:9:21:0,21,299	0/0:4,0:4:12:0,12,122	0/0:9,0:9:21:0,21,282	1/1:0,3:3:9:88,9,0	./.:0,0:0:.:.	./.:0,2:2:6:61,6,0	1/1:0,3:3:9:95,9,0	1/1:0,3:3:9:93,9,0	1/1:0,6:6:18:189,18,0	1/1:0,5:5:15:159,15,0	1/1:0,5:5:15:155,15,0	./.:3,0:3:.:.	0/1:2,1:3:22:22,0,50	0/1:1,2:3:23:51,0,23	./.:0,2:2:6:62,6,0
Chr09	25237120	25237120	A	G	intergenic	RcuChr09m2099,RcuChr09m2100	.	.	Chr09	25237120	.	A	G	0/0:7,0:7:21:0,21,200	0/0:6,0:6:18:0,18,191	0/0:7,0:7:21:0,21,213	0/0:7,0:7:21:0,21,223	./.:4,0:4:.:.	./.:0,2:2:6:90,6,0	1/1:0,3:3:9:135,9,0	./.:0,1:1:3:45,3,0	1/1:0,7:7:21:315,21,0	1/1:0,11:11:33:482,33,0	1/1:0,3:3:9:135,9,0	./.:0,2:2:6:90,6,0	1/1:0,4:4:12:180,12,0	1/1:0,3:3:9:135,9,0	0/1:3,2:5:75:75,0,120	./.:0,2:2:9:135,9,0	./.:0,2:2:6:90,6,0	0/0:8,0:8:24:0,24,231	./.:0,2:2:6:90,6,0	1/1:0,3:3:9:135,9,0	./.:0,1:1:3:45,3,0	0/0:7,0:7:21:0,21,227	0/0:9,0:9:21:0,21,272	0/0:13,0:13:27:0,27,394	./.:1,0:1:.:.	./.:0,0:0:.:.	./.:0,1:1:3:45,3,0	1/1:0,3:3:9:135,9,0	./.:0,2:2:6:90,6,0	1/1:0,13:13:39:585,39,0	./.:0,1:1:3:45,3,0	1/1:0,9:9:30:450,30,0	0/1:5,4:9:99:150,0,227	./.:0,0:0:.:.	./.:0,1:1:3:45,3,0	./.:0,1:1:6:90,6,0
Chr09	25237195	25237195	A	G	upstream	RcuChr09m2100	.	.	Chr09	25237195	.	A	G	0/0:7,0:7:21:0,21,200	0/0:4,0:4:12:0,12,127	0/0:5,0:5:6:0,6,90	0/0:7,0:7:21:0,21,203	1/1:0,4:4:12:103,12,0	1/1:0,4:4:12:126,12,0	./.:0,2:2:6:63,6,0	1/1:0,5:5:15:131,15,0	1/1:0,10:10:30:251,30,0	1/1:0,20:20:60:572,60,0	1/1:0,4:4:12:124,12,0	1/1:0,8:8:24:234,24,0	1/1:0,12:12:36:367,36,0	1/1:0,6:6:18:181,18,0	0/1:2,2:4:37:52,0,37	1/1:0,3:3:9:91,9,0	1/1:0,3:3:9:94,9,0	0/0:10,0:10:6:0,6,90	1/1:0,7:7:21:194,21,0	1/1:0,6:6:18:195,18,0	1/1:0,6:6:18:187,18,0	0/0:9,0:9:27:0,27,300	0/0:9,0:9:21:0,21,307	0/0:8,0:8:21:0,21,236	1/1:0,4:4:12:132,12,0	./.:0,2:2:6:62,6,0	1/1:0,4:4:12:122,12,0	1/1:0,10:10:30:303,30,0	1/1:0,9:9:27:285,27,0	1/1:0,26:26:78:738,78,0	1/1:0,3:3:9:95,9,0	1/1:0,18:18:54:502,54,0	0/1:6,8:14:99:188,0,142	0/0:3,0:3:9:0,9,93	./.:0,1:1:3:31,3,0	1/1:0,6:6:18:182,18,0
Chr09	25237226	25237226	A	G	upstream	RcuChr09m2100	.	.	Chr09	25237226	.	A	G	0/0:7,0:7:21:0,21,200	0/0:4,0:4:12:0,12,127	./.:5,0:5:.:.	0/0:7,0:7:21:0,21,203	1/1:0,6:6:18:184,18,0	1/1:0,7:7:21:213,21,0	1/1:0,4:4:12:108,12,0	1/1:0,7:7:21:192,21,0	1/1:0,10:10:30:289,30,0	1/1:0,15:15:45:440,45,0	1/1:0,5:5:15:158,15,0	1/1:0,9:9:27:277,27,0	1/1:0,15:15:45:446,45,0	1/1:0,8:8:24:243,24,0	0/1:2,2:4:37:50,0,37	1/1:0,7:7:21:208,21,0	1/1:0,4:4:12:111,12,0	./.:8,0:8:.:.	1/1:0,8:8:24:234,24,0	1/1:0,10:10:30:293,30,0	1/1:0,6:6:18:182,18,0	0/0:9,0:9:27:0,27,300	0/0:9,0:9:21:0,21,307	1/1:0,8:8:24:244,24,0	1/1:0,5:5:15:158,15,0	1/1:0,6:6:18:158,18,0	1/1:0,3:3:9:70,9,0	1/1:0,11:11:33:319,33,0	1/1:0,7:7:21:216,21,0	1/1:0,22:22:66:646,66,0	1/1:0,5:5:15:155,15,0	1/1:0,22:22:66:618,66,0	0/1:7,6:13:99:144,0,276	0/0:3,0:3:9:0,9,121	./.:2,0:2:.:.	1/1:0,6:6:18:170,18,0
Chr09	25237388	25237388	A	G	upstream	RcuChr09m2100	.	.	Chr09	25237388	.	A	G	0/0:7,0:7:21:0,21,220	0/0:7,0:7:21:0,21,225	0/0:7,0:7:21:0,21,216	0/0:7,0:7:21:0,21,232	1/1:0,8:8:24:347,24,0	1/1:0,7:7:24:348,24,0	1/1:0,4:4:12:166,12,0	1/1:0,5:5:18:270,18,0	1/1:0,15:15:48:675,48,0	1/1:0,9:9:27:405,27,0	1/1:0,14:14:48:700,48,0	1/1:0,8:8:24:360,24,0	1/1:0,19:19:57:797,57,0	1/1:0,10:10:30:450,30,0	0/0:6,0:6:0:0,0,120	1/1:0,8:8:24:346,24,0	1/1:0,5:5:15:209,15,0	0/0:8,0:8:21:0,21,234	1/1:0,7:7:21:299,21,0	1/1:0,9:9:27:389,27,0	1/1:0,5:5:15:192,15,0	0/0:8,0:8:21:0,21,268	0/0:4,0:4:9:0,9,133	0/0:10,0:10:21:0,21,315	1/1:0,6:6:18:256,18,0	1/1:0,4:4:12:180,12,0	1/1:0,11:11:36:511,36,0	1/1:0,6:6:18:270,18,0	1/1:0,13:13:39:489,39,0	1/1:0,14:14:42:614,42,0	1/1:0,8:8:24:360,24,0	1/1:0,12:12:36:526,36,0	0/1:8,6:14:99:215,0,441	0/1:4,3:7:99:142,0,218	0/1:3,3:6:99:159,0,170	1/1:0,8:8:27:391,27,0
Chr09	25237398	25237398	A	G	upstream	RcuChr09m2100	.	.	Chr09	25237398	.	A	G	0/0:7,0:7:21:0,21,220	0/0:7,0:7:21:0,21,225	0/0:7,0:7:21:0,21,216	0/0:7,0:7:21:0,21,232	1/1:0,7:7:24:347,24,0	1/1:0,7:7:21:315,21,0	1/1:0,3:3:12:166,12,0	1/1:0,6:6:18:270,18,0	1/1:0,13:13:48:696,48,0	1/1:0,11:11:33:495,33,0	1/1:0,16:16:51:745,51,0	1/1:0,10:10:30:450,30,0	1/1:0,15:15:51:734,51,0	1/1:0,10:10:30:450,30,0	0/0:5,0:5:0:0,0,91	1/1:0,8:8:24:360,24,0	1/1:0,5:5:15:225,15,0	0/0:8,0:8:21:0,21,234	1/1:0,6:6:18:270,18,0	1/1:0,9:9:27:389,27,0	1/1:0,3:3:9:135,9,0	0/0:8,0:8:21:0,21,268	0/0:4,0:4:9:0,9,133	0/0:10,0:10:21:0,21,315	1/1:0,5:5:15:225,15,0	1/1:0,4:4:15:220,15,0	1/1:0,11:11:33:495,33,0	1/1:0,8:8:24:360,24,0	1/1:0,8:8:27:390,27,0	1/1:0,14:14:42:630,42,0	1/1:0,10:10:30:450,30,0	1/1:0,11:11:33:495,33,0	0/1:8,5:13:99:186,0,444	0/1:5,3:8:99:111,0,295	0/1:3,4:7:99:159,0,170	1/1:0,8:8:27:405,27,0
Chr09	25237401	25237401	T	C	upstream	RcuChr09m2100	.	.	Chr09	25237401	.	T	C	0/0:7,0:7:21:0,21,220	0/0:7,0:7:21:0,21,225	0/0:7,0:7:21:0,21,216	0/0:7,0:7:21:0,21,232	1/1:0,7:7:21:315,21,0	1/1:0,7:7:24:346,24,0	1/1:0,3:3:9:135,9,0	1/1:0,7:7:21:315,21,0	1/1:0,14:14:45:652,45,0	1/1:0,11:11:39:551,39,0	1/1:0,16:16:48:720,48,0	1/1:0,10:10:33:481,33,0	1/1:0,14:14:48:695,48,0	1/1:0,10:10:33:481,33,0	0/0:7,0:7:0:0,0,144	1/1:0,7:7:24:360,24,0	1/1:0,5:5:15:225,15,0	0/0:8,0:8:21:0,21,234	1/1:0,6:6:18:270,18,0	1/1:0,8:8:30:420,30,0	1/1:0,3:3:9:135,9,0	0/0:8,0:8:21:0,21,268	0/0:4,0:4:9:0,9,133	1/1:0,10:10:30:268,30,0	1/1:0,6:6:18:270,18,0	1/1:0,5:5:15:220,15,0	1/1:0,11:11:33:495,33,0	1/1:0,8:8:24:360,24,0	1/1:0,8:8:24:360,24,0	1/1:0,14:14:42:630,42,0	1/1:0,10:10:30:450,30,0	1/1:0,12:12:36:540,36,0	0/1:8,5:13:99:186,0,444	0/1:5,3:8:99:111,0,295	0/1:3,4:7:99:189,0,167	1/1:0,9:9:27:405,27,0
Chr09	25237410	25237410	A	G	upstream	RcuChr09m2100	.	.	Chr09	25237410	.	A	G	0/0:7,0:7:21:0,21,220	0/0:7,0:7:21:0,21,225	0/0:7,0:7:21:0,21,216	0/0:7,0:7:21:0,21,232	1/1:0,8:8:24:340,24,0	1/1:0,9:9:27:379,27,0	1/1:0,4:4:12:166,12,0	1/1:0,7:7:21:315,21,0	1/1:0,13:13:39:562,39,0	1/1:0,11:11:36:506,36,0	1/1:0,16:16:48:706,48,0	1/1:0,11:11:36:497,36,0	1/1:0,16:16:51:705,51,0	1/1:0,13:13:39:543,39,0	0/0:8,0:8:0:0,0,185	1/1:0,8:8:24:334,24,0	1/1:0,5:5:15:225,15,0	0/0:8,0:8:21:0,21,234	1/1:0,6:6:18:270,18,0	1/1:0,10:10:30:409,30,0	./.:0,2:2:6:77,6,0	0/0:8,0:8:21:0,21,268	0/0:4,0:4:9:0,9,133	0/0:7,0:7:21:0,21,217	1/1:0,7:7:21:295,21,0	1/1:0,5:5:15:220,15,0	1/1:0,11:11:33:480,33,0	1/1:0,9:9:27:392,27,0	1/1:0,10:10:30:426,30,0	1/1:0,13:13:42:603,42,0	1/1:0,10:10:30:438,30,0	1/1:0,12:12:36:540,36,0	0/1:8,4:12:99:144,0,447	0/1:5,3:8:99:111,0,295	0/1:4,6:10:99:207,0,189	1/1:0,11:11:33:460,33,0
Chr09	25237454	25237454	C	T	upstream	RcuChr09m2100	.	.	Chr09	25237454	.	C	T	0/0:7,0:7:21:0,21,220	0/0:7,0:7:21:0,21,225	0/0:7,0:7:21:0,21,221	0/0:7,0:7:21:0,21,232	1/1:0,10:10:30:305,30,0	1/1:0,6:6:18:186,18,0	1/1:0,5:5:15:154,15,0	1/1:0,9:9:27:276,27,0	1/1:0,13:13:39:373,39,0	1/1:0,8:8:24:250,24,0	1/1:0,17:17:51:489,51,0	1/1:0,12:12:36:372,36,0	1/1:0,16:16:48:480,48,0	1/1:0,15:15:45:447,45,0	0/0:7,0:7:0:0,0,157	1/1:0,7:7:21:215,21,0	1/1:0,10:10:30:293,30,0	0/0:8,0:8:21:0,21,234	1/1:0,8:8:24:220,24,0	1/1:0,12:12:36:382,36,0	1/1:0,9:9:27:266,27,0	0/0:8,0:8:21:0,21,268	0/0:6,0:6:18:0,18,195	0/0:8,0:8:21:0,21,216	1/1:0,5:5:15:140,15,0	1/1:0,5:5:15:152,15,0	1/1:0,11:11:33:334,33,0	1/1:0,6:6:18:184,18,0	1/1:0,13:13:39:384,39,0	1/1:0,12:12:36:346,36,0	1/1:0,10:10:30:313,30,0	1/1:0,6:6:18:184,18,0	0/1:4,5:9:96:125,0,96	0/1:5,3:8:70:70,0,134	0/1:5,5:10:99:124,0,115	1/1:0,8:8:24:232,24,0
Chr09	25237523	25237523	C	T	upstream	RcuChr09m2100	.	.	Chr09	25237523	.	C	T	0/0:7,0:7:21:0,21,220	0/0:7,0:7:21:0,21,225	0/0:3,0:3:9:0,9,92	0/0:7,0:7:21:0,21,232	1/1:0,7:7:21:207,21,0	1/1:0,8:8:24:225,24,0	1/1:0,10:10:30:302,30,0	1/1:0,15:15:45:435,45,0	1/1:0,12:12:36:350,36,0	1/1:0,4:4:12:125,12,0	1/1:0,10:10:30:309,30,0	1/1:0,11:11:33:339,33,0	1/1:0,20:20:60:569,60,0	1/1:0,19:19:57:536,57,0	0/1:4,3:7:71:71,0,102	1/1:0,9:9:27:234,27,0	1/1:0,11:11:33:335,33,0	0/0:9,0:9:3:0,3,216	1/1:0,5:5:15:121,15,0	1/1:0,15:15:45:473,45,0	1/1:0,9:9:27:277,27,0	0/0:8,0:8:21:0,21,268	0/0:8,0:8:24:0,24,255	0/0:6,0:6:18:0,18,176	1/1:0,4:4:12:126,12,0	1/1:0,3:3:9:92,9,0	1/1:0,19:19:57:536,57,0	1/1:0,4:4:12:123,12,0	1/1:0,17:17:51:524,51,0	1/1:0,18:18:54:553,54,0	1/1:0,11:11:33:343,33,0	1/1:0,7:7:21:211,21,0	0/1:6,7:13:99:163,0,133	0/1:8,2:10:31:31,0,205	0/1:7,5:12:99:117,0,168	1/1:0,5:5:15:154,15,0
Chr09	25237619	25237619	G	T	upstream	RcuChr09m2100	.	.	Chr09	25237619	.	G	T	0/0:7,0:7:21:0,21,214	0/0:8,0:8:21:0,21,300	0/0:7,0:7:21:0,21,213	0/0:7,0:7:21:0,21,224	1/1:0,9:9:27:266,27,0	1/1:0,7:7:21:215,21,0	1/1:0,5:5:15:141,15,0	1/1:0,12:12:36:350,36,0	1/1:0,8:8:24:242,24,0	1/1:0,12:12:36:362,36,0	1/1:0,11:11:33:342,33,0	1/1:0,9:9:27:282,27,0	1/1:0,10:10:30:310,30,0	1/1:0,8:8:24:230,24,0	0/1:4,7:11:84:169,0,84	1/1:0,3:3:9:91,9,0	1/1:0,9:9:27:264,27,0	0/0:7,0:7:21:0,21,204	1/1:0,3:3:9:91,9,0	1/1:0,7:7:21:225,21,0	1/1:0,13:13:39:387,39,0	0/0:7,0:7:21:0,21,233	0/0:8,0:8:21:0,21,263	1/1:0,3:3:9:92,9,0	./.:0,0:0:.:.	1/1:0,3:3:9:85,9,0	1/1:0,15:15:45:444,45,0	1/1:0,12:12:36:362,36,0	1/1:0,12:12:36:332,36,0	1/1:0,12:12:36:355,36,0	1/1:0,13:13:39:410,39,0	1/1:0,10:10:30:305,30,0	0/1:7,3:10:42:42,0,165	0/1:4,3:7:72:72,0,94	0/1:3,5:8:61:129,0,61	1/1:0,6:6:18:184,18,0
Chr09	25237715	25237715	T	C	upstream	RcuChr09m2100	.	.	Chr09	25237715	.	T	C	0/0:7,0:7:21:0,21,214	0/0:8,0:8:21:0,21,300	0/0:7,0:7:21:0,21,213	0/0:8,0:8:21:0,21,250	1/1:0,5:5:15:155,15,0	1/1:0,9:9:27:283,27,0	1/1:0,8:8:24:240,24,0	1/1:0,6:6:18:191,18,0	1/1:0,9:9:27:261,27,0	1/1:0,13:13:39:406,39,0	1/1:0,11:11:33:336,33,0	1/1:0,9:9:27:279,27,0	1/1:0,10:10:30:301,30,0	1/1:0,11:11:33:313,33,0	0/0:3,0:3:0:0,0,30	1/1:0,4:4:12:123,12,0	1/1:0,11:11:33:343,33,0	0/0:7,0:7:21:0,21,207	1/1:0,4:4:12:123,12,0	1/1:0,14:14:42:444,42,0	1/1:0,18:18:54:520,54,0	0/0:7,0:7:21:0,21,239	0/0:8,0:8:21:0,21,263	0/0:7,0:7:21:0,21,203	./.:0,0:0:.:.	1/1:0,4:4:12:122,12,0	1/1:0,10:10:30:283,30,0	1/1:0,7:7:21:217,21,0	1/1:0,18:18:54:547,54,0	1/1:0,15:15:45:452,45,0	1/1:0,11:11:33:330,33,0	1/1:0,11:11:33:325,33,0	0/1:6,7:13:99:178,0,143	0/1:3,2:5:48:48,0,78	0/1:5,7:12:99:181,0,118	1/1:0,5:5:15:152,15,0
Chr09	25237791	25237791	G	A	upstream	RcuChr09m2100	.	.	Chr09	25237791	.	G	A	0/0:5,0:5:15:0,15,176	0/0:8,0:8:21:0,21,300	0/0:7,0:7:21:0,21,213	0/0:8,0:8:21:0,21,250	1/1:0,4:4:12:162,12,0	1/1:0,10:10:33:470,33,0	1/1:0,8:8:24:322,24,0	1/1:0,7:7:21:302,21,0	1/1:0,10:10:30:416,30,0	1/1:0,14:14:51:711,51,0	1/1:0,10:10:30:422,30,0	1/1:0,7:7:27:358,27,0	1/1:0,13:13:39:543,39,0	1/1:0,10:10:30:416,30,0	./.:2,0:2:0:0,0,1	1/1:0,8:8:24:345,24,0	1/1:0,12:12:36:512,36,0	0/0:7,0:7:21:0,21,207	1/1:0,8:8:24:345,24,0	1/1:0,16:16:48:707,48,0	1/1:0,10:10:30:359,30,0	0/0:7,0:7:21:0,21,239	0/0:8,0:8:21:0,21,268	0/0:7,0:7:21:0,21,196	1/1:0,3:3:9:135,9,0	1/1:0,3:3:9:121,9,0	1/1:0,12:12:36:488,36,0	1/1:0,7:7:21:262,21,0	1/1:0,14:14:42:581,42,0	1/1:0,17:17:51:709,51,0	1/1:0,11:11:33:452,33,0	1/1:0,8:8:24:317,24,0	0/1:9,5:14:99:183,0,384	0/1:7,3:10:99:105,0,269	0/1:7,6:13:99:201,0,317	1/1:0,11:11:36:520,36,0
Chr09	25237815	25237815	G	A	upstream	RcuChr09m2100	.	.	Chr09	25237815	.	G	A	0/0:7,0:7:21:0,21,227	0/0:5,0:5:15:0,15,159	0/0:7,0:7:21:0,21,213	0/0:8,0:8:21:0,21,250	1/1:0,4:4:12:166,12,0	1/1:0,13:13:39:519,39,0	1/1:0,7:7:21:293,21,0	1/1:0,9:9:27:363,27,0	1/1:0,13:13:39:500,39,0	1/1:0,19:19:57:760,57,0	1/1:0,11:11:33:454,33,0	1/1:0,8:8:24:334,24,0	1/1:0,12:12:36:506,36,0	1/1:0,9:9:27:391,27,0	0/0:5,0:5:0:0,0,32	1/1:0,8:8:24:347,24,0	1/1:0,13:13:39:535,39,0	0/0:7,0:7:21:0,21,207	1/1:0,9:9:27:377,27,0	1/1:0,19:19:57:803,57,0	1/1:0,6:6:24:295,24,0	0/0:7,0:7:21:0,21,239	0/0:8,0:8:21:0,21,268	0/0:7,0:7:21:0,21,196	1/1:0,3:3:9:135,9,0	1/1:0,3:3:9:121,9,0	1/1:0,9:9:27:405,27,0	1/1:0,3:3:12:167,12,0	1/1:0,13:13:39:545,39,0	1/1:0,16:16:48:666,48,0	1/1:0,9:9:27:391,27,0	1/1:0,10:10:33:409,33,0	0/1:9,5:14:99:183,0,384	0/1:5,4:9:99:136,0,238	0/1:8,6:14:99:197,0,345	1/1:0,13:13:39:551,39,0
Chr09	25237922	25237922	T	A	upstream	RcuChr09m2100	.	.	Chr09	25237922	.	T	A	0/0:7,0:7:21:0,21,227	0/0:8,0:8:21:0,21,254	0/0:3,0:3:6:0,6,90	0/0:8,0:8:21:0,21,250	1/1:0,9:9:27:263,27,0	1/1:0,11:11:33:345,33,0	1/1:0,4:4:12:122,12,0	1/1:0,8:8:24:250,24,0	1/1:0,10:10:30:305,30,0	1/1:0,18:18:54:535,54,0	1/1:0,10:10:30:316,30,0	1/1:0,13:13:39:378,39,0	1/1:0,18:18:54:545,54,0	1/1:0,10:10:30:315,30,0	0/0:5,0:5:0:0,0,91	1/1:0,7:7:21:213,21,0	1/1:0,16:16:48:488,48,0	0/0:6,0:6:15:0,15,171	1/1:0,9:9:27:263,27,0	1/1:0,8:8:24:255,24,0	1/1:0,12:12:36:335,36,0	0/0:8,0:8:21:0,21,259	0/0:8,0:8:18:0,18,270	0/0:8,0:8:21:0,21,238	1/1:0,5:5:15:159,15,0	1/1:0,4:4:12:121,12,0	1/1:0,11:11:33:334,33,0	1/1:0,7:7:21:217,21,0	1/1:0,9:9:27:281,27,0	1/1:0,18:18:54:562,54,0	1/1:0,9:9:27:268,27,0	1/1:0,11:11:33:312,33,0	0/1:7,6:13:99:146,0,175	0/1:5,2:7:42:42,0,116	0/1:8,3:11:57:57,0,209	1/1:0,10:10:30:306,30,0
Chr09	25238034	25238034	C	T	upstream	RcuChr09m2100	.	.	Chr09	25238034	.	C	T	0/0:7,0:7:21:0,21,227	0/0:8,0:8:21:0,21,254	0/0:10,0:10:24:0,24,360	0/0:8,0:8:21:0,21,250	1/1:0,14:14:42:418,42,0	1/1:0,9:9:27:277,27,0	1/1:0,10:10:30:291,30,0	1/1:0,5:5:15:150,15,0	1/1:0,15:15:45:412,45,0	1/1:0,10:10:30:299,30,0	1/1:0,14:14:42:428,42,0	1/1:0,3:3:9:92,9,0	1/1:0,25:25:75:720,75,0	1/1:0,7:7:21:200,21,0	0/0:4,0:4:9:0,9,110	1/1:0,7:7:21:186,21,0	1/1:0,12:12:36:356,36,0	0/0:8,0:8:21:0,21,239	1/1:0,5:5:15:141,15,0	1/1:0,15:15:45:477,45,0	1/1:0,12:12:36:372,36,0	0/0:8,0:8:21:0,21,259	0/0:7,0:7:21:0,21,235	1/1:0,14:14:42:410,42,0	1/1:0,6:6:18:188,18,0	1/1:0,6:6:18:171,18,0	1/1:0,15:15:45:457,45,0	1/1:0,7:7:21:217,21,0	1/1:0,10:10:30:307,30,0	1/1:0,22:22:66:635,66,0	1/1:0,16:16:48:511,48,0	1/1:0,11:11:33:323,33,0	0/1:5,6:11:99:140,0,112	0/1:3,5:8:62:112,0,62	0/1:10,5:15:99:108,0,235	1/1:0,16:16:48:464,48,0
Chr09	25238069	25238069	T	C	upstream	RcuChr09m2100	.	.	Chr09	25238069	.	T	C	0/0:7,0:7:21:0,21,227	0/0:8,0:8:21:0,21,254	0/0:10,0:10:24:0,24,360	0/0:9,0:9:21:0,21,266	1/1:0,15:15:45:429,45,0	1/1:0,10:10:30:273,30,0	1/1:0,5:5:15:148,15,0	1/1:0,8:8:24:232,24,0	1/1:0,12:12:36:322,36,0	1/1:0,9:9:27:251,27,0	1/1:0,17:17:51:463,51,0	1/1:0,5:5:15:152,15,0	1/1:0,22:22:66:644,66,0	1/1:0,6:6:18:181,18,0	0/0:4,0:4:9:0,9,110	1/1:0,5:5:15:151,15,0	1/1:0,11:11:33:327,33,0	0/0:8,0:8:21:0,21,239	1/1:0,6:6:18:181,18,0	1/1:0,17:17:51:518,51,0	1/1:0,9:9:27:259,27,0	0/0:8,0:8:21:0,21,259	0/0:7,0:7:21:0,21,235	1/1:0,15:15:45:425,45,0	1/1:0,6:6:18:192,18,0	1/1:0,8:8:24:227,24,0	1/1:0,15:15:45:441,45,0	1/1:0,8:8:24:241,24,0	1/1:0,10:10:30:284,30,0	1/1:0,19:19:57:564,57,0	1/1:0,10:10:30:310,30,0	1/1:0,13:13:39:380,39,0	0/1:4,6:10:82:133,0,82	0/1:5,7:12:99:144,0,119	0/1:10,6:16:99:134,0,251	1/1:0,19:19:57:513,57,0
Chr09	25238160	25238160	A	C	upstream	RcuChr09m2100	.	.	Chr09	25238160	.	A	C	./.:2,0:2:6:0,6,68	0/0:8,0:8:21:0,21,254	1/1:0,10:10:30:311,30,0	0/0:8,0:8:21:0,21,275	0/0:8,0:8:21:0,21,229	0/0:7,0:7:21:0,21,199	./.:2,0:2:6:0,6,57	0/0:9,0:9:24:0,24,263	0/0:7,0:7:21:0,21,195	0/0:7,0:7:21:0,21,213	0/0:8,0:8:21:0,21,271	0/0:7,0:7:21:0,21,217	0/0:20,0:20:60:0,60,628	0/0:7,0:7:21:0,21,200	0/1:2,3:5:46:74,0,46	0/0:3,0:3:6:0,6,90	0/0:9,0:9:24:0,24,274	1/1:0,15:15:45:438,45,0	0/0:4,0:4:9:0,9,129	0/0:11,0:11:30:0,30,334	0/0:9,0:9:24:0,24,267	0/0:8,0:8:21:0,21,259	0/0:11,0:11:21:0,21,315	0/0:9,0:9:24:0,24,298	0/0:7,0:7:21:0,21,216	0/0:5,0:5:15:0,15,149	0/0:14,0:14:36:0,36,435	0/0:7,0:7:21:0,21,216	0/0:6,0:6:18:0,18,183	0/0:16,0:16:42:0,42,468	0/0:8,0:8:21:0,21,238	0/0:8,0:8:21:0,21,235	0/1:8,7:15:99:170,0,198	0/1:5,6:11:99:154,0,121	0/1:5,7:12:99:176,0,118	0/0:9,0:9:21:0,21,269
Chr09	25239007	25239007	T	G	intronic	RcuChr09m2100	.	.	Chr09	25239007	.	T	G	0/0:5,0:5:15:0,15,165	0/0:7,0:7:21:0,21,223	0/0:9,0:9:24:0,24,265	0/0:8,0:8:21:0,21,315	1/1:0,11:11:33:339,33,0	1/1:0,18:18:54:550,54,0	1/1:0,7:7:21:212,21,0	1/1:0,16:16:48:489,48,0	1/1:0,12:12:36:354,36,0	1/1:0,12:12:36:376,36,0	1/1:0,10:10:30:312,30,0	1/1:0,15:15:45:453,45,0	1/1:0,15:15:45:456,45,0	1/1:0,12:12:36:373,36,0	0/1:8,7:15:99:166,0,200	./.:0,2:2:6:62,6,0	1/1:0,16:16:48:471,48,0	0/0:8,0:8:20:0,20,229	1/1:0,6:6:18:173,18,0	1/1:0,21:21:63:653,63,0	1/1:0,16:16:48:447,48,0	0/0:9,0:9:21:0,21,315	0/0:7,0:7:21:0,21,236	0/0:9,0:9:21:0,21,304	1/1:0,4:4:12:127,12,0	1/1:0,4:4:12:122,12,0	1/1:0,8:8:24:223,24,0	1/1:0,11:11:33:344,33,0	1/1:0,8:8:24:254,24,0	1/1:0,19:19:57:567,57,0	1/1:0,16:16:48:493,48,0	1/1:0,16:16:47:447,47,0	0/1:4,3:7:70:70,0,102	0/1:9,11:20:99:266,0,212	0/1:5,9:14:99:213,0,112	1/1:0,4:4:12:102,12,0
Chr09	25239206	25239206	A	G	intronic	RcuChr09m2100	.	.	Chr09	25239206	.	A	G	0/0:7,0:7:21:0,21,237	0/0:7,0:7:21:0,21,223	0/0:9,0:9:24:0,24,265	0/0:7,0:7:21:0,21,214	1/1:0,7:7:21:214,21,0	1/1:0,11:11:33:319,33,0	1/1:0,6:6:18:180,18,0	1/1:0,10:10:30:299,30,0	1/1:0,20:20:59:526,59,0	1/1:0,17:17:51:522,51,0	1/1:0,11:11:33:326,33,0	1/1:0,16:16:48:459,48,0	1/1:0,19:19:57:547,57,0	1/1:0,14:14:42:417,42,0	0/1:7,9:16:99:210,0,156	1/1:0,11:11:33:326,33,0	1/1:0,10:10:30:270,30,0	0/0:8,0:8:20:0,20,229	1/1:0,11:11:33:317,33,0	1/1:0,16:16:48:500,48,0	1/1:0,12:12:36:353,36,0	0/0:9,0:9:21:0,21,315	0/0:7,0:7:21:0,21,236	0/0:12,0:12:25:0,25,361	1/1:0,5:5:15:157,15,0	1/1:0,17:17:51:493,51,0	1/1:0,12:12:36:360,36,0	1/1:0,10:10:30:308,30,0	1/1:0,8:8:24:242,24,0	1/1:0,17:17:51:491,51,0	1/1:0,17:17:51:528,51,0	1/1:0,23:23:69:661,69,0	0/1:5,6:11:99:147,0,100	0/1:11,9:20:99:219,0,271	0/1:3,6:9:67:151,0,67	1/1:0,14:14:42:412,42,0
Chr09	25239332	25239332	C	G	intronic	RcuChr09m2100	.	.	Chr09	25239332	.	C	G	0/0:8,0:8:21:0,21,275	0/0:8,0:8:21:0,21,258	0/0:7,0:7:21:0,21,215	0/0:7,0:7:21:0,21,214	1/1:0,7:7:21:207,21,0	1/1:0,9:9:27:271,27,0	1/1:0,6:6:18:159,18,0	1/1:0,12:12:36:360,36,0	1/1:0,8:8:24:236,24,0	1/1:0,18:18:54:538,54,0	1/1:0,8:8:24:230,24,0	1/1:0,4:4:12:120,12,0	1/1:0,19:19:57:549,57,0	1/1:0,9:9:27:267,27,0	0/1:5,9:14:99:207,0,117	1/1:0,13:13:39:372,39,0	1/1:0,12:12:36:336,36,0	0/0:4,0:4:12:0,12,120	1/1:0,9:9:27:270,27,0	1/1:0,16:16:48:491,48,0	1/1:0,14:14:42:398,42,0	0/0:11,0:11:24:0,24,356	0/0:7,0:7:21:0,21,236	0/0:12,0:12:25:0,25,361	1/1:0,8:8:24:246,24,0	1/1:0,8:8:24:235,24,0	1/1:0,12:12:36:356,36,0	1/1:0,8:8:24:238,24,0	1/1:0,14:14:42:418,42,0	1/1:0,14:14:42:405,42,0	1/1:0,10:10:30:300,30,0	1/1:0,19:19:57:534,57,0	0/1:5,8:13:99:198,0,106	0/1:4,6:10:94:153,0,94	0/1:3,6:9:68:151,0,68	1/1:0,14:14:42:393,42,0
Chr09	25239379	25239379	T	C	intronic	RcuChr09m2100	.	.	Chr09	25239379	.	T	C	0/0:8,0:8:21:0,21,275	0/0:8,0:8:21:0,21,258	1/1:0,9:9:27:272,27,0	0/0:7,0:7:21:0,21,214	0/0:7,0:7:21:0,21,212	0/0:4,0:4:12:0,12,112	0/0:5,0:5:12:0,12,135	0/0:7,0:7:21:0,21,206	0/0:7,0:7:21:0,21,196	0/0:16,0:16:32:0,32,464	0/0:7,0:7:21:0,21,196	0/0:7,0:7:21:0,21,211	0/0:23,0:23:60:0,60,900	0/0:8,0:8:21:0,21,225	0/1:8,4:12:91:91,0,209	0/0:9,0:9:21:0,21,255	0/0:10,0:10:27:0,27,285	1/1:0,5:5:15:151,15,0	0/0:8,0:8:21:0,21,236	0/0:21,0:21:60:0,60,630	0/0:9,0:9:21:0,21,287	0/0:12,0:12:28:0,28,388	0/0:7,0:7:21:0,21,236	0/0:7,0:7:18:0,18,270	0/0:7,0:7:21:0,21,207	0/0:10,0:10:27:0,27,283	0/0:11,0:11:27:0,27,335	0/0:8,0:8:21:0,21,231	0/0:10,0:10:24:0,24,276	0/0:9,0:9:27:0,27,244	0/0:9,0:9:27:0,27,274	0/0:12,0:12:30:0,30,355	0/1:6,4:10:94:94,0,135	0/1:6,3:9:65:65,0,161	0/1:6,8:14:99:211,0,119	0/0:12,0:12:33:0,33,342
Chr09	25239482	25239482	G	A	intronic	RcuChr09m2100	.	.	Chr09	25239482	.	G	A	0/0:8,0:8:21:0,21,275	0/0:7,0:7:21:0,21,219	0/0:13,0:13:33:0,33,404	0/0:7,0:7:21:0,21,214	1/1:0,10:10:30:450,30,0	1/1:0,8:8:27:389,27,0	1/1:0,6:6:18:270,18,0	1/1:0,10:10:30:450,30,0	1/1:0,11:11:33:495,33,0	1/1:0,20:20:60:886,60,0	1/1:0,8:8:24:360,24,0	1/1:0,9:9:27:390,27,0	1/1:0,20:20:60:886,60,0	1/1:0,6:6:18:255,18,0	0/1:6,9:15:99:345,0,225	1/1:0,11:11:33:495,33,0	1/1:0,5:5:15:225,15,0	0/0:7,0:7:21:0,21,187	1/1:0,12:12:36:514,36,0	1/1:0,21:21:63:945,63,0	1/1:0,8:8:24:360,24,0	0/0:12,0:12:28:0,28,388	0/0:7,0:7:21:0,21,236	0/0:8,0:8:21:0,21,240	1/1:0,11:11:36:520,36,0	1/1:0,12:12:36:540,36,0	1/1:0,14:14:42:615,42,0	1/1:0,8:8:24:346,24,0	1/1:0,12:12:36:540,36,0	1/1:0,10:10:30:431,30,0	1/1:0,16:16:48:704,48,0	1/1:0,12:12:36:540,36,0	0/1:4,5:9:99:198,0,148	0/1:4,3:7:99:101,0,226	0/1:12,7:19:99:258,0,469	1/1:0,14:14:42:630,42,0
Chr09	25239488	25239488	A	G	intronic	RcuChr09m2100	.	.	Chr09	25239488	.	A	G	0/0:8,0:8:21:0,21,275	0/0:7,0:7:21:0,21,219	0/0:13,0:13:33:0,33,404	0/0:7,0:7:21:0,21,214	1/1:0,11:11:33:481,33,0	1/1:0,10:10:30:422,30,0	1/1:0,6:6:18:270,18,0	1/1:0,10:10:30:450,30,0	1/1:0,12:12:36:520,36,0	1/1:0,19:19:60:886,60,0	1/1:0,9:9:27:392,27,0	1/1:0,8:8:24:360,24,0	1/1:0,19:19:60:886,60,0	1/1:0,5:5:15:225,15,0	0/1:6,8:14:99:345,0,225	1/1:0,13:13:39:555,39,0	1/1:0,7:7:21:287,21,0	0/0:7,0:7:21:0,21,187	1/1:0,11:11:39:544,39,0	1/1:0,22:22:66:978,66,0	1/1:0,8:8:24:360,24,0	0/0:12,0:12:28:0,28,388	0/0:7,0:7:21:0,21,236	0/0:8,0:8:21:0,21,240	1/1:0,12:12:36:520,36,0	1/1:0,13:13:39:571,39,0	1/1:0,13:13:39:585,39,0	1/1:0,7:7:24:346,24,0	1/1:0,12:12:36:540,36,0	1/1:0,9:9:30:431,30,0	1/1:0,15:15:45:675,45,0	1/1:0,12:12:36:540,36,0	0/1:4,5:9:99:198,0,148	0/1:4,2:6:72:72,0,229	0/1:11,8:19:99:289,0,438	1/1:0,15:15:45:655,45,0
Chr09	25239529	25239529	A	G	intronic	RcuChr09m2100	.	.	Chr09	25239529	.	A	G	0/0:8,0:8:21:0,21,260	0/0:7,0:7:21:0,21,219	0/0:13,0:13:33:0,33,404	0/0:7,0:7:21:0,21,214	1/1:0,9:9:27:269,27,0	1/1:0,8:8:24:247,24,0	1/1:0,9:9:27:264,27,0	1/1:0,10:10:30:305,30,0	1/1:0,7:7:21:209,21,0	1/1:0,16:16:48:481,48,0	1/1:0,4:4:12:121,12,0	1/1:0,7:7:21:202,21,0	1/1:0,18:18:54:543,54,0	1/1:0,8:8:24:222,24,0	0/1:2,11:13:22:291,0,22	1/1:0,11:11:33:330,33,0	1/1:0,10:10:30:305,30,0	0/0:8,0:8:21:0,21,220	1/1:0,9:9:27:271,27,0	1/1:0,17:17:51:519,51,0	1/1:0,8:8:24:231,24,0	0/0:12,0:12:28:0,28,388	0/0:7,0:7:21:0,21,236	0/0:8,0:8:21:0,21,240	1/1:0,10:10:30:287,30,0	1/1:0,14:14:42:411,42,0	1/1:0,16:16:48:478,48,0	1/1:0,9:9:27:276,27,0	1/1:0,9:9:27:276,27,0	1/1:0,10:10:30:291,30,0	1/1:0,12:12:36:368,36,0	1/1:0,10:10:30:291,30,0	0/1:4,8:12:76:204,0,76	0/0:5,0:5:0:0,0,91	0/1:11,6:17:99:130,0,277	1/1:0,16:16:48:457,48,0
Chr09	25239722	25239722	T	A	intronic	RcuChr09m2100	.	.	Chr09	25239722	.	T	A	0/0:6,0:6:15:0,15,192	0/0:9,0:9:25:0,25,278	0/0:12,0:12:22:0,22,374	0/0:7,0:7:21:0,21,215	1/1:0,14:14:42:427,42,0	1/1:0,12:12:36:358,36,0	1/1:0,5:5:15:151,15,0	1/1:0,12:12:36:368,36,0	1/1:0,8:8:24:243,24,0	1/1:0,16:16:48:466,48,0	1/1:0,7:7:21:219,21,0	1/1:0,15:15:45:427,45,0	1/1:0,18:18:54:518,54,0	1/1:0,13:13:39:386,39,0	0/1:3,8:11:59:204,0,59	1/1:0,10:10:30:303,30,0	1/1:0,12:12:36:344,36,0	0/0:7,0:7:21:0,21,213	1/1:0,9:9:27:275,27,0	1/1:0,18:18:54:574,54,0	1/1:0,20:20:60:591,60,0	0/0:13,0:13:36:0,36,427	0/0:8,0:8:21:0,21,273	0/0:7,0:7:21:0,21,212	1/1:0,13:13:39:410,39,0	1/1:0,12:12:36:343,36,0	1/1:0,11:11:33:336,33,0	1/1:0,10:10:30:301,30,0	1/1:0,8:8:24:247,24,0	1/1:0,11:11:33:325,33,0	1/1:0,8:8:24:250,24,0	1/1:0,11:11:33:336,33,0	0/1:5,6:11:99:151,0,124	0/1:2,4:6:44:105,0,44	0/1:6,5:11:99:120,0,153	1/1:0,16:16:48:470,48,0
Chr09	25240217	25240217	T	C	UTR3	RcuChr09m2100	.	.	Chr09	25240217	.	T	C	0/0:3,0:3:6:0,6,90	0/0:7,0:7:21:0,21,220	0/0:11,0:11:21:0,21,315	0/0:7,0:7:21:0,21,209	1/1:0,12:12:36:375,36,0	1/1:0,8:8:24:252,24,0	1/1:0,7:7:21:213,21,0	1/1:0,9:9:27:284,27,0	1/1:0,6:6:18:182,18,0	1/1:0,20:20:60:586,60,0	1/1:0,16:16:48:479,48,0	1/1:0,8:8:24:248,24,0	1/1:0,21:21:63:644,63,0	1/1:0,16:16:48:472,48,0	0/1:6,4:10:94:94,0,142	1/1:0,12:12:36:356,36,0	1/1:0,10:10:30:319,30,0	0/0:7,0:7:21:0,21,206	1/1:0,9:9:27:268,27,0	1/1:0,21:21:63:667,63,0	1/1:0,14:14:42:435,42,0	0/0:12,0:12:27:0,27,405	0/0:8,0:8:21:0,21,267	0/0:7,0:7:21:0,21,207	1/1:0,6:6:18:180,18,0	1/1:0,14:14:42:423,42,0	1/1:0,12:12:36:366,36,0	1/1:0,23:23:69:725,69,0	1/1:0,7:7:21:221,21,0	1/1:0,22:22:66:695,66,0	1/1:0,11:11:33:339,33,0	1/1:0,10:10:30:307,30,0	0/1:7,7:14:99:164,0,175	0/1:4,6:10:82:159,0,82	0/1:4,6:10:93:157,0,93	1/1:0,7:7:21:197,21,0
Chr09	25240447	25240447	T	C	UTR3	RcuChr09m2100	.	.	Chr09	25240447	.	T	C	0/0:7,0:7:21:0,21,216	0/0:7,0:7:21:0,21,220	0/0:11,0:11:21:0,21,315	0/0:9,0:9:25:0,25,292	1/1:0,4:4:12:126,12,0	1/1:0,12:12:36:378,36,0	1/1:0,6:6:18:182,18,0	1/1:0,12:12:36:365,36,0	1/1:0,10:10:30:296,30,0	1/1:0,19:19:57:580,57,0	1/1:0,14:14:42:426,42,0	1/1:0,11:11:33:329,33,0	1/1:0,21:21:63:657,63,0	1/1:0,13:13:39:383,39,0	0/1:5,5:10:99:105,0,102	1/1:0,20:20:60:615,60,0	1/1:0,11:11:33:320,33,0	0/0:7,0:7:21:0,21,202	1/1:0,10:10:30:311,30,0	1/1:0,14:14:42:445,42,0	1/1:0,9:9:27:260,27,0	0/0:8,0:8:24:0,24,268	0/0:5,0:5:12:0,12,166	0/0:7,0:7:21:0,21,207	./.:0,0:0:.:.	1/1:0,9:9:27:266,27,0	1/1:0,9:9:27:264,27,0	1/1:0,21:21:63:626,63,0	1/1:0,4:4:12:124,12,0	1/1:0,18:18:54:543,54,0	1/1:0,8:8:24:231,24,0	1/1:0,15:15:45:460,45,0	0/1:8,2:10:34:34,0,202	0/1:4,2:6:46:46,0,94	0/1:6,5:11:99:126,0,138	1/1:0,14:14:42:423,42,0
Chr09	25240692	25240692	C	A	downstream	RcuChr09m2100	.	.	Chr09	25240692	.	C	A	0/0:7,0:7:21:0,21,209	0/0:7,0:7:21:0,21,220	0/0:8,0:8:24:0,24,250	0/0:9,0:9:25:0,25,292	1/1:0,10:10:30:308,30,0	1/1:0,10:10:30:313,30,0	1/1:0,7:7:21:211,21,0	1/1:0,12:12:36:363,36,0	1/1:0,7:7:21:212,21,0	1/1:0,16:16:48:473,48,0	1/1:0,5:5:15:135,15,0	1/1:0,8:8:24:248,24,0	1/1:0,30:30:90:870,90,0	1/1:0,8:8:24:247,24,0	0/1:2,4:6:45:106,0,45	1/1:0,9:9:27:276,27,0	1/1:0,15:15:45:452,45,0	0/0:5,0:5:15:0,15,151	1/1:0,11:11:33:332,33,0	1/1:0,15:15:45:456,45,0	1/1:0,5:5:15:141,15,0	0/0:8,0:8:21:0,21,254	0/0:7,0:7:21:0,21,229	0/0:8,0:8:21:0,21,233	1/1:0,6:6:18:190,18,0	1/1:0,8:8:24:244,24,0	1/1:0,13:13:39:391,39,0	1/1:0,10:10:30:312,30,0	1/1:0,10:10:30:311,30,0	1/1:0,27:27:81:799,81,0	1/1:0,8:8:24:250,24,0	1/1:0,15:15:45:460,45,0	0/1:6,3:9:66:66,0,162	0/1:5,5:10:99:126,0,126	0/1:6,5:11:99:122,0,156	1/1:0,17:17:51:520,51,0
Chr09	25240869	25240869	T	C	downstream	RcuChr09m2100	.	.	Chr09	25240869	.	T	C	0/0:7,0:7:21:0,21,209	0/0:7,0:7:21:0,21,222	0/0:13,0:13:22:0,22,405	0/0:9,0:9:25:0,25,292	1/1:0,6:6:18:186,18,0	1/1:0,10:10:30:294,30,0	1/1:0,8:8:24:235,24,0	1/1:0,10:10:30:306,30,0	1/1:0,10:10:30:273,30,0	1/1:0,14:14:42:431,42,0	1/1:0,10:10:30:306,30,0	1/1:0,10:10:30:286,30,0	1/1:0,26:26:78:763,78,0	1/1:0,12:12:36:367,36,0	0/1:1,5:6:13:135,0,13	1/1:0,5:5:15:151,15,0	1/1:0,9:9:27:276,27,0	0/0:13,0:13:36:0,36,388	1/1:0,11:11:33:301,33,0	1/1:0,12:12:36:355,36,0	1/1:0,7:7:21:213,21,0	0/0:8,0:8:21:0,21,255	0/0:8,0:8:21:0,21,270	0/0:3,0:3:9:0,9,94	1/1:0,7:7:21:200,21,0	1/1:0,4:4:12:122,12,0	1/1:0,20:20:60:602,60,0	1/1:0,6:6:18:187,18,0	1/1:0,9:9:27:275,27,0	1/1:0,20:20:59:532,59,0	1/1:0,14:14:41:367,41,0	1/1:0,15:15:45:452,45,0	0/1:6,2:8:35:35,0,149	0/1:5,10:15:99:258,0,110	0/1:3,5:8:67:126,0,67	1/1:0,13:13:39:362,39,0
Chr09	25240920	25240920	G	A	downstream	RcuChr09m2100	.	.	Chr09	25240920	.	G	A	0/0:10,0:10:27:0,27,347	0/0:8,0:8:21:0,21,261	0/0:13,0:13:22:0,22,405	0/0:9,0:9:25:0,25,292	1/1:0,11:11:33:313,33,0	1/1:0,8:8:24:245,24,0	1/1:0,8:8:24:244,24,0	1/1:0,13:13:39:389,39,0	1/1:0,12:12:36:352,36,0	1/1:0,9:9:27:283,27,0	1/1:0,10:10:30:311,30,0	1/1:0,9:9:27:276,27,0	1/1:0,25:25:75:745,75,0	1/1:0,10:10:30:295,30,0	0/1:1,6:7:2:150,0,2	1/1:0,4:4:12:122,12,0	1/1:0,9:9:27:263,27,0	0/0:13,0:13:36:0,36,388	1/1:0,12:12:36:356,36,0	1/1:0,13:13:39:394,39,0	1/1:0,6:6:18:183,18,0	0/0:8,0:8:21:0,21,255	0/0:8,0:8:21:0,21,270	0/0:8,0:8:21:0,21,244	1/1:0,9:9:27:284,27,0	1/1:0,9:9:27:261,27,0	1/1:0,22:22:66:642,66,0	1/1:0,5:5:15:150,15,0	1/1:0,10:10:30:295,30,0	1/1:0,24:24:72:733,72,0	1/1:0,12:12:36:377,36,0	1/1:0,12:12:36:366,36,0	0/1:3,2:5:46:46,0,80	0/1:6,10:16:99:247,0,139	0/1:2,5:7:41:132,0,41	1/1:0,16:16:48:477,48,0
Chr09	25241073	25241073	G	T	downstream	RcuChr09m2100	.	.	Chr09	25241073	.	G	T	0/0:10,0:10:27:0,27,347	0/0:8,0:8:21:0,21,261	1/1:0,18:18:54:548,54,0	0/0:9,0:9:25:0,25,292	1/1:0,3:3:9:92,9,0	1/1:0,11:11:33:314,33,0	1/1:0,14:14:42:425,42,0	1/1:0,12:12:36:370,36,0	1/1:0,14:14:42:408,42,0	1/1:0,27:27:81:805,81,0	1/1:0,12:12:36:362,36,0	1/1:0,6:6:18:185,18,0	1/1:0,22:22:66:653,66,0	1/1:0,8:8:24:246,24,0	1/1:0,7:7:21:215,21,0	1/1:0,10:10:30:294,30,0	1/1:0,14:14:42:370,42,0	1/1:0,12:12:36:351,36,0	1/1:0,14:14:42:413,42,0	1/1:0,15:15:45:460,45,0	1/1:0,8:8:24:250,24,0	0/0:8,0:8:21:0,21,252	0/0:8,0:8:21:0,21,252	1/1:0,7:7:21:220,21,0	1/1:0,8:8:24:250,24,0	1/1:0,9:9:27:263,27,0	1/1:0,14:14:42:401,42,0	1/1:0,5:5:15:154,15,0	1/1:0,12:12:36:357,36,0	1/1:0,20:20:60:594,60,0	1/1:0,15:15:45:447,45,0	1/1:0,16:16:48:488,48,0	./.:0,2:2:6:62,6,0	1/1:0,13:13:39:404,39,0	1/1:0,11:11:33:323,33,0	1/1:0,9:9:27:242,27,0
Chr09	25241101	25241101	T	C	downstream	RcuChr09m2100	.	.	Chr09	25241101	.	T	C	0/0:10,0:10:27:0,27,347	0/0:8,0:8:21:0,21,261	0/0:12,0:12:33:0,33,352	0/0:9,0:9:25:0,25,292	./.:0,2:2:6:63,6,0	1/1:0,9:9:27:268,27,0	1/1:0,15:15:45:436,45,0	1/1:0,12:12:36:362,36,0	1/1:0,13:13:39:395,39,0	1/1:0,27:27:81:806,81,0	1/1:0,14:14:42:431,42,0	1/1:0,9:9:27:283,27,0	1/1:0,23:23:69:701,69,0	1/1:0,10:10:30:309,30,0	0/1:3,4:7:69:103,0,69	1/1:0,10:10:30:305,30,0	1/1:0,12:12:36:350,36,0	0/0:8,0:8:21:0,21,227	1/1:0,10:10:30:282,30,0	1/1:0,15:15:45:476,45,0	1/1:0,9:9:27:279,27,0	0/0:8,0:8:21:0,21,252	0/0:8,0:8:21:0,21,252	0/0:7,0:7:21:0,21,220	1/1:0,7:7:21:222,21,0	1/1:0,9:9:27:259,27,0	1/1:0,11:11:33:323,33,0	1/1:0,5:5:15:134,15,0	1/1:0,7:7:21:219,21,0	1/1:0,21:21:63:637,63,0	1/1:0,17:17:51:520,51,0	1/1:0,19:19:57:561,57,0	0/0:3,0:3:0:0,0,31	0/1:5,7:12:99:181,0,120	0/1:5,3:8:67:67,0,113	1/1:0,11:11:33:325,33,0
Chr09	25241133	25241133	T	C	downstream	RcuChr09m2100	.	.	Chr09	25241133	.	T	C	0/0:10,0:10:27:0,27,347	0/0:8,0:8:21:0,21,261	0/0:12,0:12:33:0,33,352	0/0:9,0:9:24:0,24,288	1/1:0,5:5:15:154,15,0	1/1:0,10:10:30:304,30,0	1/1:0,15:15:45:420,45,0	1/1:0,6:6:18:181,18,0	1/1:0,16:16:48:444,48,0	1/1:0,25:25:75:740,75,0	1/1:0,11:11:33:315,33,0	1/1:0,10:10:30:301,30,0	1/1:0,24:24:72:721,72,0	1/1:0,8:8:24:242,24,0	0/1:3,5:8:67:122,0,67	1/1:0,9:9:27:271,27,0	1/1:0,13:13:39:374,39,0	0/0:8,0:8:21:0,21,227	1/1:0,7:7:21:189,21,0	1/1:0,16:16:48:486,48,0	1/1:0,13:13:39:364,39,0	0/0:8,0:8:21:0,21,252	0/0:8,0:8:21:0,21,252	0/0:9,0:9:24:0,24,272	1/1:0,7:7:21:214,21,0	1/1:0,11:11:33:324,33,0	1/1:0,13:13:39:381,39,0	1/1:0,7:7:21:214,21,0	1/1:0,8:8:24:243,24,0	1/1:0,23:23:69:653,69,0	1/1:0,17:17:51:512,51,0	1/1:0,16:16:48:455,48,0	0/1:4,3:7:50:50,0,99	0/1:6,7:13:99:162,0,144	0/1:2,2:4:48:49,0,48	1/1:0,12:12:36:349,36,0
Chr09	25241173	25241173	C	T	downstream	RcuChr09m2100	.	.	Chr09	25241173	.	C	T	0/0:10,0:10:27:0,27,347	0/0:8,0:8:21:0,21,261	1/1:0,12:12:36:368,36,0	0/0:9,0:9:24:0,24,288	0/0:7,0:7:21:0,21,198	0/0:9,0:9:27:0,27,266	0/0:6,0:6:15:0,15,167	0/0:5,0:5:12:0,12,145	0/0:13,0:13:33:0,33,358	0/0:22,0:22:60:0,60,900	0/0:8,0:8:21:0,21,235	0/0:5,0:5:12:0,12,159	0/0:22,0:22:60:0,60,675	0/0:3,0:3:9:0,9,91	0/1:2,4:6:72:106,0,72	0/0:7,0:7:21:0,21,216	0/0:10,0:10:27:0,27,372	1/1:0,17:17:51:490,51,0	0/0:7,0:7:21:0,21,191	0/0:13,0:13:33:0,33,402	0/0:8,0:8:21:0,21,224	0/0:8,0:8:21:0,21,252	0/0:8,0:8:21:0,21,252	0/0:9,0:9:24:0,24,272	./.:2,0:2:6:0,6,61	0/0:4,0:4:9:0,9,135	0/0:11,0:11:30:0,30,323	./.:2,0:2:3:0,3,45	0/0:7,0:7:21:0,21,202	0/0:14,0:14:36:0,36,540	0/0:13,0:13:33:0,33,465	0/0:12,0:12:30:0,30,344	0/1:4,4:8:99:99,0,142	0/1:8,6:14:99:145,0,305	0/1:1,2:3:22:54,0,22	0/0:9,0:9:27:0,27,259
Chr09	25241189	25241189	T	C	downstream	RcuChr09m2100	.	.	Chr09	25241189	.	T	C	0/0:10,0:10:27:0,27,347	0/0:21,0:21:63:0,63,613	0/0:8,0:8:21:0,21,248	0/0:9,0:9:24:0,24,288	1/1:0,8:8:24:340,24,0	1/1:0,13:13:39:560,39,0	1/1:0,7:7:21:299,21,0	1/1:0,7:7:21:315,21,0	1/1:0,15:15:45:675,45,0	1/1:0,21:21:63:851,63,0	1/1:0,8:8:24:341,24,0	1/1:0,6:6:18:256,18,0	1/1:0,33:33:99:1429,99,0	1/1:0,3:3:9:135,9,0	0/1:5,2:7:69:69,0,204	1/1:0,7:7:21:300,21,0	1/1:0,10:10:30:436,30,0	0/0:7,0:7:21:0,21,212	1/1:0,9:9:27:392,27,0	1/1:0,16:16:48:650,48,0	1/1:0,8:8:27:360,27,0	0/0:6,0:6:12:0,12,180	0/0:8,0:8:21:0,21,252	0/0:9,0:9:24:0,24,272	./.:0,2:2:6:76,6,0	1/1:0,4:4:12:167,12,0	1/1:0,12:12:36:496,36,0	1/1:0,5:5:15:225,15,0	1/1:0,9:9:27:385,27,0	1/1:0,13:13:39:579,39,0	1/1:0,13:13:39:534,39,0	1/1:0,13:13:42:587,42,0	0/1:4,3:7:99:114,0,159	0/1:5,7:12:99:279,0,189	./.:1,0:1:3:0,3,21	1/1:0,13:13:42:616,42,0
Chr09	25241206	25241206	C	T	downstream	RcuChr09m2100	.	.	Chr09	25241206	.	C	T	0/0:10,0:10:27:0,27,347	0/0:8,0:8:21:0,21,232	0/0:8,0:8:21:0,21,248	0/0:9,0:9:24:0,24,288	1/1:0,8:8:24:346,24,0	1/1:0,11:11:33:495,33,0	1/1:0,8:8:24:331,24,0	1/1:0,8:8:24:348,24,0	1/1:0,15:15:45:675,45,0	1/1:0,16:16:48:692,48,0	1/1:0,7:7:24:341,24,0	1/1:0,6:6:18:256,18,0	1/1:0,34:34:99:1488,105,0	1/1:0,3:3:9:135,9,0	0/1:6,2:8:66:66,0,226	1/1:0,6:6:18:270,18,0	1/1:0,10:10:30:430,30,0	0/0:7,0:7:21:0,21,212	1/1:0,9:9:27:392,27,0	1/1:0,15:15:45:620,45,0	1/1:0,9:9:27:355,27,0	0/0:6,0:6:12:0,12,180	0/0:8,0:8:21:0,21,252	0/0:9,0:9:24:0,24,272	./.:0,2:2:6:77,6,0	1/1:0,5:5:15:196,15,0	1/1:0,9:9:27:405,27,0	1/1:0,5:5:15:225,15,0	1/1:0,10:10:30:424,30,0	1/1:0,15:15:45:642,45,0	1/1:0,15:15:45:580,45,0	1/1:0,15:15:45:618,45,0	0/1:4,3:7:99:111,0,186	0/1:4,8:12:99:310,0,144	./.:1,0:1:3:0,3,21	1/1:0,16:16:48:677,48,0
Chr09	25241292	25241292	T	G	downstream	RcuChr09m2100	.	.	Chr09	25241292	.	T	G	0/0:8,0:8:21:0,21,301	0/0:8,0:8:21:0,21,232	0/0:7,0:7:21:0,21,216	0/0:8,0:8:21:0,21,242	./.:0,2:2:6:62,6,0	1/1:0,11:11:33:314,33,0	1/1:0,9:9:27:261,27,0	1/1:0,8:8:24:237,24,0	1/1:0,9:9:27:249,27,0	1/1:0,17:17:50:476,50,0	1/1:0,8:8:24:245,24,0	1/1:0,12:12:36:363,36,0	1/1:0,21:21:63:619,63,0	1/1:0,6:6:18:179,18,0	0/0:6,0:6:0:0,0,64	1/1:0,7:7:21:189,21,0	1/1:0,13:13:39:379,39,0	0/0:7,0:7:21:0,21,212	./.:0,2:2:6:62,6,0	1/1:0,12:12:36:348,36,0	1/1:0,5:5:15:150,15,0	0/0:9,0:9:21:0,21,290	0/0:5,0:5:12:0,12,157	0/0:9,0:9:24:0,24,272	1/1:0,3:3:9:92,9,0	1/1:0,4:4:12:116,12,0	1/1:0,3:3:9:88,9,0	1/1:0,5:5:15:154,15,0	1/1:0,8:8:23:202,23,0	1/1:0,19:19:57:561,57,0	1/1:0,10:10:30:297,30,0	1/1:0,14:14:42:421,42,0	0/0:4,0:4:0:0,0,3	0/1:6,5:11:98:98,0,138	0/0:4,0:4:0:0,0,63	1/1:0,11:11:33:326,33,0
Chr09	25241521	25241521	T	C	intergenic	RcuChr09m2100,RcuChr09m2101	.	.	Chr09	25241521	.	T	C	0/0:8,0:8:21:0,21,301	0/0:5,0:5:15:0,15,147	1/1:0,11:11:33:340,33,0	0/0:8,0:8:21:0,21,242	0/0:7,0:7:21:0,21,210	0/0:7,0:7:20:0,20,203	0/0:7,0:7:21:0,21,193	0/0:8,0:8:21:0,21,315	0/0:9,0:9:27:0,27,274	0/0:13,0:13:26:0,26,402	0/0:3,0:3:9:0,9,86	0/0:8,0:8:21:0,21,315	0/0:17,0:17:48:0,48,511	0/0:8,0:8:21:0,21,272	0/1:2,5:7:39:129,0,39	0/0:7,0:7:21:0,21,196	0/0:9,0:9:24:0,24,263	1/1:0,11:11:33:318,33,0	0/0:4,0:4:9:0,9,120	0/0:13,0:13:36:0,36,368	./.:2,0:2:6:0,6,52	0/0:8,0:8:24:0,24,271	0/0:3,0:3:6:0,6,90	0/0:16,0:16:42:0,42,474	./.:0,0:0:.:.	./.:2,0:2:6:0,6,63	0/0:9,0:9:24:0,24,266	0/0:8,0:8:21:0,21,274	0/0:9,0:9:21:0,21,279	0/0:24,0:24:60:0,60,900	0/0:6,0:6:15:0,15,173	0/0:7,0:7:15:0,15,225	0/1:4,2:6:41:41,0,106	0/1:3,6:9:65:118,0,65	0/1:8,7:15:99:166,0,206	0/0:8,0:8:21:0,21,205
Chr09	25241710	25241710	T	G	intergenic	RcuChr09m2100,RcuChr09m2101	.	.	Chr09	25241710	.	T	G	0/0:7,0:7:21:0,21,235	0/0:7,0:7:21:0,21,209	0/0:7,0:7:21:0,21,227	0/0:7,0:7:21:0,21,224	1/1:0,7:7:21:220,21,0	1/1:0,17:17:51:507,51,0	1/1:0,13:13:39:373,39,0	1/1:0,4:4:12:124,12,0	1/1:0,15:15:45:412,45,0	1/1:0,15:15:45:446,45,0	1/1:0,12:12:36:378,36,0	1/1:0,9:9:27:281,27,0	1/1:0,27:27:81:842,81,0	1/1:0,9:9:27:282,27,0	0/1:4,4:8:97:104,0,97	1/1:0,10:10:30:294,30,0	1/1:0,10:10:30:317,30,0	0/0:7,0:7:21:0,21,201	1/1:0,7:7:21:192,21,0	1/1:0,14:14:42:426,42,0	1/1:0,11:11:33:327,33,0	0/0:7,0:7:21:0,21,237	0/0:7,0:7:21:0,21,230	0/0:9,0:9:24:0,24,294	1/1:0,6:6:18:181,18,0	1/1:0,9:9:27:264,27,0	1/1:0,15:15:45:442,45,0	1/1:0,7:7:21:218,21,0	1/1:0,15:15:45:437,45,0	1/1:0,16:16:48:475,48,0	1/1:0,11:11:33:325,33,0	1/1:0,12:12:36:370,36,0	0/0:6,0:6:0:0,0,127	0/1:1,4:5:17:108,0,17	0/1:4,2:6:43:43,0,105	1/1:0,10:10:30:272,30,0
Chr09	25241768	25241768	A	T	intergenic	RcuChr09m2100,RcuChr09m2101	.	.	Chr09	25241768	.	A	T	0/0:7,0:7:21:0,21,235	0/0:7,0:7:21:0,21,209	0/0:7,0:7:21:0,21,209	0/0:7,0:7:21:0,21,224	1/1:0,8:8:24:226,24,0	1/1:0,16:16:48:454,48,0	1/1:0,9:9:27:245,27,0	1/1:0,3:3:9:93,9,0	1/1:0,8:8:24:243,24,0	1/1:0,18:18:54:524,54,0	1/1:0,14:14:42:413,42,0	1/1:0,11:11:33:336,33,0	1/1:0,36:36:99:1019,108,0	1/1:0,4:4:12:121,12,0	0/1:2,4:6:43:71,0,43	1/1:0,9:9:27:263,27,0	1/1:0,11:11:33:320,33,0	0/0:7,0:7:21:0,21,201	1/1:0,8:8:24:238,24,0	1/1:0,17:17:51:529,51,0	1/1:0,13:13:39:382,39,0	0/0:8,0:8:21:0,21,269	0/0:7,0:7:21:0,21,230	0/0:9,0:9:24:0,24,294	1/1:0,5:5:15:158,15,0	1/1:0,7:7:21:209,21,0	1/1:0,7:7:21:192,21,0	1/1:0,12:12:36:366,36,0	1/1:0,13:13:39:399,39,0	1/1:0,20:20:60:584,60,0	1/1:0,11:11:33:324,33,0	1/1:0,22:22:66:621,66,0	0/0:6,0:6:0:0,0,126	0/1:1,5:6:12:140,0,12	0/1:6,4:10:71:71,0,158	1/1:0,13:13:39:387,39,0
Chr09	25242099	25242099	C	T	intergenic	RcuChr09m2100,RcuChr09m2101	.	.	Chr09	25242099	.	C	T	0/0:5,0:5:12:0,12,156	0/0:7,0:7:21:0,21,192	0/0:7,0:7:21:0,21,224	0/0:7,0:7:21:0,21,198	1/1:0,7:7:21:193,21,0	0/1:7,8:15:99:202,0,169	1/1:0,14:14:42:425,42,0	1/1:0,10:10:30:295,30,0	1/1:0,14:14:42:425,42,0	0/0:11,0:11:23:0,23,362	0/1:5,11:16:94:277,0,94	1/1:0,7:7:21:217,21,0	1/1:0,35:35:99:1006,105,0	0/0:7,0:7:21:0,21,213	0/0:7,0:7:0:0,0,136	1/1:0,13:13:39:372,39,0	0/0:7,0:7:21:0,21,199	0/0:7,0:7:21:0,21,201	0/0:4,0:4:9:0,9,101	0/1:18,2:20:3:3,0,489	1/1:0,8:8:24:244,24,0	0/0:7,0:7:21:0,21,224	0/0:7,0:7:21:0,21,236	0/0:7,0:7:21:0,21,208	0/0:7,0:7:21:0,21,207	1/1:0,5:5:15:142,15,0	0/0:7,0:7:21:0,21,199	1/1:0,4:4:12:126,12,0	1/1:0,6:6:18:188,18,0	1/1:0,24:24:72:726,72,0	0/0:8,0:8:21:0,21,249	1/1:0,29:29:87:853,87,0	0/0:8,0:8:24:0,24,225	0/0:8,0:8:21:0,21,240	0/0:7,0:7:21:0,21,192	1/1:0,11:11:33:339,33,0
Chr09	25242173	25242173	T	C	intergenic	RcuChr09m2100,RcuChr09m2101	.	.	Chr09	25242173	.	T	C	0/0:7,0:7:21:0,21,235	0/0:7,0:7:21:0,21,192	0/0:7,0:7:21:0,21,224	0/0:11,0:11:30:0,30,337	1/1:0,6:6:18:150,18,0	1/1:0,15:15:45:433,45,0	1/1:0,16:16:48:432,48,0	1/1:0,8:8:24:204,24,0	1/1:0,13:13:39:379,39,0	1/1:0,9:9:27:268,27,0	1/1:0,13:13:39:359,39,0	1/1:0,7:7:21:208,21,0	1/1:0,35:35:99:984,105,0	1/1:0,10:10:30:286,30,0	0/1:6,4:10:93:93,0,153	1/1:0,11:11:33:319,33,0	1/1:0,8:8:24:224,24,0	0/0:7,0:7:21:0,21,201	1/1:0,6:6:18:180,18,0	1/1:0,15:15:45:456,45,0	1/1:0,7:7:21:200,21,0	0/0:7,0:7:21:0,21,224	0/0:8,0:8:18:0,18,270	0/0:8,0:8:21:0,21,269	1/1:0,6:6:18:184,18,0	1/1:0,7:7:21:197,21,0	1/1:0,5:5:15:139,15,0	1/1:0,7:7:21:208,21,0	1/1:0,9:9:27:249,27,0	1/1:0,26:26:77:711,77,0	1/1:0,5:5:15:149,15,0	1/1:0,27:27:81:734,81,0	0/1:3,8:11:60:186,0,60	0/0:10,0:10:0:0,0,188	0/1:1,2:3:22:50,0,22	1/1:0,10:10:29:242,29,0
Chr09	25242391	25242391	G	A	intergenic	RcuChr09m2100,RcuChr09m2101	.	.	Chr09	25242391	.	G	A	0/0:10,0:10:27:0,27,383	0/0:7,0:7:21:0,21,208	0/0:7,0:7:21:0,21,221	0/0:8,0:8:21:0,21,238	0/0:6,0:6:0:0,0,130	0/1:7,2:9:35:35,0,174	0/0:5,0:5:12:0,12,135	0/0:7,0:7:21:0,21,209	0/0:7,0:7:21:0,21,202	1/1:0,16:16:48:487,48,0	0/1:3,2:5:49:49,0,79	0/0:5,0:5:12:0,12,151	0/0:24,0:24:60:0,60,754	1/1:0,9:9:27:267,27,0	0/0:8,0:8:21:0,21,224	0/0:8,0:8:21:0,21,220	1/1:0,15:15:45:424,45,0	0/0:8,0:8:24:0,24,227	1/1:0,14:14:42:374,42,0	1/1:1,13:14:32:403,32,0	0/0:7,0:7:21:0,21,187	0/0:7,0:7:21:0,21,224	./.:2,0:2:6:0,6,68	0/0:7,0:7:21:0,21,215	1/1:0,3:3:9:95,9,0	./.:2,0:2:6:0,6,49	1/1:0,4:4:12:122,12,0	0/0:3,0:3:6:0,6,79	0/0:7,0:7:21:0,21,201	0/0:19,0:19:51:0,51,561	1/1:0,7:7:21:218,21,0	0/0:13,0:13:26:0,26,423	0/1:1,3:4:19:82,0,19	0/1:4,4:8:98:100,0,98	0/1:2,8:10:31:216,0,31	./.:2,0:2:6:0,6,60
Chr09	25242661	25242661	C	T	intergenic	RcuChr09m2100,RcuChr09m2101	.	.	Chr09	25242661	.	C	T	0/0:10,0:10:27:0,27,383	0/0:8,0:8:21:0,21,276	0/0:7,0:7:21:0,21,218	0/0:7,0:7:21:0,21,194	0/0:9,0:9:24:0,24,277	0/1:1,2:3:22:81,0,22	0/0:4,0:4:9:0,9,112	0/0:4,0:4:12:0,12,119	0/0:7,0:7:21:0,21,214	1/1:0,7:7:21:315,21,0	./.:1,1:2:25:25,0,25	0/0:3,0:3:6:0,6,82	0/0:8,0:8:20:0,20,228	1/1:0,3:3:9:135,9,0	./.:2,0:2:6:0,6,61	0/0:3,0:3:9:0,9,79	./.:0,1:1:3:45,3,0	0/0:7,0:7:21:0,21,207	./.:0,1:1:3:45,3,0	0/1:1,2:3:23:57,0,23	0/0:4,0:4:12:0,12,121	0/0:7,0:7:21:0,21,226	0/0:5,0:5:12:0,12,163	0/0:7,0:7:21:0,21,204	1/1:0,3:3:9:115,9,0	0/0:4,0:4:12:0,12,120	1/1:0,4:4:12:180,12,0	0/0:7,0:7:21:0,21,219	0/0:7,0:7:21:0,21,197	0/0:7,0:7:18:0,18,270	1/1:0,4:4:12:180,12,0	0/0:9,0:9:21:0,21,263	0/1:8,2:10:46:46,0,330	0/1:2,1:3:36:36,0,81	0/1:9,5:14:99:168,0,347	0/0:4,0:4:9:0,9,109
Chr09	25242741	25242741	C	G	intergenic	RcuChr09m2100,RcuChr09m2101	.	.	Chr09	25242741	.	C	G	0/0:14,0:14:7:0,7,382	0/0:8,0:8:21:0,21,276	1/1:0,13:13:39:407,39,0	0/0:7,0:7:21:0,21,215	./.:5,0:5:.:.	./.:0,2:2:6:69,6,0	1/1:0,4:4:12:180,12,0	./.:6,0:6:.:.	1/1:0,5:5:15:225,15,0	./.:0,2:2:6:90,6,0	./.:4,0:4:.:.	./.:4,0:4:.:.	1/1:0,5:5:15:225,15,0	./.:0,0:0:.:.	1/1:0,6:6:18:176,18,0	./.:1,1:2:39:39,0,39	./.:2,0:2:.:.	1/1:0,13:13:39:379,39,0	./.:0,0:0:.:.	./.:5,0:5:.:.	./.:0,0:0:.:.	0/0:7,0:7:21:0,21,234	0/0:7,0:7:21:0,21,238	1/1:0,7:7:21:215,21,0	./.:0,1:1:3:30,3,0	./.:0,2:2:6:74,6,0	./.:8,0:8:.:.	./.:8,0:8:.:.	./.:7,0:7:.:.	1/1:0,5:5:15:161,15,0	./.:6,0:6:.:.	./.:2,0:2:.:.	1/1:0,9:9:27:253,27,0	1/1:0,5:5:15:142,15,0	1/1:0,8:8:24:231,24,0	./.:0,1:1:3:45,3,0
Chr09	25242789	25242789	G	A	intergenic	RcuChr09m2100,RcuChr09m2101	.	.	Chr09	25242789	.	G	A,*	0/0:11,0,0:11:0:0,0,278,0,278,278	0/0:8,0,0:8:21:0,21,276,21,276,276	1/1:0,17,0:17:51:539,51,0,539,51,539	0/0:7,0,0:7:21:0,21,215,21,215,215	./.:0,0,1:1:3:45,45,45,3,3,0	2/2:0,0,4:4:12:180,180,180,12,12,0	./.:0,0,1:1:3:45,45,45,3,3,0	2/2:0,0,3:3:9:135,135,135,9,9,0	2/2:0,0,3:3:9:135,135,135,9,9,0	2/2:0,0,4:4:12:180,180,180,12,12,0	2/2:0,0,4:4:12:180,180,180,12,12,0	2/2:0,0,3:3:9:135,135,135,9,9,0	2/2:0,0,3:3:9:135,135,135,9,9,0	2/2:0,0,5:5:15:225,225,225,15,15,0	1/1:0,6,0:6:18:172,18,0,172,18,172	2/2:0,0,6:6:18:270,270,270,18,18,0	2/2:0,0,3:3:9:135,135,135,9,9,0	1/1:0,13,0:13:39:384,39,0,384,39,384	2/2:0,0,3:3:9:135,135,135,9,9,0	2/2:0,0,4:4:12:180,180,180,12,12,0	./.:0,0,0:0:.:.	0/0:7,0,0:7:21:0,21,234,21,234,234	0/0:7,0,0:7:21:0,21,238,21,238,238	0/0:7,0,0:7:21:0,21,202,21,202,202	./.:0,0,1:1:3:45,45,45,3,3,0	2/2:0,0,6:6:18:270,270,270,18,18,0	2/2:0,0,3:3:9:135,135,135,9,9,0	2/2:0,0,3:3:9:135,135,135,9,9,0	2/2:0,0,3:3:9:135,135,135,9,9,0	./.:0,0,1:1:3:45,45,45,3,3,0	2/2:0,0,5:5:15:225,225,225,15,15,0	./.:0,0,2:2:6:90,90,90,6,6,0	1/1:0,7,0:7:21:203,21,0,203,21,203	0/1:3,7,0:10:99:173,0,105,182,126,308	0/1:5,5,0:10:99:123,0,195,138,210,348	./.:0,0,1:1:3:45,45,45,3,3,0
Chr09	25242789	25242789	G	0	intergenic	RcuChr09m2100,RcuChr09m2101	.	.	Chr09	25242789	.	G	A,*	0/0:11,0,0:11:0:0,0,278,0,278,278	0/0:8,0,0:8:21:0,21,276,21,276,276	1/1:0,17,0:17:51:539,51,0,539,51,539	0/0:7,0,0:7:21:0,21,215,21,215,215	./.:0,0,1:1:3:45,45,45,3,3,0	2/2:0,0,4:4:12:180,180,180,12,12,0	./.:0,0,1:1:3:45,45,45,3,3,0	2/2:0,0,3:3:9:135,135,135,9,9,0	2/2:0,0,3:3:9:135,135,135,9,9,0	2/2:0,0,4:4:12:180,180,180,12,12,0	2/2:0,0,4:4:12:180,180,180,12,12,0	2/2:0,0,3:3:9:135,135,135,9,9,0	2/2:0,0,3:3:9:135,135,135,9,9,0	2/2:0,0,5:5:15:225,225,225,15,15,0	1/1:0,6,0:6:18:172,18,0,172,18,172	2/2:0,0,6:6:18:270,270,270,18,18,0	2/2:0,0,3:3:9:135,135,135,9,9,0	1/1:0,13,0:13:39:384,39,0,384,39,384	2/2:0,0,3:3:9:135,135,135,9,9,0	2/2:0,0,4:4:12:180,180,180,12,12,0	./.:0,0,0:0:.:.	0/0:7,0,0:7:21:0,21,234,21,234,234	0/0:7,0,0:7:21:0,21,238,21,238,238	0/0:7,0,0:7:21:0,21,202,21,202,202	./.:0,0,1:1:3:45,45,45,3,3,0	2/2:0,0,6:6:18:270,270,270,18,18,0	2/2:0,0,3:3:9:135,135,135,9,9,0	2/2:0,0,3:3:9:135,135,135,9,9,0	2/2:0,0,3:3:9:135,135,135,9,9,0	./.:0,0,1:1:3:45,45,45,3,3,0	2/2:0,0,5:5:15:225,225,225,15,15,0	./.:0,0,2:2:6:90,90,90,6,6,0	1/1:0,7,0:7:21:203,21,0,203,21,203	0/1:3,7,0:10:99:173,0,105,182,126,308	0/1:5,5,0:10:99:123,0,195,138,210,348	./.:0,0,1:1:3:45,45,45,3,3,0
Chr09	25242819	25242819	T	G	intergenic	RcuChr09m2100,RcuChr09m2101	.	.	Chr09	25242819	.	T	G	0/0:10,0:10:0:0,0,283	0/0:8,0:8:21:0,21,276	0/0:7,0:7:21:0,21,211	0/0:7,0:7:21:0,21,215	./.:0,1:1:3:45,3,0	1/1:0,4:4:12:180,12,0	./.:0,2:2:6:75,6,0	1/1:0,5:5:15:192,15,0	1/1:0,3:3:9:135,9,0	1/1:0,4:4:12:180,12,0	1/1:0,5:5:15:211,15,0	1/1:0,3:3:9:135,9,0	1/1:0,6:6:18:230,18,0	1/1:0,8:8:24:320,24,0	0/1:5,1:6:12:12,0,207	1/1:0,9:9:27:362,27,0	1/1:0,3:3:9:135,9,0	0/0:8,0:8:21:0,21,226	1/1:0,3:3:9:135,9,0	1/1:0,5:5:15:205,15,0	./.:0,0:0:.:.	0/0:7,0:7:21:0,21,234	0/0:8,0:8:21:0,21,252	0/0:7,0:7:21:0,21,202	./.:0,1:1:3:45,3,0	1/1:0,7:7:21:301,21,0	1/1:0,6:6:18:228,18,0	1/1:0,4:4:12:166,12,0	1/1:0,6:6:18:224,18,0	1/1:0,3:3:9:101,9,0	1/1:0,6:6:18:255,18,0	1/1:0,4:4:12:151,12,0	0/0:6,0:6:0:0,0,126	0/1:7,4:11:99:134,0,269	0/1:5,7:12:99:255,0,189	1/1:0,4:4:12:138,12,0
Chr09	25242968	25242968	G	A	intergenic	RcuChr09m2100,RcuChr09m2101	.	.	Chr09	25242968	.	G	A	0/0:9,0:9:0:0,0,238	0/0:8,0:8:21:0,21,276	0/0:7,0:7:21:0,21,211	0/0:6,0:6:12:0,12,180	1/1:0,12:12:36:376,36,0	1/1:0,3:3:9:93,9,0	1/1:0,7:7:21:210,21,0	1/1:0,11:11:33:343,33,0	1/1:0,7:7:21:214,21,0	1/1:0,12:12:36:363,36,0	1/1:0,8:8:24:251,24,0	1/1:0,13:13:39:370,39,0	1/1:0,16:16:48:474,48,0	1/1:0,8:8:24:227,24,0	0/1:9,5:14:85:85,0,227	1/1:0,7:7:21:214,21,0	1/1:0,3:3:9:94,9,0	0/0:8,0:8:18:0,18,270	1/1:0,12:12:36:345,36,0	1/1:0,16:16:48:501,48,0	1/1:0,10:10:30:299,30,0	0/0:7,0:7:21:0,21,223	0/0:8,0:8:21:0,21,252	0/0:7,0:7:21:0,21,220	1/1:0,7:7:21:219,21,0	1/1:0,9:9:27:265,27,0	1/1:0,10:10:30:296,30,0	1/1:0,15:15:45:466,45,0	1/1:0,6:6:18:189,18,0	1/1:0,13:13:39:374,39,0	1/1:0,13:13:39:388,39,0	1/1:0,8:8:24:210,24,0	0/1:8,5:13:99:116,0,197	0/1:5,3:8:70:70,0,131	0/1:6,4:10:93:93,0,142	1/1:0,11:11:33:328,33,0
Chr09	25243024	25243024	T	C	intergenic	RcuChr09m2100,RcuChr09m2101	.	.	Chr09	25243024	.	T	C	0/0:8,0:8:21:0,21,263	0/0:8,0:8:21:0,21,276	0/0:7,0:7:21:0,21,211	0/0:7,0:7:21:0,21,223	1/1:0,11:11:33:321,33,0	1/1:0,6:6:18:176,18,0	1/1:0,8:8:24:198,24,0	1/1:0,19:19:57:541,57,0	1/1:0,7:7:21:196,21,0	1/1:0,8:8:24:230,24,0	1/1:0,13:13:39:359,39,0	1/1:0,14:14:42:388,42,0	1/1:0,14:14:42:378,42,0	1/1:0,7:7:21:186,21,0	0/1:7,2:9:28:28,0,186	1/1:0,11:11:33:301,33,0	1/1:0,4:4:12:113,12,0	0/0:7,0:7:21:0,21,201	1/1:0,13:13:39:357,39,0	1/1:0,20:20:60:564,60,0	1/1:0,13:13:39:367,39,0	0/0:9,0:9:21:0,21,287	0/0:8,0:8:21:0,21,252	0/0:7,0:7:21:0,21,220	1/1:0,6:6:18:182,18,0	1/1:0,5:5:15:144,15,0	1/1:0,8:8:24:232,24,0	1/1:0,10:10:30:295,30,0	1/1:0,9:9:27:266,27,0	1/1:0,12:12:36:337,36,0	1/1:0,12:12:36:350,36,0	1/1:0,8:8:24:225,24,0	0/1:5,4:9:89:89,0,127	0/1:2,6:8:38:147,0,38	0/1:7,5:12:97:97,0,179	1/1:0,16:16:48:452,48,0
Chr09	25243112	25243112	G	A	intergenic	RcuChr09m2100,RcuChr09m2101	.	.	Chr09	25243112	.	G	A	0/0:3,0:3:6:0,6,90	0/0:3,0:3:6:0,6,90	0/0:7,0:7:21:0,21,211	0/0:7,0:7:21:0,21,220	1/1:0,16:16:48:469,48,0	1/1:0,8:8:24:235,24,0	1/1:0,7:7:21:211,21,0	1/1:0,13:13:39:378,39,0	1/1:0,5:5:15:142,15,0	1/1:0,9:9:27:282,27,0	1/1:0,12:12:36:358,36,0	1/1:0,10:10:30:309,30,0	1/1:0,15:15:45:452,45,0	1/1:0,5:5:15:156,15,0	./.:2,0:2:6:0,6,48	1/1:0,9:9:27:277,27,0	1/1:0,4:4:12:123,12,0	0/0:4,0:4:9:0,9,135	1/1:0,8:8:24:245,24,0	1/1:0,17:17:51:530,51,0	1/1:0,10:10:30:300,30,0	0/0:9,0:9:21:0,21,287	0/0:7,0:7:21:0,21,228	0/0:7,0:7:21:0,21,220	1/1:0,5:5:15:158,15,0	1/1:0,13:13:39:399,39,0	1/1:0,6:6:18:182,18,0	1/1:0,11:11:33:329,33,0	1/1:0,7:7:21:220,21,0	1/1:0,11:11:33:332,33,0	1/1:0,9:9:27:287,27,0	1/1:0,7:7:21:191,21,0	0/1:7,3:10:62:62,0,171	0/1:2,5:7:37:135,0,37	0/1:7,5:12:99:118,0,166	1/1:0,13:13:39:368,39,0
Chr09	25243210	25243210	T	A	intergenic	RcuChr09m2100,RcuChr09m2101	.	.	Chr09	25243210	.	T	A	./.:2,0:2:6:0,6,66	0/0:7,0:7:21:0,21,188	0/0:3,0:3:6:0,6,90	0/0:7,0:7:21:0,21,224	1/1:0,12:12:36:511,36,0	./.:0,2:2:9:135,9,0	1/1:0,5:5:15:205,15,0	1/1:0,9:9:27:405,27,0	./.:0,2:2:6:90,6,0	1/1:0,4:4:12:166,12,0	1/1:0,4:4:12:167,12,0	1/1:0,9:9:27:405,27,0	1/1:0,12:12:36:520,36,0	./.:0,0:0:.:.	./.:2,0:2:6:0,6,48	1/1:0,3:3:9:135,9,0	./.:0,2:2:6:90,6,0	0/0:7,0:7:21:0,21,188	1/1:0,4:4:12:180,12,0	1/1:0,12:12:36:506,36,0	1/1:0,4:4:15:225,15,0	0/0:9,0:9:21:0,21,287	0/0:7,0:7:21:0,21,234	0/0:4,0:4:12:0,12,103	1/1:0,7:7:21:315,21,0	1/1:0,6:6:18:270,18,0	1/1:0,6:6:18:257,18,0	1/1:0,6:6:18:256,18,0	1/1:0,5:5:15:212,15,0	1/1:0,6:6:18:270,18,0	1/1:0,11:11:33:442,33,0	1/1:0,5:5:15:225,15,0	0/1:8,3:11:99:130,0,324	0/1:5,2:7:69:69,0,204	0/1:6,6:12:99:220,0,204	1/1:0,14:14:42:601,42,0
Chr09	25243254	25243254	A	G	intergenic	RcuChr09m2100,RcuChr09m2101	.	.	Chr09	25243254	.	A	G	./.:0,0:0:.:.	0/0:7,0:7:21:0,21,188	0/0:3,0:3:6:0,6,90	0/0:3,0:3:6:0,6,90	1/1:0,9:9:27:270,27,0	1/1:0,3:3:9:89,9,0	1/1:0,5:5:15:135,15,0	1/1:0,7:7:21:201,21,0	./.:0,1:1:3:29,3,0	1/1:0,3:3:9:86,9,0	1/1:0,7:7:21:193,21,0	1/1:0,8:8:24:231,24,0	1/1:0,11:11:33:311,33,0	./.:0,0:0:.:.	./.:2,0:2:6:0,6,48	1/1:0,4:4:12:119,12,0	./.:0,0:0:.:.	0/0:7,0:7:21:0,21,198	1/1:0,4:4:12:110,12,0	1/1:0,14:14:42:422,42,0	./.:0,2:2:6:60,6,0	0/0:9,0:9:21:0,21,287	0/0:7,0:7:21:0,21,234	0/0:3,0:3:6:0,6,88	1/1:0,6:6:18:161,18,0	1/1:0,5:5:15:147,15,0	1/1:0,4:4:12:118,12,0	1/1:0,6:6:18:180,18,0	1/1:0,5:5:15:146,15,0	1/1:0,4:4:12:100,12,0	1/1:0,9:9:27:249,27,0	1/1:0,4:4:12:99,12,0	0/1:4,3:7:48:48,0,103	0/1:2,2:4:48:48,0,50	0/1:4,3:7:69:69,0,103	1/1:0,10:10:30:278,30,0
Chr09	25243473	25243473	G	A	intergenic	RcuChr09m2100,RcuChr09m2101	.	.	Chr09	25243473	.	G	A	./.:2,0:2:6:0,6,64	0/0:6,0:6:18:0,18,182	1/1:0,7:7:21:216,21,0	./.:2,0:2:6:0,6,61	./.:2,0:2:6:0,6,50	./.:0,0:0:.:.	./.:2,0:2:6:0,6,50	./.:2,0:2:6:0,6,62	./.:0,0:0:.:.	./.:2,0:2:6:0,6,60	./.:2,0:2:6:0,6,52	./.:2,0:2:6:0,6,60	0/0:7,0:7:21:0,21,204	./.:2,0:2:6:0,6,58	0/1:1,3:4:33:80,0,33	./.:2,0:2:6:0,6,60	./.:2,0:2:6:0,6,57	1/1:0,3:3:9:80,9,0	./.:2,0:2:6:0,6,57	0/0:7,0:7:21:0,21,208	./.:2,0:2:6:0,6,61	0/0:7,0:7:21:0,21,224	0/0:11,0:11:30:0,30,408	0/0:6,0:6:18:0,18,186	0/0:3,0:3:9:0,9,86	./.:2,0:2:6:0,6,61	./.:2,0:2:6:0,6,60	./.:2,0:2:6:0,6,62	0/0:4,0:4:12:0,12,112	./.:2,0:2:6:0,6,48	./.:2,0:2:6:0,6,58	./.:2,0:2:6:0,6,59	1/1:0,4:4:12:122,12,0	0/1:2,4:6:72:108,0,72	0/1:3,6:9:99:154,0,108	0/0:3,0:3:9:0,9,74
Chr09	25243474	25243474	A	G	intergenic	RcuChr09m2100,RcuChr09m2101	.	.	Chr09	25243474	.	A	G	./.:2,0:2:6:0,6,64	0/0:6,0:6:18:0,18,182	0/0:7,0:7:21:0,21,210	./.:2,0:2:6:0,6,61	1/1:0,6:6:18:179,18,0	./.:0,0:0:.:.	./.:0,2:2:6:57,6,0	1/1:0,6:6:18:183,18,0	./.:0,0:0:.:.	1/1:0,6:6:18:176,18,0	1/1:0,3:3:9:87,9,0	1/1:0,5:5:15:148,15,0	1/1:0,7:7:21:202,21,0	1/1:0,3:3:9:89,9,0	0/1:3,1:4:18:18,0,123	1/1:0,5:5:15:149,15,0	./.:0,2:2:6:58,6,0	0/0:3,0:3:9:0,9,69	1/1:0,3:3:9:90,9,0	1/1:0,13:13:39:399,39,0	1/1:0,4:4:12:116,12,0	0/0:7,0:7:21:0,21,224	0/0:11,0:11:30:0,30,408	0/0:6,0:6:18:0,18,186	1/1:0,4:4:12:100,12,0	./.:0,2:2:6:60,6,0	1/1:0,3:3:9:89,9,0	1/1:0,4:4:12:121,12,0	1/1:0,3:3:9:88,9,0	./.:0,2:2:6:59,6,0	./.:0,2:2:6:61,6,0	1/1:0,5:5:15:149,15,0	0/0:4,0:4:6:0,6,90	0/1:4,2:6:41:41,0,162	0/1:6,3:9:61:61,0,243	./.:0,2:2:6:60,6,0
Chr09	25243599	25243599	T	G	intergenic	RcuChr09m2100,RcuChr09m2101	.	.	Chr09	25243599	.	T	G	0/0:3,0:3:6:0,6,90	0/0:6,0:6:18:0,18,193	1/1:0,10:10:30:295,30,0	0/0:5,0:5:15:0,15,147	1/1:0,5:5:15:159,15,0	1/1:0,5:5:15:156,15,0	1/1:0,6:6:18:186,18,0	1/1:0,13:13:39:381,39,0	1/1:0,3:3:9:91,9,0	1/1:0,14:14:42:404,42,0	1/1:0,11:11:33:334,33,0	1/1:0,4:4:12:126,12,0	1/1:0,9:9:27:255,27,0	1/1:0,9:9:27:269,27,0	1/1:0,3:3:9:94,9,0	1/1:0,6:6:18:185,18,0	1/1:0,7:7:21:207,21,0	1/1:0,6:6:18:181,18,0	1/1:0,7:7:21:206,21,0	1/1:0,17:17:51:537,51,0	1/1:0,5:5:15:157,15,0	0/0:15,0:15:39:0,39,479	0/0:9,0:9:0:0,0,237	1/1:0,7:7:21:219,21,0	1/1:0,4:4:12:115,12,0	./.:1,0:1:.:.	1/1:0,3:3:9:90,9,0	1/1:0,3:3:9:90,9,0	1/1:0,8:8:24:253,24,0	1/1:0,5:5:15:159,15,0	1/1:0,5:5:15:156,15,0	1/1:0,5:5:15:154,15,0	1/1:0,11:11:33:319,33,0	1/1:0,4:4:12:125,12,0	1/1:0,7:7:21:216,21,0	1/1:0,3:3:9:92,9,0
Chr09	25243693	25243693	G	A	intergenic	RcuChr09m2100,RcuChr09m2101	.	.	Chr09	25243693	.	G	A	0/0:7,0:7:21:0,21,220	0/0:7,0:7:21:0,21,223	0/0:11,0:11:24:0,24,347	0/0:10,0:10:0:0,0,244	1/1:0,13:13:39:372,39,0	1/1:0,11:11:33:340,33,0	1/1:0,6:6:18:169,18,0	1/1:0,10:10:30:298,30,0	1/1:0,6:6:18:183,18,0	1/1:0,20:20:60:623,60,0	1/1:0,14:14:42:395,42,0	1/1:0,12:12:36:356,36,0	1/1:0,13:13:39:399,39,0	1/1:0,8:8:24:241,24,0	0/1:8,3:11:59:59,0,200	1/1:0,8:8:24:230,24,0	1/1:0,8:8:24:230,24,0	0/0:7,0:7:21:0,21,198	1/1:0,11:11:33:332,33,0	1/1:0,29:29:87:855,87,0	1/1:0,8:8:24:241,24,0	0/0:15,0:15:36:0,36,493	0/0:10,0:10:21:0,21,296	0/0:3,0:3:9:0,9,93	1/1:0,7:7:21:208,21,0	1/1:0,6:6:18:176,18,0	1/1:0,10:10:30:307,30,0	1/1:0,10:10:30:307,30,0	1/1:0,16:16:48:488,48,0	1/1:0,8:8:24:230,24,0	1/1:0,7:7:21:216,21,0	1/1:0,13:13:39:396,39,0	0/1:4,9:13:88:203,0,88	0/1:7,4:11:91:91,0,173	0/1:7,8:15:99:201,0,172	1/1:0,7:7:21:211,21,0
Chr09	25243725	25243725	G	A	intergenic	RcuChr09m2100,RcuChr09m2101	.	.	Chr09	25243725	.	G	A	0/0:6,0:6:15:0,15,202	0/0:7,0:7:21:0,21,223	0/0:11,0:11:24:0,24,347	0/0:11,0:11:0:0,0,296	1/1:0,16:16:48:468,48,0	1/1:0,13:13:39:398,39,0	1/1:0,7:7:21:201,21,0	1/1:0,12:12:36:345,36,0	1/1:0,9:9:27:242,27,0	1/1:0,21:21:63:635,63,0	1/1:0,10:10:30:307,30,0	1/1:0,13:13:39:390,39,0	1/1:0,15:15:45:458,45,0	1/1:0,13:13:39:395,39,0	0/1:10,4:14:81:81,0,257	1/1:0,9:9:27:273,27,0	1/1:0,12:12:36:357,36,0	0/0:7,0:7:21:0,21,198	1/1:0,13:13:39:406,39,0	1/1:0,24:24:72:745,72,0	1/1:0,7:7:21:211,21,0	0/0:20,0:20:60:0,60,675	0/0:10,0:10:21:0,21,296	0/0:3,0:3:9:0,9,93	1/1:0,7:7:21:222,21,0	1/1:0,6:6:18:182,18,0	1/1:0,12:12:36:355,36,0	1/1:0,10:10:30:285,30,0	1/1:0,19:19:57:578,57,0	1/1:0,8:8:24:246,24,0	1/1:0,9:9:27:280,27,0	1/1:0,15:15:45:431,45,0	0/1:4,7:11:93:153,0,93	0/1:10,3:13:54:54,0,259	0/1:9,5:14:99:112,0,240	1/1:0,8:8:24:231,24,0
Chr09	25243786	25243786	G	A	intergenic	RcuChr09m2100,RcuChr09m2101	.	.	Chr09	25243786	.	G	A	0/0:7,0:7:21:0,21,238	0/0:7,0:7:21:0,21,223	0/0:11,0:11:24:0,24,347	0/0:11,0:11:33:0,33,348	0/0:9,0:9:21:0,21,266	0/1:3,10:13:54:248,0,54	0/0:7,0:7:21:0,21,204	0/0:7,0:7:21:0,21,213	0/0:9,0:9:27:0,27,260	0/1:10,12:22:99:275,0,246	0/1:3,4:7:73:102,0,73	0/0:10,0:10:24:0,24,287	0/0:14,0:14:42:0,42,434	1/1:0,14:14:42:391,42,0	0/0:11,0:11:30:0,30,332	0/0:8,0:8:21:0,21,233	1/1:0,12:12:36:342,36,0	0/0:7,0:7:21:0,21,198	1/1:0,10:10:30:312,30,0	0/1:6,19:25:99:499,0,114	0/0:7,0:7:21:0,21,197	0/0:15,0:15:34:0,34,488	0/0:10,0:10:21:0,21,296	0/0:3,0:3:9:0,9,93	1/1:0,3:3:9:93,9,0	0/0:6,0:6:15:0,15,165	1/1:0,8:8:24:243,24,0	0/0:6,0:6:15:0,15,225	0/0:11,0:11:26:0,26,372	0/0:7,0:7:21:0,21,211	1/1:0,11:11:33:336,33,0	0/0:15,0:15:39:0,39,424	0/1:4,5:9:96:124,0,96	0/0:10,0:10:27:0,27,300	0/1:9,5:14:99:113,0,239	0/0:8,0:8:24:0,24,222
Chr09	25243806	25243806	C	G	intergenic	RcuChr09m2100,RcuChr09m2101	.	.	Chr09	25243806	.	C	G	0/0:7,0:7:21:0,21,238	0/0:7,0:7:21:0,21,223	1/1:0,12:12:36:381,36,0	0/0:14,0:14:8:0,8,364	1/1:0,12:12:36:359,36,0	1/1:0,13:13:39:401,39,0	1/1:0,7:7:21:201,21,0	1/1:0,10:10:30:315,30,0	1/1:0,15:15:45:423,45,0	1/1:0,19:19:57:559,57,0	1/1:0,6:6:18:188,18,0	1/1:0,11:11:33:333,33,0	1/1:0,18:18:54:524,54,0	1/1:0,13:13:39:392,39,0	1/1:0,11:11:33:346,33,0	1/1:0,9:9:27:265,27,0	1/1:0,11:11:33:319,33,0	1/1:0,15:15:45:455,45,0	1/1:0,10:10:30:296,30,0	1/1:0,25:25:75:764,75,0	1/1:0,8:8:24:247,24,0	0/0:15,0:15:34:0,34,488	0/0:10,0:10:21:0,21,296	1/1:0,7:7:21:217,21,0	1/1:0,5:5:15:160,15,0	1/1:0,7:7:21:197,21,0	1/1:0,9:9:27:278,27,0	1/1:0,6:6:18:173,18,0	1/1:0,14:14:42:435,42,0	1/1:0,10:10:30:304,30,0	1/1:0,14:14:42:423,42,0	1/1:0,19:19:57:570,57,0	1/1:0,9:9:27:274,27,0	1/1:0,10:10:30:312,30,0	1/1:0,13:13:42:442,42,0	1/1:0,10:10:30:298,30,0
Chr09	25243855	25243855	G	A	intergenic	RcuChr09m2100,RcuChr09m2101	.	.	Chr09	25243855	.	G	A	0/0:7,0:7:21:0,21,238	0/0:7,0:7:21:0,21,223	1/1:0,10:10:30:315,30,0	0/0:13,0:13:7:0,7,330	1/1:0,13:13:39:385,39,0	1/1:0,16:16:48:457,48,0	1/1:0,5:5:15:149,15,0	1/1:0,8:8:24:246,24,0	1/1:0,20:20:60:562,60,0	1/1:0,17:17:51:506,51,0	1/1:0,9:9:27:268,27,0	1/1:0,14:14:42:410,42,0	1/1:0,14:14:42:423,42,0	1/1:0,8:8:24:245,24,0	1/1:0,10:10:30:303,30,0	1/1:0,7:7:21:201,21,0	1/1:0,8:8:24:233,24,0	1/1:0,16:16:48:461,48,0	1/1:0,10:10:30:294,30,0	1/1:0,24:24:72:747,72,0	1/1:0,11:11:33:323,33,0	0/0:15,0:15:34:0,34,488	0/0:10,0:10:21:0,21,296	0/0:7,0:7:21:0,21,207	1/1:0,3:3:9:95,9,0	1/1:0,5:5:15:154,15,0	1/1:0,9:9:27:271,27,0	1/1:0,8:8:24:247,24,0	1/1:0,18:18:54:525,54,0	1/1:0,12:12:36:343,36,0	1/1:0,17:17:51:536,51,0	1/1:0,21:21:63:573,63,0	1/1:0,8:8:24:235,24,0	1/1:0,11:11:33:325,33,0	1/1:0,15:15:45:453,45,0	1/1:0,8:8:24:240,24,0
Chr09	25243945	25243945	T	C	intergenic	RcuChr09m2100,RcuChr09m2101	.	.	Chr09	25243945	.	T	C	0/0:7,0:7:21:0,21,238	0/0:9,0:9:24:0,24,288	0/0:8,0:8:21:0,21,279	0/0:8,0:8:21:0,21,246	1/1:0,11:11:33:325,33,0	1/1:0,13:13:39:371,39,0	1/1:0,6:6:18:176,18,0	1/1:0,7:7:21:204,21,0	1/1:0,17:17:51:484,51,0	1/1:0,12:12:36:325,36,0	1/1:0,16:16:48:469,48,0	1/1:0,17:17:51:488,51,0	1/1:0,17:17:51:498,51,0	1/1:0,9:9:27:256,27,0	0/1:7,7:14:99:168,0,172	1/1:0,10:10:30:295,30,0	1/1:0,11:11:33:308,33,0	0/0:10,0:10:24:0,24,304	1/1:0,13:13:39:370,39,0	1/1:0,21:21:63:630,63,0	1/1:0,11:11:33:319,33,0	0/0:11,0:11:30:0,30,368	0/0:10,0:10:21:0,21,296	0/0:6,0:6:18:0,18,179	1/1:0,5:5:15:162,15,0	1/1:0,4:4:12:116,12,0	1/1:0,14:14:42:371,42,0	1/1:0,8:8:24:222,24,0	1/1:0,12:12:36:354,36,0	1/1:0,18:18:54:530,54,0	1/1:0,16:16:48:476,48,0	1/1:0,21:21:63:589,63,0	0/0:8,0:8:0:0,0,176	0/1:4,1:5:14:14,0,165	0/1:6,12:18:99:285,0,128	1/1:0,9:9:27:252,27,0
Chr09	25243967	25243967	C	A	intergenic	RcuChr09m2100,RcuChr09m2101	.	.	Chr09	25243967	.	C	A	0/0:7,0:7:21:0,21,238	0/0:9,0:9:24:0,24,288	0/0:8,0:8:21:0,21,279	0/0:8,0:8:21:0,21,246	1/1:0,10:10:30:309,30,0	1/1:0,11:11:33:342,33,0	1/1:0,6:6:18:182,18,0	1/1:0,8:8:24:236,24,0	1/1:0,16:16:48:466,48,0	1/1:0,12:12:36:348,36,0	1/1:0,18:18:54:502,54,0	1/1:0,14:14:42:420,42,0	1/1:1,20:21:33:584,33,0	1/1:0,6:6:18:187,18,0	0/1:8,6:14:99:141,0,193	1/1:0,9:9:27:255,27,0	1/1:0,9:9:27:271,27,0	0/0:10,0:10:24:0,24,304	1/1:0,12:12:36:361,36,0	1/1:0,22:22:66:695,66,0	1/1:0,8:8:24:241,24,0	0/0:11,0:11:30:0,30,368	0/0:10,0:10:21:0,21,296	0/0:7,0:7:21:0,21,204	1/1:0,4:4:12:128,12,0	1/1:0,4:4:12:122,12,0	1/1:0,12:12:36:334,36,0	1/1:0,8:8:24:236,24,0	1/1:0,10:10:30:315,30,0	1/1:0,14:14:42:439,42,0	1/1:0,14:14:42:431,42,0	1/1:0,21:21:63:623,63,0	0/0:6,0:6:0:0,0,108	0/1:5,2:7:55:55,0,120	0/1:6,10:16:99:248,0,140	1/1:0,7:7:21:214,21,0
Chr09	25243985	25243985	C	T	intergenic	RcuChr09m2100,RcuChr09m2101	.	.	Chr09	25243985	.	C	T	0/0:7,0:7:21:0,21,238	0/0:9,0:9:24:0,24,288	0/0:8,0:8:21:0,21,279	0/0:8,0:8:21:0,21,246	1/1:0,9:9:27:274,27,0	1/1:0,7:7:21:215,21,0	1/1:0,6:6:18:181,18,0	1/1:0,8:8:24:233,24,0	1/1:0,10:10:30:292,30,0	1/1:0,12:12:36:359,36,0	1/1:0,12:12:36:357,36,0	1/1:0,11:11:33:341,33,0	1/1:1,20:21:33:580,33,0	0/1:1,6:7:10:158,0,10	0/1:7,5:12:99:117,0,178	1/1:0,9:9:27:273,27,0	1/1:0,9:9:27:274,27,0	0/0:10,0:10:24:0,24,304	1/1:0,9:9:27:280,27,0	1/1:0,24:24:72:735,72,0	1/1:0,10:10:30:290,30,0	0/0:11,0:11:30:0,30,368	0/0:6,0:6:15:0,15,189	0/0:7,0:7:21:0,21,204	1/1:0,5:5:15:159,15,0	1/1:0,4:4:12:122,12,0	1/1:0,13:13:39:372,39,0	1/1:0,9:9:27:261,27,0	1/1:0,10:10:30:312,30,0	1/1:0,12:12:36:374,36,0	1/1:0,13:13:39:406,39,0	1/1:0,20:20:60:598,60,0	0/0:10,0:10:0:0,0,218	0/1:6,2:8:52:52,0,146	0/1:4,10:14:81:258,0,81	1/1:0,7:7:21:215,21,0
Chr09	25244051	25244051	T	C	intergenic	RcuChr09m2100,RcuChr09m2101	.	.	Chr09	25244051	.	T	C	0/0:7,0:7:21:0,21,238	0/0:9,0:9:24:0,24,288	0/0:21,0:21:51:0,51,765	0/0:8,0:8:21:0,21,246	1/1:0,8:8:24:360,24,0	1/1:0,3:3:9:135,9,0	1/1:0,8:8:24:340,24,0	1/1:0,12:12:36:540,36,0	1/1:0,13:13:39:554,39,0	1/1:0,6:6:18:270,18,0	1/1:0,14:14:42:566,42,0	1/1:0,8:8:24:334,24,0	1/1:0,17:17:54:767,54,0	1/1:0,10:10:30:415,30,0	0/1:2,4:6:38:107,0,38	1/1:0,3:3:9:135,9,0	1/1:0,8:8:24:360,24,0	0/0:18,0:18:42:0,42,630	1/1:0,11:11:33:495,33,0	1/1:0,32:32:96:1434,96,0	1/1:0,13:13:39:585,39,0	0/0:11,0:11:30:0,30,368	0/0:7,0:7:21:0,21,230	0/0:7,0:7:21:0,21,204	1/1:0,8:8:24:360,24,0	1/1:0,7:7:24:345,24,0	1/1:0,8:8:24:305,24,0	1/1:0,8:8:24:346,24,0	1/1:0,12:12:36:540,36,0	1/1:0,13:13:39:572,39,0	1/1:0,14:14:42:612,42,0	1/1:0,13:13:39:565,39,0	0/1:6,2:8:38:38,0,161	0/1:4,3:7:71:71,0,103	0/1:4,11:15:76:285,0,76	1/1:0,12:12:36:540,36,0
Chr09	25244058	25244058	A	G	intergenic	RcuChr09m2100,RcuChr09m2101	.	.	Chr09	25244058	.	A	G	0/0:7,0:7:21:0,21,238	0/0:9,0:9:24:0,24,288	1/1:0,21:21:63:627,63,0	0/0:8,0:8:21:0,21,246	1/1:0,9:9:27:389,27,0	1/1:0,4:4:12:160,12,0	1/1:0,7:7:21:315,21,0	1/1:0,13:13:39:569,39,0	1/1:0,11:11:33:495,33,0	1/1:0,6:6:18:270,18,0	1/1:0,12:12:39:556,39,0	1/1:0,6:6:24:334,24,0	1/1:0,16:16:51:738,51,0	1/1:0,8:8:24:360,24,0	1/1:0,5:5:15:196,15,0	1/1:0,3:3:9:135,9,0	1/1:0,8:8:24:360,24,0	1/1:0,18:18:54:510,54,0	1/1:0,11:11:33:495,33,0	1/1:0,32:32:96:1434,96,0	1/1:0,13:13:39:585,39,0	0/0:11,0:11:30:0,30,368	0/0:7,0:7:21:0,21,230	1/1:0,9:9:27:264,27,0	1/1:0,9:9:27:392,27,0	1/1:0,8:8:24:345,24,0	1/1:0,5:5:21:281,21,0	1/1:0,7:7:24:346,24,0	1/1:0,12:12:36:540,36,0	1/1:0,12:12:39:572,39,0	1/1:0,14:14:42:608,42,0	1/1:0,12:12:36:540,36,0	1/1:0,8:8:24:271,24,0	1/1:0,6:6:18:225,18,0	1/1:0,14:14:42:585,42,0	1/1:0,12:12:36:540,36,0
Chr09	25244092	25244092	C	T	intergenic	RcuChr09m2100,RcuChr09m2101	.	.	Chr09	25244092	.	C	T	0/0:7,0:7:21:0,21,238	0/0:9,0:9:24:0,24,288	1/1:0,19:19:57:589,57,0	0/0:8,0:8:21:0,21,246	0/0:9,0:9:24:0,24,360	0/0:3,0:3:9:0,9,89	0/0:4,0:4:12:0,12,121	0/0:9,0:9:24:0,24,277	0/0:11,0:11:30:0,30,324	0/0:4,0:4:9:0,9,116	0/0:10,0:10:27:0,27,405	0/0:8,0:8:24:0,24,238	0/0:11,0:11:30:0,30,359	0/0:6,0:6:15:0,15,173	0/1:3,3:6:75:75,0,117	0/0:6,0:6:15:0,15,183	0/0:6,0:6:18:0,18,183	1/1:0,12:12:36:365,36,0	0/0:8,0:8:21:0,21,315	0/0:27,0:27:72:0,72,1080	0/0:14,0:14:42:0,42,409	0/0:20,0:20:60:0,60,647	0/0:7,0:7:21:0,21,230	0/0:8,0:8:21:0,21,241	0/0:4,0:4:12:0,12,122	0/0:8,0:8:21:0,21,223	0/0:4,0:4:12:0,12,120	0/0:7,0:7:21:0,21,206	0/0:12,0:12:30:0,30,382	0/0:9,0:9:27:0,27,276	0/0:15,0:15:42:0,42,464	0/0:8,0:8:21:0,21,272	0/1:4,7:11:99:173,0,147	0/1:2,4:6:72:108,0,72	0/1:8,3:11:61:61,0,327	0/0:11,0:11:30:0,30,335
Chr09	25244302	25244302	C	T	intergenic	RcuChr09m2100,RcuChr09m2101	.	.	Chr09	25244302	.	C	T	0/0:7,0:7:21:0,21,238	0/0:8,0:8:21:0,21,251	1/1:0,9:9:27:294,27,0	0/0:4,0:4:9:0,9,124	0/0:7,0:7:21:0,21,206	0/0:7,0:7:21:0,21,212	0/0:7,0:7:21:0,21,200	0/0:7,0:7:21:0,21,217	0/0:7,0:7:21:0,21,202	0/0:10,0:10:24:0,24,294	0/0:13,0:13:36:0,36,369	0/0:7,0:7:21:0,21,211	0/0:21,0:21:60:0,60,900	0/0:7,0:7:21:0,21,201	0/1:3,4:7:68:92,0,68	0/0:7,0:7:21:0,21,207	0/0:7,0:7:21:0,21,188	1/1:0,17:17:51:501,51,0	0/0:7,0:7:21:0,21,216	0/0:24,0:24:66:0,66,744	0/0:7,0:7:21:0,21,206	0/0:13,0:13:33:0,33,423	0/0:13,0:13:21:0,21,393	0/0:7,0:7:21:0,21,221	./.:2,0:2:6:0,6,61	0/0:8,0:8:24:0,24,236	0/0:8,0:8:21:0,21,242	0/0:7,0:7:21:0,21,205	0/0:13,0:13:33:0,33,390	0/0:8,0:8:21:0,21,236	0/0:5,0:5:12:0,12,144	0/0:9,0:9:24:0,24,275	0/1:4,6:10:95:154,0,95	0/1:6,2:8:37:37,0,162	0/1:5,6:11:99:147,0,110	0/0:8,0:8:24:0,24,245
Chr09	25244423	25244423	A	C	intergenic	RcuChr09m2100,RcuChr09m2101	.	.	Chr09	25244423	.	A	C	0/0:7,0:7:21:0,21,238	0/0:20,0:20:60:0,60,623	0/0:9,0:9:24:0,24,315	0/0:4,0:4:9:0,9,124	1/1:0,10:10:30:285,30,0	1/1:0,7:7:21:205,21,0	1/1:0,8:8:24:232,24,0	1/1:0,11:11:33:320,33,0	1/1:0,6:6:18:183,18,0	1/1:0,16:16:48:474,48,0	1/1:0,18:18:54:565,54,0	1/1:0,9:9:27:271,27,0	1/1:0,18:18:54:550,54,0	1/1:0,11:11:33:324,33,0	0/1:5,6:11:99:156,0,123	1/1:0,7:7:21:214,21,0	1/1:0,4:4:12:122,12,0	0/0:12,0:12:20:0,20,353	1/1:0,10:10:30:286,30,0	1/1:0,26:26:78:786,78,0	1/1:0,9:9:27:265,27,0	0/0:15,0:15:37:0,37,489	0/0:9,0:9:21:0,21,315	0/0:4,0:4:12:0,12,123	1/1:0,9:9:27:259,27,0	1/1:0,12:12:36:334,36,0	1/1:0,10:10:30:305,30,0	1/1:0,5:5:15:141,15,0	1/1:0,19:19:57:581,57,0	1/1:0,7:7:21:217,21,0	1/1:0,7:7:21:221,21,0	1/1:1,10:11:23:264,23,0	0/1:9,3:12:45:45,0,232	0/1:3,3:6:74:74,0,75	0/1:3,5:8:69:132,0,69	1/1:0,8:8:24:224,24,0
Chr09	25244751	25244751	A	G	intergenic	RcuChr09m2100,RcuChr09m2101	.	.	Chr09	25244751	.	A	G	0/0:5,0:5:15:0,15,166	0/0:19,0:19:57:0,57,590	0/0:9,0:9:21:0,21,282	0/0:7,0:7:21:0,21,229	1/1:0,6:6:18:179,18,0	1/1:0,7:7:21:214,21,0	1/1:0,4:4:12:95,12,0	1/1:0,6:6:18:184,18,0	1/1:0,4:4:12:120,12,0	1/1:0,14:14:42:418,42,0	1/1:0,6:6:18:184,18,0	1/1:0,8:8:24:245,24,0	1/1:0,10:10:30:302,30,0	1/1:0,7:7:21:188,21,0	0/1:2,4:6:44:93,0,44	1/1:0,11:11:33:320,33,0	1/1:0,9:9:27:260,27,0	0/0:10,0:10:30:0,30,298	1/1:0,9:9:27:277,27,0	1/1:0,12:12:36:367,36,0	1/1:0,6:6:18:171,18,0	0/0:8,0:8:21:0,21,264	0/0:9,0:9:21:0,21,315	0/0:4,0:4:9:0,9,121	1/1:0,5:5:15:144,15,0	1/1:0,4:4:12:117,12,0	1/1:0,10:10:30:303,30,0	./.:0,2:2:6:61,6,0	1/1:0,8:8:24:239,24,0	1/1:0,11:11:33:332,33,0	1/1:0,12:12:36:345,36,0	1/1:0,11:11:33:330,33,0	0/1:7,5:12:96:96,0,159	0/1:9,5:14:99:112,0,227	0/1:3,5:8:67:114,0,67	1/1:0,11:11:33:331,33,0
Chr09	25244773	25244773	T	C	intergenic	RcuChr09m2100,RcuChr09m2101	.	.	Chr09	25244773	.	T	C	0/0:5,0:5:15:0,15,166	0/0:21,0:21:57:0,57,855	1/1:0,11:11:33:335,33,0	0/0:7,0:7:21:0,21,229	1/1:0,7:7:21:206,21,0	1/1:0,10:10:30:308,30,0	1/1:0,3:3:9:72,9,0	1/1:0,9:9:27:262,27,0	1/1:0,5:5:15:150,15,0	1/1:0,15:15:45:432,45,0	1/1:0,7:7:21:211,21,0	1/1:0,11:11:33:327,33,0	1/1:0,9:9:27:272,27,0	1/1:0,8:8:24:232,24,0	1/1:0,8:8:24:305,24,0	1/1:0,10:10:30:295,30,0	1/1:0,9:9:27:255,27,0	1/1:0,13:13:39:378,39,0	1/1:0,9:9:27:270,27,0	1/1:0,14:14:42:405,42,0	1/1:0,7:7:21:210,21,0	0/0:20,0:20:60:0,60,682	0/0:9,0:9:21:0,21,315	1/1:0,5:5:15:138,15,0	1/1:0,6:6:18:195,18,0	1/1:0,4:4:12:119,12,0	1/1:0,12:12:36:329,36,0	1/1:0,5:5:15:141,15,0	1/1:0,8:8:24:243,24,0	1/1:0,17:17:51:480,51,0	1/1:0,14:14:42:411,42,0	1/1:0,10:10:30:285,30,0	1/1:0,15:15:45:500,45,0	1/1:0,13:13:39:441,39,0	1/1:0,9:9:27:328,27,0	1/1:0,11:11:33:323,33,0
Chr09	25244807	25244807	G	A	intergenic	RcuChr09m2100,RcuChr09m2101	.	.	Chr09	25244807	.	G	A	0/0:7,0:7:21:0,21,213	0/0:17,0:17:48:0,48,546	0/0:8,0:8:0:0,0,187	0/0:7,0:7:21:0,21,229	1/1:0,9:9:27:275,27,0	1/1:0,11:11:32:301,32,0	1/1:0,4:4:12:120,12,0	1/1:0,11:11:33:342,33,0	1/1:0,8:8:24:232,24,0	1/1:0,14:14:42:413,42,0	1/1:0,7:7:21:220,21,0	1/1:0,14:14:42:424,42,0	1/1:0,11:11:33:308,33,0	1/1:0,15:15:45:430,45,0	0/1:4,7:11:91:168,0,91	1/1:0,13:13:39:375,39,0	1/1:0,8:8:24:213,24,0	0/0:8,0:8:21:0,21,230	1/1:0,10:10:30:278,30,0	1/1:0,17:17:51:529,51,0	1/1:0,8:8:24:252,24,0	0/0:21,0:21:60:0,60,697	0/0:9,0:9:21:0,21,315	0/0:5,0:5:15:0,15,140	1/1:0,8:8:24:237,24,0	1/1:0,5:5:15:149,15,0	1/1:0,16:16:48:477,48,0	1/1:0,9:9:27:268,27,0	1/1:0,12:12:36:354,36,0	1/1:0,19:19:57:552,57,0	1/1:0,18:18:54:547,54,0	1/1:0,10:10:30:289,30,0	0/1:9,10:19:99:256,0,203	0/1:10,5:15:99:112,0,251	0/1:5,5:10:99:114,0,124	1/1:0,14:14:42:406,42,0
Chr09	25244843	25244843	G	A	intergenic	RcuChr09m2100,RcuChr09m2101	.	.	Chr09	25244843	.	G	A	0/0:7,0:7:21:0,21,195	0/0:17,0:17:48:0,48,546	0/0:8,0:8:0:0,0,185	0/0:7,0:7:21:0,21,229	0/1:1,7:8:6:188,0,6	1/1:0,12:12:36:362,36,0	1/1:0,5:5:15:153,15,0	1/1:0,10:10:30:309,30,0	1/1:0,6:6:18:183,18,0	1/1:0,11:11:33:319,33,0	1/1:0,5:5:15:153,15,0	1/1:0,8:8:24:246,24,0	1/1:0,13:13:39:372,39,0	1/1:0,7:7:21:203,21,0	0/1:4,6:10:99:152,0,121	1/1:0,11:11:33:326,33,0	1/1:0,10:10:30:282,30,0	0/0:8,0:8:21:0,21,230	1/1:0,6:6:18:181,18,0	1/1:0,14:14:42:439,42,0	1/1:0,6:6:18:175,18,0	0/0:12,0:12:33:0,33,397	0/0:11,0:11:28:0,28,348	0/0:7,0:7:21:0,21,210	1/1:0,7:7:21:220,21,0	1/1:0,4:4:12:122,12,0	1/1:0,14:14:42:428,42,0	1/1:0,8:8:24:245,24,0	1/1:0,8:8:24:234,24,0	1/1:0,15:15:45:451,45,0	1/1:0,19:19:57:566,57,0	1/1:0,10:10:30:288,30,0	0/1:11,12:23:99:288,0,319	0/1:9,5:14:99:183,0,220	0/1:3,4:7:69:104,0,69	1/1:0,13:13:39:367,39,0
Chr09	25244864	25244864	G	A	intergenic	RcuChr09m2100,RcuChr09m2101	.	.	Chr09	25244864	.	G	A	0/0:7,0:7:21:0,21,195	0/0:17,0:17:48:0,48,546	0/0:11,0:11:1:0,1,284	0/0:7,0:7:21:0,21,229	0/1:1,8:9:3:202,0,3	1/1:0,9:9:27:264,27,0	1/1:0,3:3:9:91,9,0	1/1:0,3:3:9:93,9,0	1/1:0,4:4:12:121,12,0	1/1:0,10:10:30:284,30,0	./.:0,2:2:6:62,6,0	1/1:0,5:5:15:153,15,0	1/1:0,15:15:45:448,45,0	1/1:0,9:9:27:275,27,0	0/1:3,5:8:96:109,0,96	1/1:0,10:10:30:287,30,0	1/1:0,10:10:30:281,30,0	0/0:8,0:8:21:0,21,230	1/1:0,7:7:21:213,21,0	1/1:0,17:17:51:519,51,0	1/1:0,4:4:12:122,12,0	0/0:12,0:12:33:0,33,397	0/0:11,0:11:28:0,28,348	0/0:6,0:6:18:0,18,177	1/1:0,7:7:21:221,21,0	1/1:0,3:3:9:91,9,0	1/1:0,15:15:45:455,45,0	1/1:0,8:8:24:243,24,0	1/1:0,8:8:24:234,24,0	1/1:0,10:10:30:306,30,0	1/1:0,16:16:48:462,48,0	1/1:0,7:7:21:198,21,0	0/1:8,11:19:99:257,0,249	0/1:9,5:14:99:183,0,224	0/1:4,5:9:99:124,0,100	1/1:0,15:15:45:422,45,0
Chr09	25244878	25244878	G	A	intergenic	RcuChr09m2100,RcuChr09m2101	.	.	Chr09	25244878	.	G	A	0/0:7,0:7:21:0,21,195	0/0:17,0:17:48:0,48,546	0/0:11,0:11:1:0,1,275	0/0:7,0:7:21:0,21,229	1/1:0,9:9:27:260,27,0	1/1:0,11:11:33:314,33,0	1/1:0,4:4:12:123,12,0	1/1:0,3:3:9:91,9,0	1/1:0,5:5:15:151,15,0	1/1:0,9:9:27:257,27,0	./.:0,2:2:6:62,6,0	1/1:0,4:4:12:125,12,0	1/1:0,16:16:48:481,48,0	1/1:0,9:9:27:276,27,0	0/1:2,6:8:38:162,0,38	1/1:0,7:7:21:212,21,0	1/1:0,9:9:27:261,27,0	0/0:8,0:8:21:0,21,230	1/1:0,6:6:18:185,18,0	1/1:0,17:17:51:505,51,0	1/1:0,3:3:9:94,9,0	0/0:12,0:12:33:0,33,397	0/0:11,0:11:28:0,28,348	0/0:6,0:6:18:0,18,177	1/1:0,7:7:21:205,21,0	1/1:0,3:3:9:90,9,0	1/1:0,16:16:48:485,48,0	1/1:0,6:6:18:186,18,0	1/1:0,7:7:21:216,21,0	1/1:0,8:8:24:246,24,0	1/1:0,12:12:36:314,36,0	1/1:0,7:7:21:209,21,0	0/1:5,8:13:99:207,0,173	0/1:8,5:13:99:186,0,196	0/1:3,5:8:72:157,0,72	1/1:0,13:13:39:385,39,0
Chr09	25244898	25244898	G	A	intergenic	RcuChr09m2100,RcuChr09m2101	.	.	Chr09	25244898	.	G	A	0/0:7,0:7:21:0,21,217	0/0:21,0:21:60:0,60,642	0/0:11,0:11:0:0,0,278	0/0:7,0:7:18:0,18,270	0/1:1,9:10:0:231,0,0	1/1:0,11:11:33:322,33,0	1/1:0,5:5:15:153,15,0	1/1:0,6:6:18:173,18,0	1/1:0,7:7:21:203,21,0	1/1:0,9:9:27:278,27,0	1/1:0,5:5:15:154,15,0	1/1:0,8:8:24:248,24,0	1/1:0,15:15:45:442,45,0	1/1:0,9:9:27:267,27,0	0/1:4,5:9:99:127,0,109	1/1:0,6:6:18:186,18,0	1/1:0,7:7:21:200,21,0	0/0:8,0:8:21:0,21,230	1/1:0,6:6:18:185,18,0	1/1:0,17:17:51:533,51,0	1/1:0,3:3:9:94,9,0	0/0:12,0:12:33:0,33,397	0/0:11,0:11:28:0,28,348	0/0:7,0:7:21:0,21,204	1/1:0,4:4:12:126,12,0	1/1:0,6:6:18:185,18,0	1/1:0,14:14:42:402,42,0	1/1:0,6:6:18:166,18,0	1/1:0,10:10:30:312,30,0	1/1:0,6:6:18:190,18,0	1/1:0,11:11:33:298,33,0	1/1:0,8:8:24:241,24,0	0/1:4,10:14:81:265,0,81	0/1:9,3:12:86:86,0,230	0/1:5,6:11:99:148,0,117	1/1:0,11:11:33:337,33,0
Chr09	25245076	25245076	T	C	intergenic	RcuChr09m2100,RcuChr09m2101	.	.	Chr09	25245076	.	T	C	0/0:4,0:4:9:0,9,135	0/0:18,0:18:51:0,51,557	0/0:11,0:11:30:0,30,329	0/0:3,0:3:6:0,6,90	1/1:0,10:10:30:450,30,0	1/1:0,7:7:21:315,21,0	1/1:0,8:8:27:388,27,0	1/1:0,6:6:18:270,18,0	1/1:0,5:5:15:225,15,0	1/1:0,9:9:30:409,30,0	1/1:0,10:10:30:450,30,0	1/1:0,4:4:12:180,12,0	1/1:0,18:18:60:851,60,0	1/1:0,4:4:12:180,12,0	0/1:4,13:17:99:534,0,129	1/1:0,3:3:9:135,9,0	1/1:0,9:9:27:405,27,0	0/0:8,0:8:21:0,21,230	1/1:0,9:9:27:405,27,0	1/1:0,15:15:45:675,45,0	1/1:0,8:8:24:314,24,0	0/0:12,0:12:30:0,30,384	0/0:8,0:8:21:0,21,266	0/0:8,0:8:21:0,21,315	1/1:0,6:6:21:288,21,0	1/1:0,7:7:24:343,24,0	1/1:0,15:15:45:675,45,0	1/1:0,8:8:24:360,24,0	1/1:0,9:9:27:390,27,0	1/1:0,14:14:45:660,45,0	1/1:0,8:8:24:360,24,0	1/1:0,9:9:27:405,27,0	0/1:7,4:11:99:147,0,366	0/1:6,7:13:99:276,0,252	0/1:3,3:6:99:117,0,168	1/1:0,8:8:24:360,24,0
Chr09	25245079	25245079	A	G	intergenic	RcuChr09m2100,RcuChr09m2101	.	.	Chr09	25245079	.	A	G	0/0:4,0:4:9:0,9,135	0/0:18,0:18:51:0,51,557	0/0:11,0:11:30:0,30,329	0/0:3,0:3:6:0,6,90	1/1:0,10:10:30:450,30,0	1/1:0,7:7:21:315,21,0	1/1:0,9:9:27:388,27,0	1/1:0,6:6:18:270,18,0	1/1:0,5:5:15:225,15,0	1/1:0,9:9:30:409,30,0	1/1:0,10:10:30:450,30,0	1/1:0,4:4:12:180,12,0	1/1:0,19:19:60:851,60,0	1/1:0,4:4:12:180,12,0	0/1:4,13:17:99:534,0,129	1/1:0,3:3:9:135,9,0	1/1:0,9:9:27:405,27,0	0/0:8,0:8:21:0,21,230	1/1:0,9:9:27:405,27,0	1/1:0,16:16:48:705,48,0	1/1:0,7:7:24:314,24,0	0/0:12,0:12:30:0,30,384	0/0:8,0:8:21:0,21,266	0/0:6,0:6:18:0,18,183	1/1:0,6:6:21:288,21,0	1/1:0,8:8:24:343,24,0	1/1:0,15:15:45:675,45,0	1/1:0,8:8:24:360,24,0	1/1:0,8:8:27:390,27,0	1/1:0,15:15:45:660,45,0	1/1:0,8:8:24:360,24,0	1/1:0,9:9:27:405,27,0	0/1:7,4:11:99:147,0,366	0/1:6,7:13:99:276,0,252	0/1:3,3:6:99:117,0,168	1/1:0,8:8:24:360,24,0
Chr09	25245150	25245150	A	G	intergenic	RcuChr09m2100,RcuChr09m2101	.	.	Chr09	25245150	.	A	G	0/0:7,0:7:21:0,21,220	0/0:11,0:11:30:0,30,378	0/0:20,0:20:3:0,3,473	0/0:3,0:3:6:0,6,90	0/0:15,0:15:0:0,0,336	0/0:3,0:3:9:0,9,90	0/0:14,0:14:0:0,0,293	0/0:7,0:7:21:0,21,207	0/0:12,0:12:0:0,0,245	0/1:8,3:11:99:102,0,327	0/0:11,0:11:33:0,33,344	0/1:3,1:4:14:14,0,73	0/0:21,0:21:63:0,63,633	0/0:4,0:4:12:0,12,115	0/1:17,4:21:99:99,0,699	0/1:7,3:10:69:69,0,256	0/0:10,0:10:27:0,27,273	0/0:8,0:8:21:0,21,232	0/0:13,1:14:17:0,17,361	0/0:29,2:31:34:0,34,843	0/0:7,0:7:21:0,21,196	0/0:18,0:18:20:0,20,519	0/0:8,0:8:21:0,21,266	0/0:6,0:6:18:0,18,176	0/1:6,4:10:99:130,0,240	0/0:9,1:10:0:0,0,230	0/1:13,3:16:29:29,0,339	0/0:13,0:13:0:0,0,292	0/0:12,0:12:9:0,9,305	0/1:16,3:19:21:21,0,436	0/0:15,0:15:14:0,14,368	0/0:9,0:9:27:0,27,266	0/0:7,0:7:21:0,21,216	0/0:10,0:10:27:0,27,290	0/0:7,0:7:0:0,0,144	0/0:9,0:9:24:0,24,281
Chr09	25245165	25245165	G	A	intergenic	RcuChr09m2100,RcuChr09m2101	.	.	Chr09	25245165	.	G	A	0/0:6,0:6:18:0,18,213	0/0:11,0:11:30:0,30,378	0/0:20,0:20:54:0,54,810	0/0:7,0:7:21:0,21,214	0/0:15,0:15:39:0,39,430	0/1:2,2:4:43:50,0,43	0/0:14,0:14:39:0,39,371	0/0:7,0:7:21:0,21,218	0/0:11,0:11:30:0,30,299	0/1:3,8:11:99:202,0,102	0/1:8,6:14:99:130,0,200	0/0:3,0:3:6:0,6,83	0/0:21,0:21:63:0,63,633	1/1:0,6:6:18:184,18,0	0/0:18,0:18:45:0,45,675	0/0:6,0:6:18:0,18,181	1/1:0,10:10:30:304,30,0	0/0:8,0:8:21:0,21,232	0/1:1,12:13:6:314,0,6	0/1:7,22:29:99:613,0,126	0/0:7,0:7:21:0,21,196	0/0:18,0:18:20:0,20,519	0/0:8,0:8:21:0,21,266	0/0:6,0:6:18:0,18,176	0/1:4,6:10:99:156,0,150	0/0:9,0:9:27:0,27,259	0/1:3,10:13:76:267,0,76	0/0:12,0:12:21:0,21,315	0/0:12,0:12:36:0,36,338	0/0:19,0:19:51:0,51,544	1/1:0,13:13:39:377,39,0	0/0:9,0:9:27:0,27,266	0/1:3,5:8:66:131,0,66	0/1:4,7:11:89:179,0,89	0/0:6,0:6:0:0,0,110	0/0:9,0:9:24:0,24,281
Chr09	25245175	25245175	G	A	intergenic	RcuChr09m2100,RcuChr09m2101	.	.	Chr09	25245175	.	G	A	0/0:7,0:7:21:0,21,214	0/0:11,0:11:30:0,30,378	0/0:18,1:19:12:0,12,753	0/0:7,0:7:21:0,21,214	0/0:13,1:14:14:0,14,362	0/0:4,0:4:12:0,12,121	0/1:12,2:14:7:7,0,301	0/0:7,0:7:21:0,21,218	0/1:6,2:8:25:25,0,154	0/1:9,3:12:99:99,0,369	0/0:13,0:13:36:0,36,390	0/0:3,0:3:6:0,6,83	0/0:21,0:21:63:0,63,633	0/0:5,0:5:12:0,12,172	0/1:15,3:18:81:81,0,621	0/1:5,1:6:27:27,0,207	0/0:9,0:9:21:0,21,315	0/0:8,0:8:21:0,21,232	0/0:9,1:10:5:0,5,380	0/0:32,1:33:70:0,70,1254	0/0:7,0:7:21:0,21,196	0/0:18,0:18:20:0,20,519	0/0:7,0:7:21:0,21,236	0/0:6,0:6:18:0,18,176	0/1:6,3:9:99:108,0,243	0/1:8,1:9:4:4,0,206	0/1:9,2:11:57:57,0,372	0/0:9,1:10:5:0,5,253	0/0:15,0:15:14:0,14,380	0/0:17,2:19:8:0,8,454	0/0:13,0:13:7:0,7,337	0/0:9,0:9:27:0,27,266	0/0:8,0:8:21:0,21,231	0/0:11,0:11:21:0,21,315	0/0:8,0:8:0:0,0,172	0/0:9,0:9:24:0,24,281
Chr09	25245187	25245187	T	C	intergenic	RcuChr09m2100,RcuChr09m2101	.	.	Chr09	25245187	.	T	C	0/0:7,0:7:21:0,21,214	0/0:11,0:11:30:0,30,378	0/0:18,1:19:15:0,15,798	0/0:6,0:6:15:0,15,178	0/0:16,0:16:16:0,16,400	0/0:4,0:4:12:0,12,121	0/1:11,2:13:30:30,0,456	0/0:7,0:7:21:0,21,218	0/1:6,2:8:66:66,0,226	0/1:10,3:13:96:96,0,411	0/0:13,0:13:18:0,18,341	0/0:3,0:3:6:0,6,83	0/0:21,0:21:63:0,63,633	0/0:5,0:5:12:0,12,172	0/0:15,1:16:3:0,3,630	0/1:5,1:6:27:27,0,207	0/0:9,0:9:21:0,21,315	0/0:8,0:8:21:0,21,232	0/0:10,0:10:0:0,0,237	0/0:33,1:34:57:0,57,1440	0/0:10,0:10:27:0,27,308	0/0:17,0:17:16:0,16,493	0/0:7,0:7:21:0,21,236	0/0:7,0:7:21:0,21,221	0/1:6,3:9:99:108,0,243	0/1:11,1:12:9:9,0,438	0/1:8,2:10:60:60,0,315	0/1:10,1:11:12:12,0,417	0/0:13,0:13:7:0,7,329	0/1:18,2:20:30:30,0,730	0/0:12,0:12:4:0,4,305	0/0:9,0:9:27:0,27,266	0/0:8,0:8:21:0,21,231	0/0:6,0:6:15:0,15,186	0/0:8,0:8:0:0,0,182	0/0:9,0:9:24:0,24,281
Chr09	25245193	25245193	T	C	intergenic	RcuChr09m2100,RcuChr09m2101	.	.	Chr09	25245193	.	T	C	0/0:7,0:7:21:0,21,214	0/0:11,0:11:30:0,30,378	0/0:18,1:19:15:0,15,797	0/0:7,0:7:21:0,21,203	0/0:17,0:17:20:0,20,432	0/0:4,0:4:12:0,12,121	0/1:11,1:12:9:9,0,459	0/0:7,0:7:21:0,21,218	0/1:5,2:7:66:66,0,226	0/1:8,3:11:99:99,0,369	0/0:10,0:10:24:0,24,360	0/0:3,0:3:6:0,6,83	0/0:21,0:21:63:0,63,633	0/0:5,0:5:12:0,12,172	0/0:14,1:15:3:0,3,630	0/1:3,1:4:27:27,0,207	0/0:6,0:6:18:0,18,172	0/0:8,0:8:21:0,21,232	0/0:9,0:9:0:0,0,204	0/0:33,1:34:57:0,57,1440	0/0:10,0:10:27:0,27,308	0/0:16,0:16:14:0,14,450	0/0:7,0:7:21:0,21,236	0/0:6,0:6:15:0,15,174	0/1:6,2:8:66:66,0,246	0/1:10,1:11:12:12,0,417	0/1:7,2:9:60:60,0,315	0/1:11,1:12:9:9,0,445	0/0:12,0:12:4:0,4,298	0/1:17,2:19:30:30,0,730	0/0:12,0:12:5:0,5,300	0/0:9,0:9:27:0,27,266	0/0:8,0:8:21:0,21,231	0/0:6,0:6:15:0,15,186	0/0:8,0:8:0:0,0,185	0/0:9,0:9:24:0,24,281
Chr09	25245200	25245200	C	T	intergenic	RcuChr09m2100,RcuChr09m2101	.	.	Chr09	25245200	.	C	T	0/0:7,0:7:21:0,21,214	0/0:11,0:11:30:0,30,378	1/1:1,16:17:5:420,5,0	0/0:7,0:7:21:0,21,203	0/0:17,0:17:20:0,20,432	0/0:4,0:4:12:0,12,121	0/0:11,0:11:27:0,27,405	0/0:7,0:7:21:0,21,218	0/0:8,0:8:21:0,21,315	0/0:10,0:10:24:0,24,360	0/0:10,0:10:24:0,24,360	0/0:3,0:3:6:0,6,83	0/0:21,0:21:63:0,63,633	0/0:5,0:5:12:0,12,172	0/1:10,5:15:99:108,0,391	0/0:4,0:4:12:0,12,121	0/0:6,0:6:18:0,18,172	1/1:0,10:10:30:295,30,0	0/0:8,0:8:24:0,24,233	0/0:29,0:29:63:0,63,884	0/0:10,0:10:27:0,27,405	0/0:10,0:10:30:0,30,344	0/0:7,0:7:21:0,21,236	0/0:6,0:6:15:0,15,174	0/0:13,0:13:39:0,39,393	0/0:10,0:10:30:0,30,288	0/0:12,0:12:33:0,33,358	0/0:12,0:12:36:0,36,361	0/0:12,0:12:30:0,30,358	0/0:18,0:18:51:0,51,765	0/0:12,0:12:33:0,33,354	0/0:9,0:9:27:0,27,266	0/1:6,2:8:38:38,0,246	0/1:3,3:6:74:74,0,117	0/1:3,5:8:99:130,0,111	0/0:9,0:9:24:0,24,281
Chr09	25245205	25245205	A	T	intergenic	RcuChr09m2100,RcuChr09m2101	.	.	Chr09	25245205	.	A	T	0/0:7,0:7:21:0,21,214	0/0:11,0:11:30:0,30,378	0/0:17,0:17:27:0,27,520	0/0:7,0:7:21:0,21,203	1/1:0,16:16:48:462,48,0	1/1:0,5:5:15:155,15,0	1/1:1,10:11:2:260,2,0	1/1:0,8:8:24:235,24,0	0/1:2,4:6:31:102,0,31	0/1:3,6:9:99:158,0,108	1/1:0,10:10:30:305,30,0	1/1:0,3:3:9:93,9,0	1/1:0,26:26:78:789,78,0	1/1:0,5:5:15:153,15,0	0/1:7,8:15:99:185,0,250	0/1:1,4:5:30:107,0,30	1/1:0,6:6:18:183,18,0	0/0:10,0:10:27:0,27,291	1/1:0,7:7:21:207,21,0	1/1:1,27:28:54:827,54,0	1/1:0,8:8:24:230,24,0	0/0:10,0:10:30:0,30,344	0/0:6,0:6:12:0,12,180	0/0:6,0:6:15:0,15,174	0/1:2,6:8:66:135,0,66	0/1:1,9:10:0:205,0,0	0/1:2,6:8:37:159,0,37	1/1:0,11:11:33:335,33,0	1/1:0,11:11:33:305,33,0	1/1:1,17:18:24:481,24,0	1/1:0,11:11:33:327,33,0	1/1:0,10:10:30:306,30,0	0/1:2,6:8:66:148,0,66	0/1:3,3:6:76:76,0,117	0/1:5,3:8:67:67,0,201	1/1:0,12:12:36:366,36,0
Chr09	25245682	25245682	G	T	intergenic	RcuChr09m2100,RcuChr09m2101	.	.	Chr09	25245682	.	G	T	0/0:7,0:7:21:0,21,214	0/0:13,0:13:33:0,33,425	0/1:7,20:27:99:557,0,234	0/0:6,0:6:15:0,15,168	0/0:5,0:5:15:0,15,152	./.:2,0:2:6:0,6,55	./.:0,0:0:.:.	0/0:3,0:3:6:0,6,89	0/0:4,0:4:12:0,12,111	./.:1,0:1:.:.	./.:0,0:0:.:.	0/0:7,0:7:21:0,21,202	0/0:9,0:9:27:0,27,244	./.:0,0:0:.:.	0/1:1,5:6:12:134,0,12	0/0:6,0:6:18:0,18,154	./.:0,0:0:.:.	1/1:0,13:13:39:373,39,0	0/0:5,0:5:15:0,15,135	0/0:5,0:5:15:0,15,143	0/0:3,0:3:9:0,9,79	0/0:27,0:27:78:0,78,891	0/0:8,0:8:20:0,20,265	0/0:4,0:4:12:0,12,114	./.:0,0:0:.:.	0/0:7,0:7:21:0,21,191	./.:2,0:2:6:0,6,49	0/0:5,0:5:15:0,15,147	0/0:7,0:7:18:0,18,270	./.:2,0:2:6:0,6,51	0/0:3,0:3:9:0,9,86	0/0:7,0:7:21:0,21,200	0/1:3,5:8:99:116,0,111	0/1:4,7:11:99:180,0,174	0/1:6,3:9:63:63,0,243	./.:0,0:0:.:.
Chr09	25246111	25246111	C	T	intergenic	RcuChr09m2100,RcuChr09m2101	.	.	Chr09	25246111	.	C	T	0/0:6,0:6:18:0,18,213	0/0:10,0:10:27:0,27,318	0/1:20,4:24:99:108,0,815	0/0:8,0:8:21:0,21,300	1/1:0,7:7:21:315,21,0	./.:0,0:0:.:.	./.:0,0:0:.:.	./.:0,0:0:.:.	./.:0,2:2:6:90,6,0	1/1:0,3:3:9:135,9,0	./.:0,0:0:.:.	./.:0,0:0:.:.	./.:0,0:0:.:.	./.:0,0:0:.:.	0/0:8,0:8:0:0,0,188	./.:0,0:0:.:.	./.:0,0:0:.:.	0/1:12,4:16:99:110,0,476	./.:0,0:0:.:.	./.:0,0:0:.:.	./.:0,0:0:.:.	0/0:24,0:24:69:0,69,832	0/0:8,0:8:20:0,20,265	0/0:7,0:7:21:0,21,210	./.:0,0:0:.:.	./.:0,0:0:.:.	1/1:0,4:4:12:180,12,0	1/1:0,4:4:12:180,12,0	1/1:0,5:5:15:225,15,0	./.:0,2:2:6:90,6,0	./.:0,0:0:.:.	1/1:0,7:7:21:315,21,0	0/1:4,6:10:99:220,0,150	0/1:9,3:12:99:99,0,363	0/1:7,5:12:99:189,0,279	./.:0,2:2:6:90,6,0
Chr09	25246121	25246121	C	T	intergenic	RcuChr09m2100,RcuChr09m2101	.	.	Chr09	25246121	.	C	T	0/0:7,0:7:21:0,21,214	0/0:10,0:10:27:0,27,318	0/1:20,4:24:99:108,0,815	0/0:8,0:8:21:0,21,300	1/1:0,7:7:21:315,21,0	./.:0,0:0:.:.	./.:0,0:0:.:.	./.:0,0:0:.:.	./.:0,2:2:6:90,6,0	1/1:0,3:3:9:135,9,0	./.:0,0:0:.:.	./.:0,0:0:.:.	./.:0,0:0:.:.	./.:0,0:0:.:.	0/0:8,0:8:0:0,0,176	./.:0,0:0:.:.	./.:0,0:0:.:.	0/1:11,4:15:99:113,0,450	./.:0,0:0:.:.	./.:0,0:0:.:.	./.:0,0:0:.:.	0/0:24,0:24:69:0,69,832	0/0:8,0:8:20:0,20,265	0/0:7,0:7:21:0,21,210	./.:0,0:0:.:.	./.:0,0:0:.:.	1/1:0,4:4:12:180,12,0	1/1:0,4:4:12:180,12,0	1/1:0,5:5:15:225,15,0	./.:0,2:2:6:90,6,0	./.:0,0:0:.:.	1/1:0,7:7:21:315,21,0	0/1:4,5:9:99:220,0,150	0/1:9,3:12:99:99,0,363	0/1:8,5:13:99:186,0,306	./.:0,2:2:6:90,6,0
Chr09	25246788	25246788	G	A	intergenic	RcuChr09m2100,RcuChr09m2101	.	.	Chr09	25246788	.	G	A	./.:2,0:2:6:0,6,54	0/0:8,0:8:21:0,21,315	0/1:16,4:20:99:114,0,655	0/0:7,0:7:21:0,21,228	./.:0,0:0:.:.	./.:0,0:0:.:.	./.:0,0:0:.:.	0/0:7,0:7:21:0,21,205	./.:0,2:2:6:90,6,0	./.:0,1:1:3:45,3,0	./.:0,0:0:.:.	0/0:5,0:5:15:0,15,143	0/0:7,0:7:21:0,21,214	./.:0,0:0:.:.	0/1:5,1:6:27:27,0,207	./.:0,0:0:.:.	./.:0,0:0:.:.	0/0:12,0:12:36:0,36,348	0/0:5,0:5:15:0,15,144	./.:0,0:0:.:.	./.:2,0:2:6:0,6,50	0/0:17,0:17:39:0,39,561	0/0:10,0:10:20:0,20,338	0/0:8,0:8:21:0,21,286	./.:0,0:0:.:.	./.:2,0:2:6:0,6,55	./.:0,0:0:.:.	1/1:0,3:3:9:135,9,0	./.:2,0:2:6:0,6,60	./.:0,0:0:.:.	./.:0,0:0:.:.	./.:0,0:0:.:.	0/1:7,1:8:21:21,0,291	0/0:9,0:9:0:0,0,213	0/0:3,0:3:9:0,9,92	1/1:0,3:3:9:135,9,0
Chr09	25246865	25246865	C	T	intergenic	RcuChr09m2100,RcuChr09m2101	.	.	Chr09	25246865	.	C	T	./.:1,0:1:.:.	0/0:22,0:22:60:0,60,900	0/1:2,14:16:42:399,0,42	0/0:7,0:7:21:0,21,228	./.:0,0:0:.:.	./.:0,0:0:.:.	./.:0,0:0:.:.	0/0:7,0:7:21:0,21,219	0/0:3,0:3:6:0,6,87	./.:0,0:0:.:.	./.:0,0:0:.:.	0/0:5,0:5:9:0,9,135	0/0:7,0:7:15:0,15,225	./.:0,0:0:.:.	0/1:1,3:4:33:80,0,33	./.:0,0:0:.:.	./.:0,0:0:.:.	1/1:0,17:17:51:507,51,0	0/0:8,0:8:21:0,21,226	./.:0,0:0:.:.	0/0:4,0:4:12:0,12,113	0/0:18,0:18:51:0,51,765	0/0:10,0:10:20:0,20,338	0/0:11,0:11:21:0,21,318	./.:0,0:0:.:.	./.:0,0:0:.:.	./.:0,0:0:.:.	./.:0,0:0:.:.	./.:0,0:0:.:.	./.:0,0:0:.:.	./.:0,0:0:.:.	./.:0,0:0:.:.	1/1:0,6:6:18:187,18,0	1/1:0,8:8:24:250,24,0	0/1:2,4:6:72:105,0,72	./.:0,0:0:.:.
Chr09	25247694	25247694	C	T	intergenic	RcuChr09m2100,RcuChr09m2101	.	.	Chr09	25247694	.	C	T	0/0:6,0:6:18:0,18,197	0/0:22,0:22:60:0,60,680	0/0:10,0:10:23:0,23,316	0/0:16,0:16:22:0,22,484	./.:0,0:0:.:.	./.:0,0:0:.:.	./.:0,0:0:.:.	./.:0,2:2:6:90,6,0	./.:0,2:2:6:49,6,0	./.:2,0:2:6:0,6,53	./.:0,0:0:.:.	./.:0,0:0:.:.	./.:0,2:2:6:56,6,0	./.:2,0:2:6:0,6,51	0/0:10,0:10:0:0,0,230	0/1:1,2:3:21:40,0,21	./.:2,0:2:6:0,6,61	0/0:7,0:7:21:0,21,209	./.:0,0:0:.:.	./.:1,0:1:3:0,3,32	./.:0,0:0:.:.	0/0:20,0:20:60:0,60,656	0/0:9,0:9:20:0,20,298	0/0:9,0:9:21:0,21,273	./.:0,2:2:6:49,6,0	./.:0,0:0:.:.	./.:0,0:0:.:.	./.:0,0:0:.:.	./.:0,0:0:.:.	0/1:4,3:7:58:58,0,145	./.:0,0:0:.:.	./.:0,0:0:.:.	0/0:10,0:10:30:0,30,287	0/0:11,0:11:27:0,27,327	./.:0,0:0:.:.	./.:0,0:0:.:.
Chr09	25248496	25248496	T	C	intergenic	RcuChr09m2100,RcuChr09m2101	.	.	Chr09	25248496	.	T	C	0/0:7,0:7:21:0,21,230	0/0:7,0:7:21:0,21,226	0/0:12,0:12:30:0,30,361	0/0:7,0:7:21:0,21,221	1/1:0,8:8:24:221,24,0	1/1:0,17:17:51:515,51,0	1/1:0,4:4:12:117,12,0	1/1:0,5:5:15:153,15,0	1/1:0,13:13:39:359,39,0	1/1:0,26:26:78:773,78,0	1/1:0,14:14:42:432,42,0	1/1:0,10:10:30:308,30,0	1/1:0,27:27:81:779,81,0	1/1:0,6:6:18:180,18,0	0/1:4,8:12:86:206,0,86	1/1:0,9:9:27:248,27,0	1/1:0,14:14:42:413,42,0	0/0:10,0:10:21:0,21,302	1/1:0,10:10:30:308,30,0	1/1:0,21:21:63:653,63,0	1/1:0,7:7:21:202,21,0	0/0:10,0:10:24:0,24,334	0/0:13,0:13:33:0,33,475	0/0:7,0:7:21:0,21,210	1/1:0,8:8:24:237,24,0	1/1:0,11:11:33:306,33,0	1/1:0,16:16:48:474,48,0	1/1:0,7:7:21:217,21,0	1/1:0,6:6:18:182,18,0	1/1:0,27:27:81:809,81,0	1/1:0,12:12:36:357,36,0	1/1:0,17:17:51:489,51,0	0/1:4,6:10:95:142,0,95	0/1:2,9:11:28:217,0,28	0/1:8,8:16:99:194,0,190	1/1:0,9:9:27:250,27,0
Chr09	25248530	25248530	A	T	intergenic	RcuChr09m2100,RcuChr09m2101	.	.	Chr09	25248530	.	A	T	0/0:7,0:7:21:0,21,230	0/0:8,0:8:21:0,21,255	0/0:12,0:12:30:0,30,361	0/0:7,0:7:21:0,21,221	1/1:0,8:8:24:360,24,0	1/1:0,15:15:45:656,45,0	1/1:0,4:4:12:180,12,0	1/1:0,5:5:15:225,15,0	1/1:0,8:8:24:360,24,0	1/1:1,22:23:67:955,67,0	1/1:0,13:13:42:610,42,0	1/1:0,10:10:30:431,30,0	1/1:0,30:30:90:1344,90,0	1/1:0,7:7:21:315,21,0	0/1:5,6:11:99:237,0,241	1/1:0,7:7:21:315,21,0	1/1:0,12:12:36:540,36,0	0/0:10,0:10:21:0,21,302	1/1:0,12:12:36:540,36,0	1/1:0,20:20:60:886,60,0	1/1:0,7:7:21:315,21,0	0/0:10,0:10:24:0,24,334	0/0:13,0:13:33:0,33,475	0/0:5,0:5:15:0,15,154	1/1:0,14:14:42:630,42,0	1/1:0,10:10:30:450,30,0	1/1:0,18:18:54:794,54,0	1/1:0,11:11:36:522,36,0	1/1:0,6:6:18:270,18,0	1/1:0,26:26:78:1154,78,0	1/1:0,10:10:30:450,30,0	1/1:0,21:21:63:940,63,0	0/1:7,4:11:99:147,0,333	0/1:4,12:16:99:519,0,163	0/1:9,7:16:99:267,0,434	1/1:0,10:10:30:445,30,0
Chr09	25248532	25248532	A	G	intergenic	RcuChr09m2100,RcuChr09m2101	.	.	Chr09	25248532	.	A	G	0/0:7,0:7:21:0,21,230	0/0:8,0:8:21:0,21,255	0/0:12,0:12:30:0,30,361	0/0:7,0:7:21:0,21,221	1/1:0,8:8:24:360,24,0	1/1:0,14:14:45:656,45,0	1/1:0,4:4:12:180,12,0	1/1:0,5:5:15:225,15,0	1/1:0,8:8:24:360,24,0	1/1:1,20:21:67:955,67,0	1/1:0,14:14:42:610,42,0	1/1:0,9:9:30:431,30,0	1/1:0,30:30:90:1344,90,0	1/1:0,7:7:21:315,21,0	0/1:5,6:11:99:237,0,241	1/1:0,7:7:21:315,21,0	1/1:0,12:12:36:540,36,0	0/0:10,0:10:21:0,21,302	1/1:0,12:12:36:540,36,0	1/1:0,19:19:60:886,60,0	1/1:0,7:7:21:315,21,0	0/0:10,0:10:24:0,24,334	0/0:13,0:13:33:0,33,475	0/0:5,0:5:15:0,15,154	1/1:0,14:14:42:630,42,0	1/1:0,10:10:30:450,30,0	1/1:0,17:17:54:794,54,0	1/1:0,12:12:36:522,36,0	1/1:0,6:6:18:270,18,0	1/1:0,25:25:78:1154,78,0	1/1:0,10:10:30:450,30,0	1/1:0,21:21:63:940,63,0	0/1:7,4:11:99:147,0,333	0/1:4,13:17:99:519,0,163	0/1:9,7:16:99:267,0,434	1/1:0,10:10:30:445,30,0
Chr09	25248719	25248719	C	T	intergenic	RcuChr09m2100,RcuChr09m2101	.	.	Chr09	25248719	.	C	T	0/0:7,0:7:21:0,21,230	0/0:8,0:8:21:0,21,255	0/0:15,0:15:29:0,29,441	0/0:7,0:7:21:0,21,226	0/0:10,0:10:24:0,24,316	0/1:5,6:11:99:156,0,110	0/0:7,0:7:21:0,21,199	0/0:6,0:6:18:0,18,160	0/0:8,0:8:21:0,21,226	1/1:0,26:26:78:1170,78,0	0/1:10,4:14:85:85,0,263	0/0:9,0:9:24:0,24,258	0/0:24,0:24:63:0,63,945	1/1:0,10:10:30:450,30,0	0/0:7,0:7:21:0,21,211	0/0:8,0:8:24:0,24,228	1/1:0,12:12:36:535,36,0	0/0:6,0:6:18:0,18,178	1/1:0,9:9:27:405,27,0	1/1:2,29:31:32:844,32,0	0/0:4,0:4:12:0,12,99	0/0:10,0:10:24:0,24,334	0/0:7,0:7:21:0,21,223	0/0:5,0:5:15:0,15,136	1/1:0,8:8:24:360,24,0	0/0:7,0:7:21:0,21,208	1/1:0,15:15:45:670,45,0	0/0:8,0:8:24:0,24,248	0/0:14,0:14:11:0,11,364	0/0:18,0:18:26:0,26,528	1/1:0,8:8:24:360,24,0	0/0:12,0:12:33:0,33,368	0/1:3,4:7:71:106,0,71	0/1:5,9:14:99:229,0,111	0/1:6,8:14:99:192,0,129	0/0:10,0:10:27:0,27,284
Chr09	25248843	25248843	G	A	intergenic	RcuChr09m2100,RcuChr09m2101	.	.	Chr09	25248843	.	G	A	0/0:7,0:7:21:0,21,230	0/0:7,0:7:21:0,21,223	1/1:0,21:21:63:651,63,0	0/0:7,0:7:21:0,21,226	0/0:10,0:10:24:0,24,316	0/0:8,0:8:21:0,21,227	0/0:8,0:8:21:0,21,224	0/0:4,0:4:9:0,9,123	0/0:7,0:7:21:0,21,204	0/0:20,0:20:57:0,57,855	0/0:10,0:10:30:0,30,294	0/0:7,0:7:21:0,21,213	0/0:23,0:23:66:0,66,697	0/0:6,0:6:12:0,12,180	0/1:6,3:9:65:65,0,237	0/0:5,0:5:9:0,9,135	0/0:11,0:11:30:0,30,316	1/1:0,10:10:30:304,30,0	0/0:12,0:12:30:0,30,360	0/0:23,0:23:66:0,66,826	0/0:8,0:8:21:0,21,227	0/0:7,0:7:21:0,21,233	0/0:7,0:7:21:0,21,223	0/0:7,0:7:21:0,21,205	0/0:7,0:7:21:0,21,212	0/0:11,0:11:30:0,30,305	0/0:8,0:8:21:0,21,229	0/0:8,0:8:21:0,21,212	0/0:12,0:12:30:0,30,365	0/0:16,0:16:22:0,22,462	0/0:7,0:7:21:0,21,207	0/0:11,0:11:30:0,30,322	0/1:5,3:8:70:70,0,195	0/1:7,8:15:99:204,0,270	0/1:6,8:14:99:208,0,228	0/0:10,0:10:27:0,27,275
Chr09	25248847	25248847	T	C	intergenic	RcuChr09m2100,RcuChr09m2101	.	.	Chr09	25248847	.	T	C	0/0:7,0:7:21:0,21,230	0/0:7,0:7:21:0,21,223	0/0:7,0:7:21:0,21,212	0/0:7,0:7:21:0,21,226	1/1:0,12:12:36:337,36,0	1/1:0,9:9:27:244,27,0	1/1:0,8:8:24:222,24,0	1/1:0,6:6:18:179,18,0	1/1:0,10:10:30:273,30,0	1/1:0,21:21:63:571,63,0	1/1:0,11:11:33:308,33,0	1/1:0,10:10:30:298,30,0	1/1:0,28:28:84:795,84,0	1/1:0,6:6:18:173,18,0	0/1:3,6:9:99:152,0,108	1/1:0,5:5:15:141,15,0	1/1:0,10:10:30:281,30,0	0/0:9,0:9:21:0,21,288	1/1:0,12:12:36:332,36,0	1/1:0,29:29:87:858,87,0	1/1:0,8:8:24:229,24,0	0/0:7,0:7:21:0,21,233	0/0:7,0:7:21:0,21,223	0/0:7,0:7:21:0,21,205	1/1:0,9:9:27:273,27,0	1/1:0,14:14:42:393,42,0	1/1:0,11:11:33:314,33,0	1/1:0,8:8:24:220,24,0	1/1:0,13:13:39:388,39,0	1/1:0,17:17:51:471,51,0	1/1:0,7:7:21:201,21,0	1/1:0,11:11:33:316,33,0	0/1:3,5:8:92:92,0,111	0/1:7,7:14:99:150,0,273	0/1:10,6:16:99:118,0,373	1/1:0,11:11:33:315,33,0
Chr09	25248901	25248901	A	T	intergenic	RcuChr09m2100,RcuChr09m2101	.	.	Chr09	25248901	.	A	T	0/0:7,0:7:21:0,21,230	0/0:7,0:7:21:0,21,223	0/0:7,0:7:21:0,21,212	0/0:6,0:6:18:0,18,187	1/1:0,11:11:33:336,33,0	1/1:0,9:9:27:277,27,0	1/1:0,7:7:21:211,21,0	1/1:0,6:6:18:165,18,0	1/1:0,10:10:30:302,30,0	1/1:0,19:19:57:588,57,0	1/1:0,11:11:33:336,33,0	1/1:0,7:7:21:218,21,0	1/1:0,28:28:84:823,84,0	1/1:0,7:7:21:214,21,0	0/1:2,4:6:43:91,0,43	1/1:0,10:10:30:294,30,0	1/1:0,8:8:24:244,24,0	0/0:8,0:8:18:0,18,270	1/1:0,5:5:15:154,15,0	1/1:0,27:27:81:842,81,0	1/1:0,10:10:30:302,30,0	0/0:7,0:7:21:0,21,233	0/0:7,0:7:18:0,18,270	0/0:7,0:7:21:0,21,205	1/1:0,7:7:21:221,21,0	1/1:0,10:10:30:273,30,0	1/1:0,10:10:30:305,30,0	1/1:0,15:15:45:463,45,0	1/1:0,11:11:33:329,33,0	1/1:0,13:13:39:386,39,0	1/1:0,9:9:27:271,27,0	1/1:0,10:10:30:273,30,0	0/1:2,7:9:36:175,0,36	0/1:6,3:9:68:68,0,158	0/1:5,5:10:99:124,0,123	1/1:0,8:8:24:245,24,0
Chr09	25248964	25248964	T	C	intergenic	RcuChr09m2100,RcuChr09m2101	.	.	Chr09	25248964	.	T	C	0/0:7,0:7:21:0,21,230	0/0:7,0:7:21:0,21,223	0/0:7,0:7:21:0,21,212	0/0:10,0:10:18:0,18,270	1/1:0,8:8:24:236,24,0	1/1:0,4:4:12:123,12,0	1/1:0,7:7:21:185,21,0	1/1:0,11:11:33:330,33,0	1/1:0,7:7:21:212,21,0	1/1:0,19:19:57:555,57,0	1/1:0,13:13:39:397,39,0	1/1:0,12:12:36:376,36,0	1/1:0,30:30:90:889,90,0	1/1:0,7:7:21:221,21,0	0/1:3,9:12:46:246,0,46	1/1:0,9:9:27:271,27,0	1/1:0,12:12:36:343,36,0	0/0:7,0:7:21:0,21,201	1/1:0,9:9:27:275,27,0	1/1:0,23:23:69:717,69,0	1/1:0,13:13:39:394,39,0	0/0:7,0:7:21:0,21,235	0/0:8,0:8:21:0,21,315	0/0:7,0:7:21:0,21,205	1/1:0,8:8:24:257,24,0	1/1:0,10:10:30:270,30,0	1/1:0,8:8:24:222,24,0	1/1:0,17:17:51:518,51,0	1/1:0,11:11:33:349,33,0	1/1:0,18:18:54:555,54,0	1/1:0,9:9:27:270,27,0	1/1:0,15:15:45:432,45,0	0/1:4,7:11:90:188,0,90	0/1:6,6:12:99:137,0,144	0/1:3,9:12:55:223,0,55	1/1:0,15:15:45:421,45,0
Chr09	25249067	25249067	A	C	intergenic	RcuChr09m2100,RcuChr09m2101	.	.	Chr09	25249067	.	A	C	0/0:20,0:20:60:0,60,674	0/0:7,0:7:21:0,21,223	0/0:7,0:7:21:0,21,212	0/0:9,0:9:24:0,24,281	./.:0,2:2:6:61,6,0	1/1:0,13:13:39:369,39,0	1/1:0,13:13:39:350,39,0	1/1:0,20:20:60:572,60,0	1/1:0,9:9:27:260,27,0	1/1:0,20:20:60:592,60,0	1/1:0,11:11:33:343,33,0	1/1:0,14:14:42:425,42,0	1/1:0,30:30:90:858,90,0	1/1:0,13:13:39:380,39,0	0/1:4,7:11:82:176,0,82	1/1:0,6:6:18:183,18,0	1/1:0,9:9:27:249,27,0	0/0:7,0:7:21:0,21,201	1/1:0,13:13:39:384,39,0	1/1:0,24:24:72:744,72,0	1/1:0,19:19:57:554,57,0	0/0:7,0:7:21:0,21,235	0/0:15,0:15:33:0,33,495	0/0:7,0:7:21:0,21,205	1/1:0,7:7:21:219,21,0	1/1:0,12:12:35:297,35,0	1/1:0,14:14:42:395,42,0	1/1:0,15:15:45:434,45,0	1/1:0,11:11:33:332,33,0	1/1:0,15:15:45:447,45,0	1/1:0,9:9:27:261,27,0	1/1:0,18:18:54:539,54,0	0/1:5,8:13:99:205,0,114	0/0:6,0:6:0:0,0,124	0/1:8,9:17:99:213,0,182	1/1:0,18:18:54:507,54,0
Chr09	25249138	25249138	C	T	intergenic	RcuChr09m2100,RcuChr09m2101	.	.	Chr09	25249138	.	C	T	0/0:7,0:7:21:0,21,231	0/0:7,0:7:21:0,21,223	0/0:9,0:9:18:0,18,270	0/0:9,0:9:24:0,24,281	1/1:0,9:9:27:262,27,0	1/1:0,12:12:36:371,36,0	1/1:0,6:6:18:179,18,0	1/1:0,18:18:54:552,54,0	1/1:0,15:15:45:456,45,0	1/1:0,17:17:51:506,51,0	1/1:0,13:13:39:384,39,0	1/1:0,14:14:42:435,42,0	1/1:0,24:24:72:723,72,0	1/1:0,9:9:27:254,27,0	0/1:6,11:17:99:282,0,134	1/1:0,6:6:18:184,18,0	1/1:0,10:10:30:306,30,0	0/0:10,0:10:27:0,27,314	1/1:0,14:14:42:426,42,0	1/1:0,22:22:66:654,66,0	1/1:0,16:16:48:458,48,0	0/0:7,0:7:21:0,21,235	0/0:11,0:11:30:0,30,362	0/0:7,0:7:21:0,21,205	./.:0,2:2:6:64,6,0	1/1:0,11:11:33:334,33,0	1/1:0,9:9:27:274,27,0	1/1:0,11:11:33:333,33,0	1/1:0,3:3:9:93,9,0	1/1:0,19:19:57:561,57,0	1/1:0,12:12:36:377,36,0	1/1:0,19:19:57:544,57,0	0/1:5,7:12:99:178,0,109	0/1:7,3:10:64:64,0,161	0/1:6,9:15:99:220,0,124	1/1:0,17:17:51:499,51,0
Chr09	25249276	25249276	A	G	intergenic	RcuChr09m2100,RcuChr09m2101	.	.	Chr09	25249276	.	A	G	0/0:7,0:7:21:0,21,231	0/0:7,0:7:21:0,21,227	1/1:0,9:9:27:286,27,0	0/0:10,0:10:27:0,27,325	1/1:0,10:10:30:290,30,0	1/1:0,14:14:42:416,42,0	1/1:0,13:13:39:379,39,0	1/1:0,21:21:63:651,63,0	1/1:0,18:18:54:528,54,0	1/1:0,16:16:48:477,48,0	1/1:0,10:10:30:304,30,0	1/1:0,6:6:18:189,18,0	1/1:0,21:21:63:662,63,0	1/1:0,7:7:21:208,21,0	1/1:0,18:18:54:555,54,0	1/1:0,6:6:18:181,18,0	1/1:0,8:8:24:235,24,0	1/1:0,16:16:48:480,48,0	1/1:0,14:14:42:420,42,0	1/1:0,26:26:78:820,78,0	1/1:0,11:11:33:339,33,0	0/0:7,0:7:21:0,21,235	0/0:8,0:8:21:0,21,270	1/1:0,14:14:42:439,42,0	1/1:0,3:3:9:93,9,0	1/1:0,10:10:30:307,30,0	1/1:0,14:14:42:429,42,0	1/1:0,11:11:33:343,33,0	1/1:0,18:18:54:553,54,0	1/1:0,23:23:69:688,69,0	1/1:0,11:11:33:344,33,0	1/1:0,19:19:57:567,57,0	1/1:0,13:13:39:397,39,0	1/1:0,10:10:30:313,30,0	1/1:0,7:7:21:219,21,0	1/1:0,16:16:48:490,48,0
Chr09	25249377	25249377	C	T	intergenic	RcuChr09m2100,RcuChr09m2101	.	.	Chr09	25249377	.	C	T	./.:2,0:2:6:0,6,67	0/0:7,0:7:21:0,21,227	0/0:6,0:6:15:0,15,190	0/0:10,0:10:27:0,27,325	1/1:0,7:7:21:214,21,0	1/1:0,8:8:24:242,24,0	1/1:0,7:7:21:201,21,0	1/1:0,12:12:36:356,36,0	1/1:0,20:20:60:600,60,0	1/1:0,14:14:42:437,42,0	1/1:0,14:14:42:427,42,0	1/1:0,10:10:30:307,30,0	1/1:0,30:30:90:893,90,0	1/1:0,10:10:30:296,30,0	0/1:8,6:14:99:141,0,214	1/1:0,7:7:21:212,21,0	1/1:0,6:6:18:183,18,0	0/0:20,0:20:51:0,51,765	1/1:0,6:6:18:189,18,0	1/1:0,16:16:48:514,48,0	1/1:0,13:13:39:401,39,0	0/0:8,0:8:21:0,21,315	0/0:8,0:8:21:0,21,270	0/0:13,0:13:32:0,32,406	1/1:0,3:3:9:93,9,0	1/1:0,15:15:45:441,45,0	1/1:0,12:12:36:342,36,0	1/1:0,9:9:27:277,27,0	1/1:0,14:14:42:401,42,0	1/1:0,25:25:75:741,75,0	1/1:0,4:4:12:129,12,0	1/1:0,22:22:66:652,66,0	0/1:8,4:12:87:87,0,203	0/1:4,5:9:98:128,0,98	0/1:3,7:10:56:183,0,56	1/1:0,18:18:54:513,54,0
Chr09	25249536	25249536	T	A	intergenic	RcuChr09m2100,RcuChr09m2101	.	.	Chr09	25249536	.	T	A	0/0:6,0:6:18:0,18,195	0/0:15,0:15:45:0,45,3464	0/0:14,0:14:0:0,0,82	0/0:13,0:13:42:0,42,2578	0/0:4,0:4:12:0,12,112	0/0:9,0:9:21:0,21,288	0/0:7,0:7:21:0,21,205	0/0:9,0:9:27:0,27,266	0/0:12,0:12:33:0,33,353	0/0:21,0:21:60:0,60,670	0/0:8,0:8:21:0,21,223	0/0:8,0:8:24:0,24,233	0/0:24,0:24:66:0,66,860	0/0:8,0:8:24:0,24,244	0/1:11,2:13:51:51,0,456	0/0:13,0:13:0:0,0,200	0/0:6,0:6:18:0,18,270	0/0:18,1:19:12:0,12,4794	0/0:5,0:5:15:0,15,142	0/0:22,0:22:60:0,60,672	0/0:7,0:7:21:0,21,203	0/1:13,1:14:3:3,0,2344	0/1:14,4:18:99:126,0,4426	0/0:15,1:16:6:0,6,3189	./.:2,0:2:6:0,6,60	0/0:10,0:10:27:0,27,306	0/0:21,0:21:0:0,0,312	0/0:9,0:9:21:0,21,256	0/0:11,0:11:30:0,30,438	0/0:34,0:34:0:0,0,499	0/0:9,0:9:24:0,24,266	0/1:18,4:22:99:114,0,744	0/1:12,1:13:6:6,0,501	0/1:9,1:10:15:15,0,375	0/1:17,2:19:33:33,0,739	0/0:19,0:19:0:0,0,152
Chr09	25249538	25249538	A	C	intergenic	RcuChr09m2100,RcuChr09m2101	.	.	Chr09	25249538	.	A	C	0/0:6,0:6:18:0,18,195	0/0:14,0:14:45:0,45,3464	0/0:14,0:14:0:0,0,79	0/0:14,0:14:42:0,42,2578	0/0:4,0:4:12:0,12,112	0/0:9,0:9:21:0,21,288	0/0:7,0:7:21:0,21,205	0/0:9,0:9:27:0,27,266	0/0:20,0:20:60:0,60,566	0/0:21,0:21:60:0,60,670	0/0:8,0:8:21:0,21,223	0/0:8,0:8:24:0,24,233	0/0:24,0:24:66:0,66,860	0/0:10,0:10:18:0,18,270	0/1:11,2:13:51:51,0,456	0/0:13,0:13:0:0,0,199	0/0:6,0:6:18:0,18,270	0/0:18,1:19:12:0,12,4794	0/0:5,0:5:15:0,15,142	0/0:22,0:22:60:0,60,672	0/0:7,0:7:21:0,21,203	0/1:13,1:14:3:3,0,2344	0/1:14,4:18:99:123,0,4899	0/0:16,1:17:9:0,9,3416	./.:2,0:2:6:0,6,60	0/0:10,0:10:27:0,27,306	0/0:20,0:20:0:0,0,355	0/0:9,0:9:21:0,21,256	0/0:11,0:11:30:0,30,438	0/0:34,0:34:0:0,0,549	0/0:9,0:9:24:0,24,266	0/1:18,4:22:99:108,0,828	0/1:12,1:13:6:6,0,501	0/1:9,1:10:12:12,0,417	0/1:17,2:19:33:33,0,739	0/0:19,0:19:0:0,0,155
Chr09	25249558	25249558	C	A	intergenic	RcuChr09m2100,RcuChr09m2101	.	.	Chr09	25249558	.	C	A	0/0:6,0:6:18:0,18,195	0/0:12,0:12:39:0,39,3341	0/0:12,0:12:0:0,0,63	0/0:14,0:14:42:0,42,2520	0/0:7,0:7:21:0,21,198	0/0:9,0:9:21:0,21,288	0/0:7,0:7:21:0,21,205	0/0:9,0:9:27:0,27,266	0/0:20,0:20:60:0,60,566	0/0:14,0:14:35:0,35,429	0/0:8,0:8:21:0,21,223	0/0:11,0:11:33:0,33,340	0/0:24,0:24:66:0,66,860	0/0:8,0:8:21:0,21,247	0/1:12,2:14:48:48,0,498	0/0:13,0:13:0:0,0,193	0/0:7,0:7:21:0,21,315	0/0:14,1:15:9:0,9,5377	0/0:8,0:8:21:0,21,234	0/0:21,0:21:51:0,51,765	0/0:7,0:7:21:0,21,203	0/1:8,1:9:12:12,0,2400	0/1:13,4:17:99:129,0,4986	0/1:12,1:13:6:6,0,2959	./.:2,0:2:6:0,6,60	0/0:10,0:10:27:0,27,306	0/0:22,0:22:0:0,0,462	0/0:9,0:9:21:0,21,256	0/0:11,0:11:12:0,12,274	0/0:32,0:32:0:0,0,613	0/0:9,0:9:24:0,24,266	0/1:19,4:23:99:108,0,828	0/1:11,1:12:9:9,0,459	0/1:7,1:8:21:21,0,291	0/1:20,2:22:24:24,0,865	0/0:17,0:17:0:0,0,207
Chr09	25249560	25249560	A	G	intergenic	RcuChr09m2100,RcuChr09m2101	.	.	Chr09	25249560	.	A	G	0/0:6,0:6:18:0,18,195	0/0:13,0:13:39:0,39,3341	0/0:12,0:12:0:0,0,63	0/0:14,0:14:42:0,42,2520	0/0:3,0:3:6:0,6,90	0/0:9,0:9:21:0,21,288	0/0:7,0:7:21:0,21,205	0/0:9,0:9:27:0,27,266	0/0:20,0:20:60:0,60,566	0/0:14,0:14:35:0,35,429	0/0:8,0:8:21:0,21,223	0/0:11,0:11:33:0,33,340	0/0:24,0:24:66:0,66,860	0/0:8,0:8:21:0,21,247	0/1:12,2:14:48:48,0,498	0/0:13,0:13:0:0,0,191	0/0:7,0:7:21:0,21,315	0/0:16,1:17:6:0,6,5246	0/0:8,0:8:21:0,21,234	0/0:21,0:21:51:0,51,765	0/0:7,0:7:21:0,21,203	0/1:9,1:10:15:15,0,2270	0/1:13,3:16:99:129,0,4986	0/1:12,1:13:6:6,0,2959	./.:2,0:2:6:0,6,60	0/0:10,0:10:27:0,27,306	0/0:20,0:20:0:0,0,408	0/0:9,0:9:21:0,21,256	0/0:7,0:7:21:0,21,204	0/0:33,0:33:0:0,0,624	0/0:9,0:9:24:0,24,266	0/1:20,4:24:99:108,0,828	0/1:10,1:11:9:9,0,459	0/1:7,1:8:18:18,0,333	0/1:20,2:22:21:21,0,907	0/0:17,0:17:0:0,0,212
Chr09	25249659	25249659	C	T	intergenic	RcuChr09m2100,RcuChr09m2101	.	.	Chr09	25249659	.	C	T	0/0:7,0:7:21:0,21,233	0/0:11,0:11:22:0,22,286	0/0:10,0:10:0:0,0,254	0/0:11,0:11:30:0,30,346	1/1:0,3:3:9:92,9,0	1/1:0,10:10:30:310,30,0	1/1:0,10:10:30:283,30,0	1/1:0,14:14:42:415,42,0	1/1:0,17:17:51:473,51,0	1/1:0,14:14:42:425,42,0	1/1:0,9:9:27:276,27,0	1/1:0,13:13:39:378,39,0	1/1:0,25:25:75:756,75,0	1/1:0,13:13:39:394,39,0	0/1:2,3:5:47:77,0,47	1/1:0,17:17:51:484,51,0	1/1:0,8:8:24:232,24,0	0/0:12,0:12:36:0,36,351	1/1:0,13:13:39:388,39,0	1/1:0,27:27:81:803,81,0	1/1:0,14:14:42:408,42,0	0/0:21,0:21:60:0,60,695	0/0:7,0:7:21:0,21,220	0/0:7,0:7:21:0,21,202	1/1:0,6:6:18:173,18,0	1/1:0,17:17:51:506,51,0	1/1:0,11:11:33:332,33,0	1/1:0,12:12:36:363,36,0	1/1:0,9:9:27:280,27,0	1/1:0,21:21:63:634,63,0	1/1:0,17:17:51:495,51,0	1/1:0,16:16:48:456,48,0	0/1:7,8:15:99:176,0,152	0/1:6,5:11:99:123,0,152	0/1:4,8:12:88:207,0,88	1/1:0,11:11:33:334,33,0
Chr09	25249727	25249727	A	G	intergenic	RcuChr09m2100,RcuChr09m2101	.	.	Chr09	25249727	.	A	G	0/0:7,0:7:21:0,21,235	0/0:12,0:12:36:0,36,365	0/0:9,0:9:25:0,25,285	0/0:11,0:11:30:0,30,346	1/1:0,7:7:20:141,20,0	1/1:0,13:13:39:377,39,0	1/1:0,11:11:33:306,33,0	1/1:0,11:11:33:319,33,0	1/1:0,15:15:45:418,45,0	1/1:0,17:17:51:486,51,0	1/1:0,11:11:33:306,33,0	1/1:0,10:10:30:296,30,0	1/1:0,19:19:57:548,57,0	1/1:0,11:11:33:302,33,0	0/1:5,5:10:99:115,0,125	1/1:0,12:12:36:347,36,0	1/1:0,8:8:24:219,24,0	0/0:12,0:12:36:0,36,351	1/1:0,15:15:45:415,45,0	1/1:0,21:21:63:622,63,0	1/1:0,9:9:27:259,27,0	0/0:13,0:13:30:0,30,444	0/0:7,0:7:18:0,18,270	0/0:7,0:7:21:0,21,219	1/1:0,5:5:15:152,15,0	1/1:0,18:18:54:513,54,0	1/1:0,10:10:30:277,30,0	1/1:0,12:12:35:299,35,0	1/1:0,11:11:33:290,33,0	1/1:0,17:17:51:483,51,0	1/1:0,14:14:42:406,42,0	1/1:0,11:11:33:316,33,0	0/1:7,5:12:93:93,0,181	0/1:3,8:11:60:203,0,60	0/1:6,6:12:99:127,0,150	1/1:0,12:12:36:334,36,0
Chr09	25249885	25249885	A	G	intergenic	RcuChr09m2100,RcuChr09m2101	.	.	Chr09	25249885	.	A	G	0/0:7,0:7:21:0,21,201	0/0:11,0:11:30:0,30,336	0/0:20,0:20:60:0,60,621	0/0:8,0:8:21:0,21,256	0/0:7,0:7:21:0,21,203	0/1:2,8:10:31:214,0,31	0/0:10,0:10:27:0,27,292	0/0:7,0:7:21:0,21,217	0/0:7,0:7:21:0,21,179	1/1:0,18:18:54:541,54,0	0/1:3,3:6:74:74,0,75	0/0:7,0:7:21:0,21,211	0/0:21,0:21:60:0,60,691	1/1:0,15:15:45:442,45,0	0/0:4,0:4:9:0,9,118	0/0:5,0:5:9:0,9,135	1/1:0,18:18:54:511,54,0	0/0:20,0:20:60:0,60,588	1/1:0,13:13:39:383,39,0	0/1:10,20:30:99:531,0,226	0/0:7,0:7:21:0,21,202	0/0:8,0:8:21:0,21,269	0/0:7,0:7:21:0,21,230	0/0:7,0:7:21:0,21,220	1/1:0,7:7:21:212,21,0	0/0:18,0:18:39:0,39,522	1/1:0,17:17:51:506,51,0	0/0:7,0:7:21:0,21,207	0/0:8,0:8:21:0,21,290	0/0:13,0:13:33:0,33,401	1/1:0,15:15:45:449,45,0	0/0:21,0:21:57:0,57,855	0/1:6,4:10:93:93,0,161	0/1:2,4:6:42:102,0,42	0/1:8,5:13:99:115,0,195	0/0:9,0:9:27:0,27,258
Chr09	25249927	25249927	G	A	intergenic	RcuChr09m2100,RcuChr09m2101	.	.	Chr09	25249927	.	G	A	0/0:7,0:7:21:0,21,201	0/0:11,0:11:30:0,30,336	0/0:21,0:21:54:0,54,810	0/0:8,0:8:21:0,21,256	1/1:0,10:10:30:298,30,0	1/1:0,7:7:21:206,21,0	1/1:0,15:15:45:422,45,0	1/1:0,6:6:18:187,18,0	1/1:0,9:9:27:275,27,0	1/1:0,20:20:60:596,60,0	1/1:0,8:8:24:252,24,0	1/1:0,12:12:36:371,36,0	1/1:0,24:24:72:716,72,0	1/1:0,12:12:36:366,36,0	0/0:5,0:5:0:0,0,75	1/1:0,10:10:30:303,30,0	1/1:0,18:18:54:527,54,0	0/0:21,0:21:60:0,60,616	1/1:0,12:12:36:358,36,0	1/1:0,26:26:78:811,78,0	1/1:0,5:5:15:155,15,0	0/0:8,0:8:21:0,21,269	0/0:7,0:7:21:0,21,230	0/0:7,0:7:21:0,21,220	1/1:0,8:8:24:258,24,0	1/1:0,19:19:57:580,57,0	1/1:0,17:17:51:510,51,0	1/1:0,10:10:30:307,30,0	1/1:0,9:9:27:276,27,0	1/1:0,17:17:51:509,51,0	1/1:0,17:17:51:512,51,0	1/1:0,21:21:63:599,63,0	0/1:6,5:11:99:123,0,135	0/1:2,3:5:23:78,0,23	0/1:8,5:13:99:115,0,188	1/1:0,12:12:36:331,36,0
Chr09	25250059	25250059	T	A	intergenic	RcuChr09m2100,RcuChr09m2101	.	.	Chr09	25250059	.	T	A	0/0:9,0:9:21:0,21,292	./.:2,0:2:6:0,6,52	0/0:11,0:11:27:0,27,380	0/0:6,0:6:18:0,18,194	1/1:0,8:8:24:245,24,0	1/1:0,14:14:42:424,42,0	1/1:0,18:18:54:519,54,0	1/1:0,11:11:33:346,33,0	1/1:0,9:9:27:277,27,0	1/1:0,15:15:45:467,45,0	1/1:0,12:12:36:374,36,0	1/1:0,18:18:54:524,54,0	1/1:0,28:28:84:819,84,0	1/1:0,9:9:27:305,27,0	0/1:6,6:12:99:147,0,136	1/1:0,8:8:24:222,24,0	1/1:0,13:13:39:370,39,0	0/0:13,0:13:33:0,33,392	1/1:0,13:13:39:380,39,0	1/1:0,19:19:57:610,57,0	1/1:0,6:6:18:185,18,0	0/0:8,0:8:21:0,21,248	0/0:7,0:7:21:0,21,220	0/0:9,0:9:27:0,27,270	1/1:0,8:8:24:255,24,0	1/1:0,19:19:57:571,57,0	1/1:0,12:12:36:347,36,0	1/1:0,16:16:48:498,48,0	1/1:0,7:7:21:220,21,0	1/1:0,13:13:39:402,39,0	1/1:0,12:12:36:375,36,0	1/1:0,17:17:51:509,51,0	0/1:2,9:11:27:231,0,27	0/1:7,4:11:93:93,0,187	0/1:4,4:8:82:82,0,100	1/1:0,10:10:30:296,30,0
Chr09	25250088	25250088	A	C	intergenic	RcuChr09m2100,RcuChr09m2101	.	.	Chr09	25250088	.	A	C	0/0:9,0:9:21:0,21,292	./.:2,0:2:6:0,6,52	0/0:11,0:11:27:0,27,380	0/0:7,0:7:21:0,21,215	1/1:0,8:8:24:331,24,0	1/1:0,16:16:48:700,48,0	1/1:0,16:16:48:705,48,0	1/1:0,12:12:36:499,36,0	1/1:0,11:11:33:451,33,0	1/1:0,17:17:51:737,51,0	1/1:0,11:11:33:440,33,0	1/1:0,20:20:60:872,60,0	1/1:0,20:20:60:842,60,0	1/1:0,12:12:36:540,36,0	0/1:7,8:15:99:187,0,156	1/1:0,9:9:27:364,27,0	1/1:0,14:14:45:650,45,0	0/0:13,0:13:33:0,33,392	1/1:0,10:10:30:421,30,0	1/1:0,19:19:60:857,60,0	1/1:0,6:6:18:227,18,0	0/0:8,0:8:21:0,21,248	0/0:7,0:7:21:0,21,237	0/0:9,0:9:27:0,27,270	1/1:0,11:11:33:481,33,0	1/1:0,28:28:87:1228,87,0	1/1:0,10:10:30:434,30,0	1/1:0,12:12:36:477,36,0	1/1:0,9:9:27:391,27,0	1/1:0,13:13:39:556,39,0	1/1:0,6:6:18:255,18,0	1/1:0,19:19:57:819,57,0	0/1:3,8:11:47:195,0,47	0/1:6,5:11:99:119,0,153	0/1:4,4:8:85:85,0,99	1/1:0,10:10:30:414,30,0
Chr09	25250113	25250113	A	G	intergenic	RcuChr09m2100,RcuChr09m2101	.	.	Chr09	25250113	.	A	G	0/0:9,0:9:21:0,21,292	./.:2,0:2:6:0,6,52	1/1:0,17:17:51:534,51,0	0/0:7,0:7:21:0,21,215	1/1:0,9:9:27:400,27,0	1/1:0,16:16:48:720,48,0	1/1:0,17:17:51:765,51,0	1/1:0,11:11:33:481,33,0	1/1:0,12:12:36:540,36,0	1/1:0,16:16:48:720,48,0	1/1:0,9:9:27:394,27,0	1/1:0,22:22:66:990,66,0	1/1:0,22:22:66:990,66,0	1/1:0,12:12:36:540,36,0	1/1:0,13:13:39:470,39,0	1/1:0,7:7:21:315,21,0	1/1:0,16:16:48:709,48,0	1/1:0,14:14:42:404,42,0	1/1:0,10:10:30:450,30,0	1/1:0,25:25:75:1125,75,0	1/1:0,3:3:9:135,9,0	0/0:8,0:8:21:0,21,248	0/0:3,0:3:6:0,6,90	1/1:0,9:9:27:275,27,0	1/1:0,10:10:30:450,30,0	1/1:0,27:27:84:1229,84,0	1/1:0,11:11:33:495,33,0	1/1:0,11:11:36:526,36,0	1/1:0,10:10:30:450,30,0	1/1:0,14:14:42:630,42,0	1/1:0,7:7:24:345,24,0	1/1:0,21:21:63:945,63,0	1/1:0,10:10:30:368,30,0	1/1:0,10:10:30:377,30,0	1/1:0,11:11:36:429,36,0	1/1:0,9:9:27:405,27,0
Chr09	25250131	25250131	C	T	intergenic	RcuChr09m2100,RcuChr09m2101	.	.	Chr09	25250131	.	C	T	0/0:9,0:9:21:0,21,292	./.:2,0:2:6:0,6,52	0/0:14,0:14:39:0,39,441	0/0:7,0:7:21:0,21,215	1/1:0,8:8:24:355,24,0	1/1:0,17:17:51:719,51,0	1/1:0,17:17:51:745,51,0	1/1:0,9:9:27:378,27,0	1/1:0,11:11:33:495,33,0	1/1:0,16:16:48:708,48,0	1/1:0,10:10:30:425,30,0	1/1:0,25:25:75:1049,75,0	1/1:0,24:24:75:1059,75,0	1/1:0,13:13:39:539,39,0	0/1:6,5:11:99:110,0,144	1/1:0,8:8:24:334,24,0	1/1:0,15:15:45:663,45,0	0/0:14,0:14:39:0,39,412	1/1:0,11:11:33:454,33,0	1/1:0,22:22:72:1047,72,0	1/1:0,3:3:9:135,9,0	0/0:8,0:8:21:0,21,248	0/0:3,0:3:6:0,6,90	0/0:8,0:8:21:0,21,240	1/1:0,11:11:33:469,33,0	1/1:0,27:27:81:1195,81,0	1/1:0,10:10:30:434,30,0	1/1:0,10:10:30:422,30,0	1/1:0,8:8:24:360,24,0	1/1:0,14:14:42:630,42,0	1/1:0,10:10:30:409,30,0	1/1:0,19:19:57:855,57,0	0/1:4,5:9:91:132,0,91	0/1:5,3:8:71:71,0,127	0/1:7,7:14:99:181,0,164	1/1:0,8:8:24:360,24,0
Chr09	25250198	25250198	C	T	intergenic	RcuChr09m2100,RcuChr09m2101	.	.	Chr09	25250198	.	C	T	0/0:9,0:9:21:0,21,292	0/0:3,0:3:9:0,9,90	0/0:14,0:14:39:0,39,441	0/0:7,0:7:21:0,21,215	1/1:0,6:6:18:183,18,0	1/1:0,23:23:69:666,69,0	1/1:0,13:13:39:400,39,0	1/1:0,8:8:24:245,24,0	1/1:0,13:13:39:387,39,0	1/1:0,15:15:45:456,45,0	1/1:0,11:11:33:343,33,0	1/1:0,24:24:72:725,72,0	1/1:0,28:28:84:871,84,0	1/1:0,7:7:21:205,21,0	0/1:5,7:12:99:177,0,114	1/1:0,11:11:33:325,33,0	1/1:0,8:8:24:244,24,0	0/0:14,0:14:39:0,39,412	1/1:0,7:7:21:217,21,0	1/1:0,21:21:63:660,63,0	1/1:0,6:6:18:183,18,0	0/0:8,0:8:21:0,21,248	0/0:7,0:7:21:0,21,233	0/0:8,0:8:21:0,21,240	1/1:0,10:10:30:319,30,0	1/1:0,23:23:69:689,69,0	1/1:0,8:8:24:243,24,0	1/1:0,10:10:30:306,30,0	1/1:0,12:12:36:374,36,0	1/1:0,11:11:33:310,33,0	1/1:0,10:10:30:313,30,0	1/1:0,15:15:45:458,45,0	0/1:5,2:7:27:27,0,117	0/0:7,0:7:0:0,0,152	0/1:5,5:10:99:125,0,122	1/1:0,11:11:33:336,33,0
Chr09	25250265	25250265	T	C	intergenic	RcuChr09m2100,RcuChr09m2101	.	.	Chr09	25250265	.	T	C	0/0:7,0:7:21:0,21,231	0/0:3,0:3:9:0,9,90	0/0:14,0:14:39:0,39,441	0/0:7,0:7:21:0,21,212	0/0:7,0:7:21:0,21,207	0/1:11,12:23:99:293,0,251	0/0:8,0:8:21:0,21,217	0/0:7,0:7:21:0,21,213	0/0:8,0:8:21:0,21,230	1/1:0,21:21:63:945,63,0	0/1:3,4:7:75:100,0,75	0/0:10,0:10:21:0,21,307	0/0:22,0:22:60:0,60,900	1/1:0,9:9:27:405,27,0	0/0:7,0:7:18:0,18,270	0/0:8,0:8:24:0,24,231	1/1:0,7:7:21:301,21,0	0/0:14,0:14:39:0,39,412	1/1:0,6:6:18:255,18,0	0/1:10,11:21:99:279,0,224	0/0:4,0:4:12:0,12,115	0/0:12,0:12:36:0,36,383	0/0:9,0:9:21:0,21,315	0/0:8,0:8:21:0,21,240	1/1:0,9:9:27:405,27,0	0/0:17,0:17:48:0,48,720	1/1:0,9:9:30:421,30,0	0/0:10,0:10:24:0,24,282	0/0:11,0:11:30:0,30,327	0/0:20,0:20:60:0,60,601	1/1:0,8:8:24:360,24,0	0/0:19,0:19:54:0,54,562	0/1:6,2:8:66:66,0,246	0/1:8,6:14:99:228,0,426	0/1:3,4:7:99:139,0,101	0/0:9,0:9:24:0,24,271
Chr09	25250275	25250275	C	A	intergenic	RcuChr09m2100,RcuChr09m2101	.	.	Chr09	25250275	.	C	A	0/0:7,0:7:21:0,21,231	0/0:7,0:7:21:0,21,208	0/0:21,0:21:60:0,60,900	0/0:7,0:7:21:0,21,212	1/1:0,9:9:27:276,27,0	1/1:0,23:23:69:855,69,0	1/1:0,9:9:27:263,27,0	1/1:0,9:9:27:278,27,0	1/1:0,10:10:30:306,30,0	1/1:0,21:21:63:945,63,0	1/1:0,5:5:15:184,15,0	1/1:0,12:12:36:356,36,0	1/1:0,22:22:66:654,66,0	1/1:0,9:9:27:405,27,0	0/1:2,5:7:40:131,0,40	1/1:0,11:11:33:324,33,0	1/1:0,7:7:24:332,24,0	0/0:14,0:14:39:0,39,412	1/1:0,6:6:18:257,18,0	1/1:0,23:23:72:858,72,0	1/1:0,6:6:18:182,18,0	0/0:12,0:12:36:0,36,383	0/0:7,0:7:21:0,21,228	0/0:8,0:8:21:0,21,240	1/1:0,9:9:27:405,27,0	1/1:0,19:19:57:555,57,0	1/1:0,10:10:33:451,33,0	1/1:0,10:10:30:294,30,0	1/1:0,12:12:36:360,36,0	1/1:0,24:24:72:702,72,0	1/1:0,10:10:30:414,30,0	1/1:0,21:21:63:628,63,0	0/1:7,3:10:91:91,0,270	0/1:7,6:13:99:231,0,396	0/1:2,3:5:72:142,0,72	1/1:0,14:14:42:402,42,0
Chr09	25250394	25250394	T	C	intergenic	RcuChr09m2100,RcuChr09m2101	.	.	Chr09	25250394	.	T	C	0/0:8,0:8:21:0,21,248	./.:2,0:2:6:0,6,65	0/0:8,0:8:20:0,20,254	0/0:7,0:7:21:0,21,208	1/1:0,7:7:21:215,21,0	1/1:0,21:21:63:625,63,0	1/1:0,12:12:36:355,36,0	1/1:0,7:7:21:214,21,0	1/1:0,16:16:48:460,48,0	1/1:0,16:16:48:481,48,0	1/1:0,15:15:45:465,45,0	1/1:0,9:9:27:262,27,0	1/1:0,35:35:99:1036,105,0	1/1:0,4:4:12:122,12,0	0/1:5,7:12:99:183,0,119	1/1:0,11:11:33:333,33,0	1/1:0,10:10:30:294,30,0	0/0:8,0:8:20:0,20,214	1/1:0,3:3:9:95,9,0	1/1:0,33:33:99:1023,99,0	1/1:0,8:8:24:228,24,0	0/0:10,0:10:21:0,21,315	0/0:7,0:7:21:0,21,228	0/0:8,0:8:21:0,21,240	1/1:0,14:14:42:438,42,0	1/1:0,17:17:51:479,51,0	1/1:0,11:11:33:305,33,0	1/1:0,12:12:36:357,36,0	1/1:0,10:10:30:304,30,0	1/1:0,19:19:57:543,57,0	1/1:0,15:15:45:469,45,0	1/1:0,13:13:39:388,39,0	0/1:7,3:10:63:63,0,177	0/1:4,6:10:97:148,0,97	0/1:5,6:11:99:139,0,123	1/1:0,17:17:51:488,51,0
Chr09	25250587	25250587	C	T	intergenic	RcuChr09m2100,RcuChr09m2101	.	.	Chr09	25250587	.	C	T	0/0:19,0:19:54:0,54,623	0/0:7,0:7:21:0,21,214	0/0:8,0:8:20:0,20,254	0/0:7,0:7:21:0,21,197	1/1:0,6:6:18:186,18,0	1/1:0,10:10:30:312,30,0	1/1:0,8:8:24:235,24,0	1/1:0,13:13:39:405,39,0	1/1:0,17:17:51:499,51,0	1/1:0,20:20:60:589,60,0	1/1:0,17:17:51:534,51,0	1/1:0,9:9:27:264,27,0	1/1:0,21:21:63:622,63,0	1/1:0,10:10:30:282,30,0	0/1:9,12:21:99:281,0,196	1/1:0,19:19:57:547,57,0	1/1:0,5:5:15:155,15,0	0/0:7,0:7:21:0,21,191	1/1:0,7:7:21:191,21,0	1/1:0,21:21:63:637,63,0	1/1:0,9:9:27:267,27,0	0/0:13,0:13:36:0,36,455	0/0:7,0:7:21:0,21,228	0/0:8,0:8:21:0,21,314	1/1:0,14:14:42:442,42,0	1/1:0,9:9:27:265,27,0	1/1:0,16:16:48:478,48,0	1/1:0,8:8:24:237,24,0	1/1:0,10:10:30:310,30,0	1/1:0,11:11:33:331,33,0	1/1:0,11:11:33:466,33,0	1/1:0,8:8:24:246,24,0	0/1:8,8:16:99:176,0,173	0/1:5,11:16:99:283,0,100	0/1:5,3:8:67:67,0,119	1/1:0,16:16:48:478,48,0
Chr09	25250604	25250604	C	T	intergenic	RcuChr09m2100,RcuChr09m2101	.	.	Chr09	25250604	.	C	T	0/0:16,0:16:39:0,39,552	0/0:7,0:7:21:0,21,214	0/0:8,0:8:20:0,20,254	0/0:7,0:7:21:0,21,207	1/1:0,9:9:27:276,27,0	1/1:0,13:13:39:399,39,0	1/1:0,8:8:24:230,24,0	1/1:0,14:14:42:427,42,0	1/1:0,18:18:54:522,54,0	1/1:0,18:18:54:527,54,0	1/1:0,18:18:54:553,54,0	1/1:0,10:10:30:291,30,0	1/1:0,24:24:72:728,72,0	1/1:0,8:8:24:234,24,0	0/1:9,9:18:99:198,0,208	1/1:0,19:19:57:536,57,0	1/1:0,7:7:21:215,21,0	0/0:7,0:7:21:0,21,191	1/1:0,6:6:18:174,18,0	1/1:0,20:20:60:604,60,0	1/1:0,10:10:30:290,30,0	0/0:13,0:13:36:0,36,455	0/0:7,0:7:21:0,21,228	0/0:8,0:8:21:0,21,314	1/1:0,13:13:39:405,39,0	1/1:0,8:8:24:232,24,0	1/1:0,13:13:39:372,39,0	1/1:0,10:10:30:271,30,0	1/1:0,9:9:27:276,27,0	1/1:0,17:17:51:484,51,0	1/1:0,11:11:33:468,33,0	1/1:0,5:5:15:153,15,0	0/1:7,8:15:99:189,0,158	0/1:4,7:11:91:187,0,91	0/1:6,3:9:63:63,0,154	1/1:0,17:17:51:508,51,0
Chr09	25250637	25250637	G	A	intergenic	RcuChr09m2100,RcuChr09m2101	.	.	Chr09	25250637	.	G	A	0/0:16,0:16:39:0,39,552	0/0:10,0:10:11:0,11,260	0/0:8,0:8:20:0,20,254	0/0:7,0:7:21:0,21,207	1/1:0,6:6:18:184,18,0	1/1:0,11:11:33:327,33,0	1/1:0,9:9:27:271,27,0	1/1:0,13:13:39:388,39,0	1/1:0,13:13:39:383,39,0	1/1:0,21:21:63:613,63,0	1/1:0,13:13:39:401,39,0	1/1:0,7:7:21:215,21,0	1/1:0,23:23:69:710,69,0	1/1:0,7:7:21:215,21,0	0/1:7,4:11:89:89,0,180	1/1:0,14:14:42:426,42,0	1/1:0,9:9:27:265,27,0	0/0:7,0:7:21:0,21,191	1/1:0,6:6:18:186,18,0	1/1:0,24:24:72:763,72,0	1/1:0,9:9:27:261,27,0	0/0:13,0:13:36:0,36,455	0/0:7,0:7:21:0,21,228	./.:2,0:2:6:0,6,61	1/1:0,11:11:33:342,33,0	1/1:0,9:9:27:249,27,0	1/1:0,12:12:36:363,36,0	1/1:0,10:10:30:307,30,0	1/1:0,10:10:30:308,30,0	1/1:0,14:14:42:421,42,0	1/1:0,9:9:27:376,27,0	1/1:0,6:6:18:171,18,0	0/1:6,7:13:99:164,0,140	0/1:2,9:11:24:250,0,24	0/1:6,5:11:99:121,0,145	1/1:0,17:17:51:521,51,0
Chr09	25250657	25250657	C	A	intergenic	RcuChr09m2100,RcuChr09m2101	.	.	Chr09	25250657	.	C	A	0/0:16,0:16:39:0,39,552	0/0:8,0:8:21:0,21,251	0/0:8,0:8:20:0,20,254	0/0:7,0:7:21:0,21,207	0/0:8,0:8:21:0,21,315	0/1:6,3:9:66:66,0,145	0/0:9,0:9:24:0,24,254	0/0:12,0:12:33:0,33,359	0/0:10,0:10:21:0,21,315	1/1:0,16:16:48:677,48,0	0/1:5,9:14:99:241,0,111	0/0:7,0:7:21:0,21,215	0/0:21,0:21:60:0,60,644	1/1:0,10:10:30:445,30,0	0/0:10,0:10:27:0,27,306	0/0:13,0:13:24:0,24,360	1/1:0,8:8:24:360,24,0	0/0:7,0:7:21:0,21,191	1/1:0,6:6:18:270,18,0	0/1:5,17:22:93:476,0,93	0/0:8,0:8:21:0,21,225	0/0:14,0:14:24:0,24,469	0/0:7,0:7:21:0,21,228	./.:2,0:2:6:0,6,61	1/1:0,10:10:30:450,30,0	0/0:7,0:7:18:0,18,270	1/1:0,12:12:39:535,39,0	0/0:8,0:8:24:0,24,245	0/0:10,0:10:11:0,11,256	0/0:14,0:14:21:0,21,406	1/1:0,8:8:24:360,24,0	0/0:7,0:7:18:0,18,270	0/1:5,7:12:99:245,0,206	0/1:1,9:10:32:362,0,32	0/1:6,6:12:99:234,0,306	0/0:16,0:16:33:0,33,476
Chr09	25250665	25250665	T	A	intergenic	RcuChr09m2100,RcuChr09m2101	.	.	Chr09	25250665	.	T	A	0/0:16,0:16:39:0,39,552	0/0:8,0:8:21:0,21,251	0/0:8,0:8:20:0,20,254	0/0:7,0:7:21:0,21,222	1/1:0,10:10:30:306,30,0	1/1:0,7:7:21:259,21,0	1/1:0,9:9:27:261,27,0	1/1:0,14:14:42:415,42,0	1/1:0,11:11:33:331,33,0	1/1:0,13:13:42:618,42,0	1/1:0,14:14:42:556,42,0	1/1:0,9:9:27:276,27,0	1/1:0,22:22:66:676,66,0	1/1:0,12:12:36:504,36,0	0/1:6,6:12:99:145,0,150	1/1:0,14:14:42:429,42,0	1/1:0,9:9:27:391,27,0	0/0:7,0:7:21:0,21,191	1/1:0,7:7:21:302,21,0	1/1:0,23:23:69:956,69,0	1/1:0,7:7:21:209,21,0	0/0:14,0:14:24:0,24,469	0/0:7,0:7:21:0,21,228	./.:2,0:2:6:0,6,61	1/1:0,10:10:30:450,30,0	1/1:0,8:8:24:245,24,0	1/1:0,13:13:39:535,39,0	1/1:0,11:11:33:341,33,0	1/1:0,9:9:27:257,27,0	1/1:0,15:15:44:379,44,0	1/1:0,8:8:24:360,24,0	1/1:0,9:9:27:240,27,0	0/1:5,8:13:99:303,0,200	0/1:1,8:9:32:362,0,32	0/1:6,7:13:99:256,0,303	1/1:0,17:17:51:481,51,0
Chr09	25250867	25250867	A	G	intergenic	RcuChr09m2100,RcuChr09m2101	.	.	Chr09	25250867	.	A	G	0/0:8,0:8:21:0,21,279	0/0:7,0:7:21:0,21,210	0/0:16,0:16:42:0,42,480	0/0:7,0:7:21:0,21,222	1/1:0,16:16:48:455,48,0	1/1:0,5:5:15:149,15,0	1/1:0,6:6:18:178,18,0	1/1:0,13:13:39:388,39,0	1/1:0,9:9:27:256,27,0	1/1:0,14:14:42:422,42,0	1/1:0,18:18:54:526,54,0	1/1:0,14:14:42:409,42,0	1/1:0,18:18:54:538,54,0	1/1:0,8:8:24:241,24,0	0/1:8,11:19:99:267,0,184	1/1:0,13:13:39:367,39,0	1/1:0,8:8:24:229,24,0	0/0:7,0:7:21:0,21,191	1/1:0,14:14:42:411,42,0	1/1:0,21:21:63:639,63,0	1/1:0,3:3:9:92,9,0	0/0:21,0:21:60:0,60,682	0/0:8,0:8:21:0,21,268	0/0:5,0:5:15:0,15,136	1/1:0,13:13:39:384,39,0	1/1:0,9:9:27:260,27,0	1/1:0,12:12:36:352,36,0	1/1:0,6:6:18:182,18,0	1/1:0,13:13:39:396,39,0	1/1:0,9:9:27:261,27,0	1/1:0,9:9:27:279,27,0	1/1:0,7:7:21:205,21,0	0/1:8,8:16:99:182,0,186	0/1:4,3:7:70:70,0,102	0/1:6,5:11:99:121,0,149	1/1:0,3:3:9:88,9,0
Chr09	25250967	25250967	T	G	intergenic	RcuChr09m2100,RcuChr09m2101	.	.	Chr09	25250967	.	T	G	0/0:8,0:8:21:0,21,279	0/0:7,0:7:21:0,21,210	0/0:16,0:16:42:0,42,480	0/0:7,0:7:21:0,21,222	1/1:0,15:15:45:438,45,0	1/1:0,6:6:18:182,18,0	1/1:0,4:4:12:112,12,0	1/1:0,10:10:30:314,30,0	1/1:0,8:8:24:229,24,0	1/1:0,17:17:51:490,51,0	1/1:0,18:18:54:536,54,0	1/1:0,19:19:57:570,57,0	1/1:1,13:14:32:383,32,0	1/1:0,8:8:24:243,24,0	0/1:4,7:11:89:171,0,89	1/1:0,11:11:33:317,33,0	1/1:0,6:6:18:172,18,0	0/0:7,0:7:21:0,21,191	1/1:0,9:9:27:253,27,0	1/1:0,24:24:72:754,72,0	1/1:0,9:9:27:245,27,0	0/0:15,0:15:28:0,28,493	0/0:10,0:10:30:0,30,343	0/0:7,0:7:21:0,21,206	1/1:0,8:8:24:255,24,0	1/1:0,6:6:18:180,18,0	1/1:0,9:9:27:273,27,0	1/1:0,12:12:36:365,36,0	1/1:0,8:8:24:250,24,0	1/1:0,16:16:48:465,48,0	1/1:0,13:13:39:385,39,0	1/1:0,13:13:39:368,39,0	0/1:9,7:16:99:155,0,205	0/1:8,6:14:99:129,0,205	0/1:5,5:10:99:124,0,126	1/1:0,10:10:30:297,30,0
Chr09	25251020	25251020	A	T	intergenic	RcuChr09m2100,RcuChr09m2101	.	.	Chr09	25251020	.	A	T	0/0:8,0:8:21:0,21,279	0/0:7,0:7:21:0,21,210	0/0:20,0:20:60:0,60,618	0/0:7,0:7:21:0,21,222	1/1:0,10:10:30:273,30,0	1/1:0,8:8:24:238,24,0	1/1:0,5:5:15:151,15,0	1/1:0,9:9:27:280,27,0	1/1:0,9:9:27:272,27,0	1/1:0,16:16:48:497,48,0	1/1:0,8:8:24:251,24,0	1/1:0,17:17:51:526,51,0	1/1:0,22:22:66:669,66,0	1/1:0,9:9:27:276,27,0	0/1:6,5:11:99:121,0,151	1/1:0,17:17:51:497,51,0	1/1:0,7:7:21:202,21,0	0/0:7,0:7:21:0,21,191	1/1:0,9:9:27:280,27,0	1/1:0,18:18:54:559,54,0	1/1:0,12:12:36:368,36,0	0/0:15,0:15:28:0,28,493	0/0:10,0:10:30:0,30,343	0/0:9,0:9:20:0,20,281	1/1:0,5:5:15:158,15,0	1/1:0,13:13:39:395,39,0	1/1:0,10:10:30:306,30,0	1/1:0,14:14:42:419,42,0	1/1:0,6:6:18:187,18,0	1/1:0,18:18:54:539,54,0	1/1:0,13:13:39:402,39,0	1/1:0,11:11:33:336,33,0	0/1:10,8:18:99:194,0,253	0/1:7,7:14:99:178,0,164	0/1:5,4:9:96:96,0,125	1/1:0,12:12:36:345,36,0
Chr09	25251140	25251140	G	A	intergenic	RcuChr09m2100,RcuChr09m2101	.	.	Chr09	25251140	.	G	A	0/0:8,0:8:21:0,21,279	0/0:20,0:20:60:0,60,631	0/0:13,0:13:36:0,36,431	./.:2,0:2:6:0,6,64	0/0:5,0:5:15:0,15,156	0/1:6,4:10:94:94,0,139	0/0:4,0:4:9:0,9,114	0/0:8,0:8:21:0,21,260	0/0:9,0:9:24:0,24,230	0/1:8,6:14:99:144,0,207	0/1:6,1:7:9:9,0,167	0/0:13,0:13:39:0,39,406	0/0:21,0:21:60:0,60,713	1/1:0,10:10:30:285,30,0	0/0:9,0:9:21:0,21,271	0/0:7,0:7:21:0,21,207	1/1:0,8:8:24:243,24,0	0/0:7,0:7:21:0,21,191	1/1:0,15:15:45:456,45,0	0/1:8,13:21:99:342,0,191	0/0:10,0:10:30:0,30,305	0/0:23,0:23:60:0,60,759	0/0:8,0:8:20:0,20,271	0/0:9,0:9:20:0,20,281	1/1:0,7:7:21:220,21,0	0/0:12,0:12:30:0,30,355	1/1:0,6:6:18:181,18,0	0/0:8,0:8:21:0,21,230	0/0:10,0:10:22:0,22,291	0/0:11,0:11:21:0,21,321	1/1:0,13:13:39:385,39,0	0/0:8,0:8:24:0,24,244	0/1:6,5:11:99:108,0,156	0/0:8,0:8:21:0,21,226	0/1:2,3:5:47:55,0,47	0/0:10,0:10:24:0,24,330
Chr09	25251196	25251196	G	A	intergenic	RcuChr09m2100,RcuChr09m2101	.	.	Chr09	25251196	.	G	A	0/0:8,0:8:21:0,21,279	0/0:21,0:21:60:0,60,900	1/1:0,18:18:54:571,54,0	./.:2,0:2:6:0,6,64	1/1:0,7:7:21:214,21,0	1/1:0,8:8:24:236,24,0	1/1:0,4:4:12:122,12,0	1/1:0,12:12:36:353,36,0	1/1:0,11:11:33:337,33,0	1/1:0,14:14:42:423,42,0	1/1:0,5:5:15:155,15,0	1/1:0,16:16:48:464,48,0	1/1:0,24:24:72:693,72,0	1/1:0,11:11:33:335,33,0	1/1:0,6:6:18:172,18,0	1/1:0,7:7:21:212,21,0	1/1:0,9:9:27:266,27,0	1/1:0,13:13:39:396,39,0	1/1:0,15:15:45:443,45,0	1/1:0,19:19:57:604,57,0	1/1:0,14:14:42:399,42,0	0/0:15,0:15:31:0,31,487	0/0:8,0:8:20:0,20,271	0/0:9,0:9:20:0,20,281	1/1:0,6:6:18:190,18,0	1/1:0,15:15:45:434,45,0	1/1:0,5:5:15:141,15,0	1/1:0,10:10:30:309,30,0	1/1:0,12:12:36:359,36,0	1/1:0,15:15:45:461,45,0	1/1:0,11:11:33:334,33,0	1/1:0,11:11:33:323,33,0	1/1:0,11:11:33:336,33,0	1/1:0,8:8:24:250,24,0	1/1:0,8:8:24:246,24,0	1/1:0,10:10:30:295,30,0
Chr09	25251227	25251227	G	A	intergenic	RcuChr09m2100,RcuChr09m2101	.	.	Chr09	25251227	.	G	A	0/0:8,0:8:21:0,21,279	0/0:21,0:21:60:0,60,627	0/0:17,0:17:45:0,45,675	./.:2,0:2:6:0,6,64	1/1:0,8:8:24:242,24,0	1/1:0,8:8:24:240,24,0	1/1:0,5:5:15:151,15,0	1/1:0,10:10:30:299,30,0	1/1:0,11:11:33:335,33,0	1/1:0,14:14:42:409,42,0	1/1:0,4:4:12:126,12,0	1/1:0,16:16:48:470,48,0	1/1:0,22:22:66:676,66,0	1/1:0,12:12:36:363,36,0	0/1:5,1:6:12:12,0,131	1/1:0,3:3:9:91,9,0	1/1:0,9:9:27:276,27,0	0/0:12,0:12:25:0,25,351	1/1:0,13:13:39:369,39,0	1/1:0,18:18:54:555,54,0	1/1:0,13:13:39:403,39,0	0/0:15,0:15:31:0,31,487	0/0:8,0:8:20:0,20,271	0/0:9,0:9:24:0,24,280	1/1:0,4:4:12:125,12,0	1/1:0,12:12:36:351,36,0	1/1:0,3:3:9:91,9,0	1/1:0,7:7:21:216,21,0	1/1:0,14:14:42:420,42,0	1/1:0,15:15:45:450,45,0	1/1:0,10:10:30:303,30,0	1/1:0,14:14:42:413,42,0	0/1:2,5:7:38:134,0,38	0/1:6,3:9:66:66,0,147	0/1:4,4:8:97:97,0,99	1/1:0,10:10:30:288,30,0
Chr09	25251294	25251294	G	A	intergenic	RcuChr09m2100,RcuChr09m2101	.	.	Chr09	25251294	.	G	A	0/0:8,0:8:21:0,21,279	0/0:22,0:22:60:0,60,900	1/1:0,22:22:66:658,66,0	0/0:4,0:4:12:0,12,126	0/0:4,0:4:9:0,9,118	./.:2,0:2:6:0,6,54	./.:0,0:0:.:.	0/0:3,0:3:6:0,6,89	0/0:4,0:4:6:0,6,90	0/0:7,0:7:21:0,21,193	./.:2,0:2:6:0,6,46	0/0:8,0:8:21:0,21,240	0/0:8,0:8:21:0,21,233	0/0:7,0:7:21:0,21,180	0/1:1,8:9:3:218,0,3	./.:2,0:2:6:0,6,52	0/0:7,0:7:21:0,21,206	1/1:0,12:12:36:359,36,0	0/0:7,0:7:21:0,21,199	0/0:11,0:11:27:0,27,346	0/0:8,0:8:21:0,21,232	0/0:16,0:16:38:0,38,499	0/0:8,0:8:20:0,20,271	0/0:7,0:7:21:0,21,208	0/0:5,0:5:15:0,15,148	0/0:3,0:3:9:0,9,81	./.:2,0:2:6:0,6,59	0/0:8,0:8:21:0,21,265	0/0:10,0:10:21:0,21,279	0/0:8,0:8:21:0,21,253	0/0:7,0:7:21:0,21,205	0/0:6,0:6:15:0,15,174	0/1:6,5:11:99:109,0,140	./.:4,0:4:.:.	0/1:2,8:10:33:214,0,33	0/0:7,0:7:21:0,21,197
Chr09	25251490	25251490	C	T	intergenic	RcuChr09m2100,RcuChr09m2101	.	.	Chr09	25251490	.	C	T	0/0:5,0:5:12:0,12,151	0/0:9,0:9:21:0,21,286	0/0:12,0:12:33:0,33,376	0/0:7,0:7:21:0,21,217	1/1:0,8:8:24:213,24,0	1/1:0,9:9:27:245,27,0	1/1:0,7:7:21:191,21,0	1/1:0,4:4:12:104,12,0	./.:0,2:2:6:62,6,0	1/1:0,7:7:21:206,21,0	1/1:0,7:7:21:200,21,0	1/1:0,9:9:27:253,27,0	1/1:0,11:11:33:332,33,0	1/1:0,10:10:30:280,30,0	0/1:8,3:11:60:60,0,198	1/1:0,8:8:24:213,24,0	1/1:0,8:8:24:222,24,0	0/0:9,0:9:27:0,27,271	1/1:0,7:7:21:217,21,0	1/1:0,15:15:45:472,45,0	1/1:0,7:7:21:204,21,0	0/0:8,0:8:21:0,21,266	0/0:8,0:8:20:0,20,264	0/0:8,0:8:21:0,21,237	1/1:0,4:4:12:113,12,0	1/1:0,6:6:18:160,18,0	1/1:0,8:8:24:233,24,0	1/1:0,7:7:21:208,21,0	1/1:0,6:6:18:191,18,0	1/1:0,10:10:30:316,30,0	1/1:0,9:9:27:271,27,0	./.:0,1:1:3:31,3,0	0/1:3,6:9:52:149,0,52	0/1:7,2:9:34:34,0,189	0/1:4,2:6:46:46,0,105	1/1:0,5:5:15:120,15,0
Chr09	25251501	25251501	T	C	intergenic	RcuChr09m2100,RcuChr09m2101	.	.	Chr09	25251501	.	T	C	0/0:5,0:5:12:0,12,151	0/0:9,0:9:21:0,21,286	0/0:12,0:12:33:0,33,376	0/0:7,0:7:21:0,21,217	1/1:0,6:6:18:158,18,0	1/1:0,11:11:33:286,33,0	1/1:0,7:7:21:202,21,0	1/1:0,4:4:12:120,12,0	./.:0,2:2:6:57,6,0	1/1:0,7:7:21:203,21,0	1/1:0,7:7:21:204,21,0	1/1:0,8:8:24:225,24,0	1/1:0,12:12:36:343,36,0	1/1:0,11:11:33:308,33,0	0/1:8,3:11:55:55,0,195	1/1:0,8:8:24:217,24,0	1/1:0,8:8:24:217,24,0	0/0:9,0:9:27:0,27,271	1/1:0,7:7:21:210,21,0	1/1:0,15:15:45:464,45,0	1/1:0,7:7:21:202,21,0	0/0:8,0:8:21:0,21,266	0/0:8,0:8:20:0,20,264	0/0:8,0:8:21:0,21,237	1/1:0,4:4:12:112,12,0	1/1:0,6:6:18:156,18,0	1/1:0,8:8:24:225,24,0	1/1:0,8:8:24:227,24,0	1/1:0,6:6:18:178,18,0	1/1:0,11:11:33:325,33,0	1/1:0,8:8:24:233,24,0	1/1:0,3:3:9:86,9,0	0/1:5,6:11:99:133,0,108	0/1:7,2:9:29:29,0,191	0/1:5,3:8:55:55,0,129	1/1:0,4:4:12:109,12,0
Chr09	25251514	25251514	A	G	intergenic	RcuChr09m2100,RcuChr09m2101	.	.	Chr09	25251514	.	A	G	0/0:5,0:5:12:0,12,151	0/0:9,0:9:21:0,21,286	0/0:12,0:12:33:0,33,376	0/0:7,0:7:21:0,21,217	1/1:0,6:6:18:184,18,0	1/1:0,13:13:39:353,39,0	1/1:0,7:7:21:211,21,0	1/1:0,4:4:12:124,12,0	./.:0,2:2:6:61,6,0	1/1:0,8:8:24:215,24,0	1/1:0,8:8:24:235,24,0	1/1:0,8:8:24:234,24,0	1/1:0,12:12:36:357,36,0	1/1:0,11:11:33:312,33,0	0/1:8,3:11:59:59,0,213	1/1:0,8:8:24:221,24,0	1/1:0,10:10:30:259,30,0	0/0:9,0:9:27:0,27,271	1/1:0,8:8:24:238,24,0	1/1:0,17:17:51:503,51,0	1/1:0,7:7:21:204,21,0	0/0:8,0:8:21:0,21,266	0/0:8,0:8:20:0,20,264	0/0:8,0:8:21:0,21,237	1/1:0,5:5:15:145,15,0	1/1:0,5:5:15:125,15,0	1/1:0,7:7:21:201,21,0	1/1:0,9:9:27:284,27,0	1/1:0,6:6:18:185,18,0	1/1:0,11:11:33:318,33,0	1/1:0,7:7:21:223,21,0	1/1:0,3:3:9:90,9,0	0/1:5,7:12:99:165,0,106	0/1:7,2:9:33:33,0,189	0/1:5,2:7:39:39,0,131	1/1:0,5:5:15:152,15,0
Chr09	25251551	25251551	A	C	intergenic	RcuChr09m2100,RcuChr09m2101	.	.	Chr09	25251551	.	A	C	0/0:5,0:5:12:0,12,151	0/0:9,0:9:21:0,21,286	0/0:23,0:23:63:0,63,945	0/0:8,0:8:21:0,21,232	0/0:5,0:5:12:0,12,141	0/1:8,3:11:59:59,0,196	0/0:5,0:5:12:0,12,143	0/0:4,0:4:12:0,12,123	./.:2,0:2:6:0,6,58	1/1:0,9:9:27:261,27,0	0/1:4,4:8:97:97,0,102	0/0:6,0:6:15:0,15,173	0/0:10,0:10:27:0,27,310	1/1:0,10:10:30:303,30,0	0/0:7,0:7:21:0,21,204	0/0:8,0:8:21:0,21,217	1/1:0,15:15:45:407,45,0	0/0:9,0:9:27:0,27,271	1/1:0,12:12:36:346,36,0	0/1:3,16:19:36:441,0,36	0/0:5,0:5:12:0,12,161	0/0:8,0:8:21:0,21,266	0/0:8,0:8:20:0,20,264	0/0:8,0:8:21:0,21,237	1/1:0,9:9:27:266,27,0	0/0:8,0:8:21:0,21,315	1/1:0,9:9:27:265,27,0	0/0:7,0:7:21:0,21,204	0/0:7,0:7:21:0,21,197	0/0:8,0:8:21:0,21,234	1/1:0,8:8:24:243,24,0	./.:2,0:2:6:0,6,51	0/1:3,9:12:56:223,0,56	0/1:8,4:12:84:84,0,186	0/1:3,5:8:67:125,0,67	0/0:9,0:9:21:0,21,349
Chr09	25251752	25251752	G	A	intergenic	RcuChr09m2100,RcuChr09m2101	.	.	Chr09	25251752	.	G	A	0/0:7,0:7:21:0,21,215	0/0:9,0:9:21:0,21,286	1/1:0,23:23:69:706,69,0	0/0:4,0:4:12:0,12,124	1/1:0,9:9:27:267,27,0	1/1:0,9:9:27:331,27,0	1/1:0,9:9:27:262,27,0	1/1:0,11:11:33:316,33,0	1/1:0,7:7:21:213,21,0	1/1:0,18:18:57:811,57,0	1/1:0,24:24:72:939,72,0	1/1:0,14:14:42:412,42,0	1/1:0,19:19:57:564,57,0	1/1:0,8:8:24:345,24,0	1/1:0,13:13:39:374,39,0	1/1:0,9:9:27:274,27,0	1/1:0,7:7:21:301,21,0	1/1:0,18:18:54:521,54,0	1/1:0,14:14:45:675,45,0	1/1:0,24:24:72:999,72,0	1/1:0,9:9:27:281,27,0	0/0:20,0:20:60:0,60,664	0/0:8,0:8:20:0,20,264	1/1:0,12:12:36:381,36,0	1/1:0,13:13:39:585,39,0	1/1:0,11:11:33:335,33,0	1/1:0,13:13:39:571,39,0	1/1:0,11:11:33:320,33,0	1/1:0,12:12:36:364,36,0	1/1:0,16:16:48:494,48,0	1/1:0,10:10:33:479,33,0	1/1:0,10:10:30:309,30,0	1/1:0,18:18:54:660,54,0	1/1:0,12:12:36:440,36,0	1/1:0,13:13:42:518,42,0	1/1:0,18:18:54:530,54,0
Chr09	25251760	25251760	T	C	intergenic	RcuChr09m2100,RcuChr09m2101	.	.	Chr09	25251760	.	T	C	0/0:7,0:7:21:0,21,215	0/0:9,0:9:21:0,21,286	0/0:14,0:14:34:0,34,435	0/0:4,0:4:12:0,12,124	0/0:9,0:9:24:0,24,264	0/1:4,4:8:97:97,0,99	0/0:8,0:8:24:0,24,232	0/0:10,0:10:27:0,27,405	0/0:6,0:6:18:0,18,181	1/1:0,16:16:54:780,54,0	0/1:8,14:22:99:351,0,186	0/0:12,0:12:30:0,30,450	0/0:21,0:21:60:0,60,900	1/1:0,7:7:24:344,24,0	0/0:13,0:13:36:0,36,365	0/0:9,0:9:24:0,24,360	1/1:0,6:6:21:301,21,0	0/0:16,0:16:45:0,45,450	1/1:0,16:16:51:749,51,0	0/1:5,19:24:86:500,0,86	0/0:9,0:9:24:0,24,360	0/0:20,0:20:60:0,60,664	0/0:8,0:8:20:0,20,264	0/0:8,0:8:21:0,21,241	1/1:0,13:13:42:614,42,0	0/0:9,0:9:27:0,27,264	1/1:0,13:13:42:616,42,0	0/0:9,0:9:27:0,27,271	0/0:12,0:12:33:0,33,360	0/0:16,0:16:42:0,42,630	1/1:0,10:10:30:450,30,0	0/0:10,0:10:30:0,30,302	0/1:9,8:17:99:291,0,337	0/1:6,5:11:99:192,0,237	0/1:8,6:14:99:228,0,303	0/0:16,0:16:30:0,30,444
Chr09	25251763	25251763	A	C	intergenic	RcuChr09m2100,RcuChr09m2101	.	.	Chr09	25251763	.	A	C	0/0:7,0:7:21:0,21,215	0/0:9,0:9:21:0,21,286	0/0:14,0:14:34:0,34,435	0/0:4,0:4:12:0,12,124	1/1:0,10:10:30:284,30,0	1/1:0,9:9:27:331,27,0	1/1:0,9:9:27:251,27,0	1/1:0,10:10:30:294,30,0	1/1:0,6:6:18:177,18,0	1/1:0,17:17:51:748,51,0	1/1:0,23:23:69:904,69,0	1/1:0,13:13:39:376,39,0	1/1:0,22:22:66:640,66,0	1/1:0,8:8:24:344,24,0	0/1:5,8:13:99:179,0,116	1/1:0,9:9:27:267,27,0	1/1:0,6:6:18:270,18,0	0/0:16,0:16:45:0,45,450	1/1:0,15:15:45:659,45,0	1/1:0,25:25:75:1040,75,0	1/1:0,10:10:30:303,30,0	0/0:20,0:20:60:0,60,664	0/0:8,0:8:20:0,20,264	0/0:8,0:8:21:0,21,241	1/1:0,14:14:42:614,42,0	1/1:0,10:10:30:295,30,0	1/1:0,13:13:39:585,39,0	1/1:0,9:9:27:272,27,0	1/1:0,14:14:42:405,42,0	1/1:0,16:16:48:472,48,0	1/1:0,10:10:30:450,30,0	1/1:0,10:10:30:291,30,0	0/1:8,7:15:99:294,0,312	0/1:6,5:11:99:192,0,237	0/1:7,6:13:99:228,0,303	1/1:0,17:17:51:490,51,0
Chr09	25251786	25251786	C	T	intergenic	RcuChr09m2100,RcuChr09m2101	.	.	Chr09	25251786	.	C	T	0/0:7,0:7:21:0,21,215	0/0:7,0:7:21:0,21,226	0/0:14,0:14:34:0,34,435	0/0:7,0:7:21:0,21,220	1/1:0,10:10:30:305,30,0	1/1:0,7:7:21:222,21,0	1/1:0,12:12:36:343,36,0	1/1:0,11:11:33:331,33,0	1/1:0,9:9:27:276,27,0	1/1:0,15:15:45:473,45,0	1/1:0,17:17:51:530,51,0	1/1:0,13:13:39:410,39,0	1/1:0,18:18:54:559,54,0	1/1:0,10:10:30:313,30,0	0/1:6,6:12:99:122,0,145	1/1:0,9:9:27:278,27,0	1/1:0,8:8:24:246,24,0	0/0:16,0:16:45:0,45,450	1/1:0,17:17:51:488,51,0	1/1:0,22:22:66:694,66,0	1/1:0,8:8:24:243,24,0	0/0:20,0:20:60:0,60,664	0/0:8,0:8:20:0,20,264	0/0:8,0:8:21:0,21,241	1/1:0,14:14:42:429,42,0	1/1:0,9:9:27:275,27,0	1/1:0,9:9:27:254,27,0	1/1:0,8:8:24:249,24,0	1/1:0,13:13:39:379,39,0	1/1:0,17:17:51:497,51,0	1/1:0,6:6:18:190,18,0	1/1:0,14:14:42:419,42,0	0/1:6,5:11:99:122,0,137	0/1:5,4:9:97:97,0,123	0/1:6,7:13:99:175,0,137	1/1:0,16:16:48:489,48,0
Chr09	25251820	25251820	C	T	intergenic	RcuChr09m2100,RcuChr09m2101	.	.	Chr09	25251820	.	C	T	0/0:7,0:7:21:0,21,215	0/0:5,0:5:12:0,12,138	0/0:14,0:14:34:0,34,435	0/0:7,0:7:21:0,21,220	1/1:0,7:7:21:213,21,0	1/1:0,6:6:18:189,18,0	1/1:0,13:13:39:362,39,0	1/1:0,8:8:24:248,24,0	1/1:0,9:9:27:275,27,0	1/1:0,14:14:42:435,42,0	1/1:0,18:18:54:539,54,0	1/1:0,12:12:36:351,36,0	1/1:0,17:17:51:528,51,0	1/1:0,8:8:24:249,24,0	0/1:3,3:6:71:73,0,71	1/1:0,8:8:24:233,24,0	1/1:0,8:8:24:225,24,0	0/0:16,0:16:17:0,17,413	1/1:0,14:14:42:419,42,0	1/1:0,23:23:69:711,69,0	1/1:0,7:7:21:215,21,0	0/0:17,0:17:42:0,42,630	0/0:8,0:8:20:0,20,264	0/0:8,0:8:21:0,21,241	1/1:0,14:14:42:416,42,0	1/1:0,10:10:30:294,30,0	1/1:0,15:15:45:424,45,0	1/1:0,8:8:24:251,24,0	1/1:0,16:16:48:489,48,0	1/1:0,15:15:45:448,45,0	1/1:0,13:13:39:396,39,0	1/1:0,14:14:42:418,42,0	0/1:6,7:13:99:154,0,133	0/1:6,5:11:99:124,0,147	0/1:9,6:15:99:138,0,225	1/1:0,11:11:33:338,33,0
Chr09	25251882	25251882	G	T	intergenic	RcuChr09m2100,RcuChr09m2101	.	.	Chr09	25251882	.	G	T	./.:2,0:2:6:0,6,66	0/0:7,0:7:21:0,21,203	0/0:10,0:10:24:0,24,276	0/0:7,0:7:21:0,21,220	1/1:0,9:9:27:267,27,0	1/1:0,4:4:12:110,12,0	1/1:0,12:12:36:350,36,0	1/1:0,8:8:24:249,24,0	1/1:0,10:10:30:293,30,0	1/1:0,18:18:54:539,54,0	1/1:0,12:12:36:373,36,0	1/1:0,14:14:42:429,42,0	1/1:0,13:13:39:397,39,0	1/1:0,14:14:42:402,42,0	0/0:4,0:4:0:0,0,58	1/1:0,7:7:21:214,21,0	1/1:0,6:6:18:151,18,0	0/0:21,0:21:14:0,14,478	1/1:0,10:10:30:294,30,0	1/1:0,20:20:60:633,60,0	1/1:0,3:3:9:90,9,0	0/0:20,0:20:60:0,60,629	0/0:8,0:8:20:0,20,264	0/0:8,0:8:21:0,21,241	1/1:0,8:8:24:243,24,0	1/1:0,11:11:33:335,33,0	1/1:0,17:17:51:505,51,0	1/1:0,8:8:24:245,24,0	1/1:0,15:15:45:472,45,0	1/1:0,14:14:42:414,42,0	1/1:0,11:11:32:293,32,0	1/1:0,9:9:26:226,26,0	0/1:7,3:10:61:61,0,167	0/1:5,4:9:97:97,0,117	0/1:10,3:13:53:53,0,241	1/1:0,11:11:33:330,33,0
Chr09	25252155	25252155	T	G	intergenic	RcuChr09m2100,RcuChr09m2101	.	.	Chr09	25252155	.	T	G	0/0:7,0:7:21:0,21,207	0/0:7,0:7:21:0,21,203	0/0:10,0:10:24:0,24,276	0/0:7,0:7:18:0,18,270	1/1:0,4:4:12:122,12,0	./.:0,2:2:6:63,6,0	./.:0,2:2:6:59,6,0	1/1:0,11:11:33:327,33,0	1/1:0,12:12:36:360,36,0	1/1:0,16:16:48:460,48,0	1/1:0,20:20:60:602,60,0	1/1:0,9:9:27:256,27,0	1/1:0,22:22:66:669,66,0	1/1:0,14:14:42:424,42,0	0/1:8,6:14:99:141,0,190	1/1:0,17:17:51:500,51,0	1/1:0,8:8:24:242,24,0	0/0:7,0:7:21:0,21,198	1/1:0,9:9:27:272,27,0	1/1:0,24:24:72:718,72,0	1/1:0,16:16:48:467,48,0	0/0:11,0:11:20:0,20,405	0/0:8,0:8:20:0,20,264	0/0:8,0:8:21:0,21,241	1/1:0,17:17:51:527,51,0	1/1:0,4:4:12:110,12,0	1/1:0,17:17:51:505,51,0	1/1:0,9:9:27:297,27,0	1/1:0,8:8:24:254,24,0	1/1:0,15:15:45:447,45,0	1/1:0,18:18:54:539,54,0	1/1:0,11:11:33:317,33,0	0/1:6,4:10:90:90,0,144	0/1:7,3:10:49:49,0,189	0/1:5,4:9:95:95,0,115	1/1:0,11:11:33:331,33,0
Chr09	25252259	25252259	A	G	intergenic	RcuChr09m2100,RcuChr09m2101	.	.	Chr09	25252259	.	A	G	0/0:7,0:7:21:0,21,207	0/0:12,0:12:30:0,30,439	0/0:10,0:10:24:0,24,276	0/0:8,0:8:21:0,21,224	1/1:0,8:8:24:229,24,0	1/1:0,10:10:30:312,30,0	1/1:0,4:4:12:110,12,0	1/1:0,8:8:24:242,24,0	1/1:0,10:10:30:290,30,0	1/1:0,16:16:48:459,48,0	1/1:0,17:17:51:502,51,0	1/1:0,8:8:24:221,24,0	1/1:0,19:19:57:571,57,0	1/1:0,7:7:21:210,21,0	0/1:6,4:10:92:92,0,153	1/1:0,9:9:27:270,27,0	1/1:0,10:10:30:309,30,0	./.:2,0:2:6:0,6,58	1/1:0,15:15:45:427,45,0	1/1:0,20:20:60:608,60,0	1/1:0,10:10:30:302,30,0	0/0:10,0:10:24:0,24,360	0/0:8,0:8:20:0,20,264	1/1:0,14:14:42:428,42,0	1/1:0,10:10:30:314,30,0	1/1:0,14:14:42:422,42,0	1/1:0,17:17:51:493,51,0	1/1:0,8:8:24:244,24,0	1/1:0,17:17:51:527,51,0	1/1:0,14:14:42:414,42,0	1/1:0,10:10:30:299,30,0	1/1:0,4:4:12:112,12,0	0/1:4,3:7:71:71,0,102	0/1:4,5:9:98:123,0,98	0/1:2,3:5:47:74,0,47	1/1:0,12:12:36:340,36,0
Chr09	25252358	25252358	T	A	intergenic	RcuChr09m2100,RcuChr09m2101	.	.	Chr09	25252358	.	T	A	0/0:7,0:7:21:0,21,207	0/0:10,0:10:27:0,27,303	0/0:7,0:7:21:0,21,215	0/0:7,0:7:21:0,21,227	1/1:0,8:8:24:360,24,0	1/1:0,9:9:27:391,27,0	1/1:0,4:4:12:166,12,0	1/1:0,6:6:18:270,18,0	1/1:0,17:17:51:707,51,0	1/1:0,15:15:48:695,48,0	1/1:0,11:11:33:495,33,0	1/1:0,14:14:42:616,42,0	1/1:0,18:18:54:738,54,0	1/1:0,8:8:24:346,24,0	0/1:3,7:10:99:285,0,105	1/1:0,6:6:21:286,21,0	1/1:0,9:9:27:405,27,0	0/0:7,0:7:21:0,21,197	1/1:0,13:13:39:529,39,0	1/1:0,20:20:63:854,63,0	1/1:0,9:9:27:370,27,0	0/0:20,0:20:57:0,57,855	0/0:16,0:16:39:0,39,525	0/0:8,0:8:21:0,21,243	1/1:0,11:11:33:482,33,0	1/1:0,14:14:42:616,42,0	1/1:0,24:24:72:1000,72,0	1/1:0,5:5:15:212,15,0	1/1:0,19:19:57:806,57,0	1/1:0,12:12:36:540,36,0	1/1:0,9:9:27:393,27,0	1/1:0,8:8:24:360,24,0	0/1:6,7:13:99:276,0,231	0/1:5,2:7:66:66,0,218	0/1:4,3:7:99:114,0,159	1/1:0,9:9:27:355,27,0
Chr09	25252376	25252376	C	T	intergenic	RcuChr09m2100,RcuChr09m2101	.	.	Chr09	25252376	.	C	T	0/0:7,0:7:21:0,21,207	0/0:10,0:10:27:0,27,303	0/0:7,0:7:21:0,21,215	0/0:7,0:7:21:0,21,227	1/1:0,9:9:30:435,30,0	1/1:0,8:8:27:393,27,0	1/1:0,5:5:18:256,18,0	1/1:0,9:9:27:405,27,0	1/1:0,13:13:42:615,42,0	1/1:0,16:16:51:752,51,0	1/1:0,14:14:42:630,42,0	1/1:0,13:13:39:585,39,0	1/1:0,16:16:51:750,51,0	1/1:0,8:8:24:360,24,0	0/1:3,9:12:99:369,0,99	1/1:0,5:5:15:225,15,0	1/1:0,9:9:27:405,27,0	0/0:7,0:7:21:0,21,197	1/1:0,10:10:30:450,30,0	1/1:0,16:16:51:752,51,0	1/1:0,9:9:27:405,27,0	0/0:22,0:22:60:0,60,761	0/0:16,0:16:39:0,39,525	0/0:8,0:8:21:0,21,243	1/1:0,10:10:33:482,33,0	1/1:0,15:15:45:670,45,0	1/1:0,20:20:60:900,60,0	1/1:0,6:6:18:270,18,0	1/1:0,19:19:60:886,60,0	1/1:0,14:14:42:630,42,0	1/1:0,12:12:36:534,36,0	1/1:0,11:11:33:495,33,0	0/1:7,7:14:99:273,0,273	0/1:4,2:6:72:72,0,162	0/1:5,3:8:99:111,0,201	1/1:0,9:9:30:435,30,0
Chr09	25252382	25252382	A	C	intergenic	RcuChr09m2100,RcuChr09m2101	.	.	Chr09	25252382	.	A	C	0/0:7,0:7:21:0,21,207	0/0:10,0:10:27:0,27,303	0/0:7,0:7:21:0,21,215	0/0:7,0:7:21:0,21,227	1/1:0,11:11:33:466,33,0	1/1:0,9:9:27:380,27,0	1/1:0,5:5:15:225,15,0	1/1:0,9:9:27:405,27,0	1/1:0,14:14:42:615,42,0	1/1:0,17:17:51:752,51,0	1/1:0,14:14:42:617,42,0	1/1:0,13:13:39:585,39,0	1/1:0,18:18:54:782,54,0	1/1:0,8:8:27:377,27,0	0/1:3,9:12:99:369,0,99	1/1:0,4:4:12:180,12,0	1/1:0,9:9:30:430,30,0	0/0:7,0:7:21:0,21,197	1/1:0,10:10:30:450,30,0	1/1:0,17:17:51:731,51,0	1/1:0,9:9:27:390,27,0	0/0:22,0:22:60:0,60,761	0/0:16,0:16:39:0,39,525	0/0:8,0:8:21:0,21,243	1/1:0,10:10:30:430,30,0	1/1:0,13:13:42:625,42,0	1/1:0,21:21:63:930,63,0	1/1:0,7:7:21:301,21,0	1/1:0,20:20:63:916,63,0	1/1:0,19:19:57:773,57,0	1/1:0,12:12:36:534,36,0	1/1:0,12:12:36:526,36,0	0/1:7,7:14:99:273,0,273	0/1:4,3:7:99:100,0,159	0/1:5,3:8:99:111,0,201	1/1:0,9:9:27:391,27,0
Chr09	25252415	25252415	T	A	intergenic	RcuChr09m2100,RcuChr09m2101	.	.	Chr09	25252415	.	T	A	0/0:20,0:20:60:0,60,589	0/0:10,0:10:27:0,27,303	0/0:7,0:7:21:0,21,215	0/0:7,0:7:21:0,21,227	1/1:0,12:12:36:540,36,0	1/1:0,11:11:33:482,33,0	1/1:0,5:5:15:225,15,0	1/1:0,10:10:30:450,30,0	1/1:0,12:12:39:585,39,0	1/1:0,18:18:54:762,54,0	1/1:0,16:16:48:696,48,0	1/1:0,10:10:33:495,33,0	1/1:0,20:20:60:900,60,0	1/1:0,7:7:21:302,21,0	0/1:2,9:11:43:323,0,43	1/1:0,7:7:24:329,24,0	1/1:0,7:7:21:284,21,0	0/0:7,0:7:21:0,21,197	1/1:0,10:10:30:407,30,0	1/1:0,14:14:42:605,42,0	1/1:0,6:6:18:270,18,0	0/0:22,0:22:60:0,60,761	0/0:10,0:10:24:0,24,360	0/0:4,0:4:9:0,9,110	1/1:0,6:6:18:270,18,0	1/1:0,14:14:42:586,42,0	1/1:0,16:16:48:705,48,0	1/1:0,7:7:21:315,21,0	1/1:0,19:19:57:805,57,0	1/1:0,17:17:54:810,54,0	1/1:0,11:11:33:481,33,0	1/1:0,11:11:33:451,33,0	0/1:9,6:15:99:189,0,325	0/1:5,4:9:99:153,0,198	0/1:4,4:8:99:156,0,141	1/1:0,10:10:30:435,30,0
Chr09	25252544	25252544	T	G	intergenic	RcuChr09m2100,RcuChr09m2101	.	.	Chr09	25252544	.	T	G	0/0:11,0:11:30:0,30,357	0/0:11,0:11:23:0,23,354	0/0:7,0:7:21:0,21,215	0/0:9,0:9:27:0,27,276	1/1:0,7:7:21:219,21,0	1/1:0,6:6:18:179,18,0	1/1:0,6:6:18:183,18,0	1/1:0,8:8:24:251,24,0	1/1:0,10:10:30:306,30,0	1/1:0,11:11:33:343,33,0	1/1:0,12:12:36:334,36,0	1/1:0,11:11:33:306,33,0	1/1:0,15:15:45:471,45,0	1/1:0,6:6:18:189,18,0	0/1:3,11:14:51:301,0,51	1/1:0,6:6:18:162,18,0	1/1:0,12:12:35:334,35,0	0/0:7,0:7:6:0,6,219	1/1:0,5:5:15:137,15,0	1/1:0,18:18:54:553,54,0	1/1:0,8:8:24:229,24,0	0/0:12,0:12:33:0,33,387	0/0:8,0:8:21:0,21,278	0/0:4,0:4:9:0,9,110	1/1:0,8:8:24:246,24,0	1/1:0,4:4:12:118,12,0	1/1:0,10:10:30:307,30,0	1/1:0,10:10:30:317,30,0	1/1:0,14:14:42:411,42,0	1/1:0,15:15:45:473,45,0	1/1:0,8:8:24:237,24,0	1/1:0,11:11:33:336,33,0	0/1:6,5:11:99:125,0,154	0/1:5,3:8:47:47,0,133	0/1:5,4:9:86:86,0,128	1/1:0,7:7:21:216,21,0
Chr09	25252579	25252579	T	C	intergenic	RcuChr09m2100,RcuChr09m2101	.	.	Chr09	25252579	.	T	C	0/0:11,0:11:30:0,30,357	0/0:11,0:11:23:0,23,354	0/0:16,0:16:45:0,45,675	0/0:9,0:9:27:0,27,276	1/1:0,7:7:21:309,21,0	1/1:0,6:6:18:270,18,0	1/1:0,9:9:27:405,27,0	1/1:0,10:10:30:444,30,0	1/1:0,5:5:15:225,15,0	1/1:0,12:12:39:551,39,0	1/1:0,15:15:45:636,45,0	1/1:0,12:12:39:542,39,0	1/1:0,13:13:42:568,42,0	1/1:0,6:6:18:255,18,0	0/1:6,11:17:99:420,0,219	1/1:0,5:5:15:219,15,0	1/1:0,13:13:39:527,39,0	0/0:9,0:9:27:0,27,261	1/1:0,4:4:12:176,12,0	1/1:0,14:14:45:644,45,0	1/1:0,6:6:18:255,18,0	0/0:12,0:12:33:0,33,387	0/0:7,0:7:21:0,21,235	0/0:4,0:4:9:0,9,110	1/1:0,7:7:21:284,21,0	./.:0,2:2:9:115,9,0	1/1:0,13:13:42:580,42,0	1/1:0,6:6:21:270,21,0	1/1:0,17:17:51:734,51,0	1/1:0,16:16:48:705,48,0	1/1:0,10:10:30:419,30,0	1/1:0,15:15:45:662,45,0	0/1:6,6:12:99:214,0,249	0/1:5,4:9:99:177,0,217	0/1:4,5:9:99:226,0,150	1/1:0,8:8:24:360,24,0
Chr09	25252592	25252592	G	A	intergenic	RcuChr09m2100,RcuChr09m2101	.	.	Chr09	25252592	.	G	A	0/0:11,0:11:30:0,30,357	0/0:11,0:11:23:0,23,354	0/0:18,0:18:48:0,48,720	0/0:9,0:9:27:0,27,276	1/1:0,7:7:21:309,21,0	1/1:0,6:6:18:270,18,0	1/1:0,9:9:27:405,27,0	1/1:0,12:12:36:507,36,0	1/1:0,5:5:15:225,15,0	1/1:0,14:14:45:614,45,0	1/1:0,14:14:42:611,42,0	1/1:0,15:15:45:600,45,0	1/1:0,11:11:36:512,36,0	1/1:0,7:7:21:286,21,0	0/1:6,11:17:99:417,0,219	1/1:0,5:5:15:219,15,0	1/1:0,10:10:33:474,33,0	0/0:11,0:11:30:0,30,319	1/1:0,5:5:15:208,15,0	1/1:0,19:19:57:760,57,0	1/1:0,7:7:21:286,21,0	0/0:12,0:12:33:0,33,387	0/0:7,0:7:21:0,21,235	0/0:4,0:4:9:0,9,110	1/1:0,6:6:21:279,21,0	1/1:0,3:3:9:115,9,0	1/1:0,13:13:42:586,42,0	1/1:0,6:6:24:301,24,0	1/1:0,18:18:54:768,54,0	1/1:0,16:16:51:736,51,0	1/1:0,10:10:30:424,30,0	1/1:0,16:16:48:691,48,0	0/1:7,5:12:99:189,0,251	0/1:7,6:13:99:200,0,242	0/1:5,6:11:99:223,0,179	1/1:0,8:8:24:360,24,0
Chr09	25252622	25252622	G	A	intergenic	RcuChr09m2100,RcuChr09m2101	.	.	Chr09	25252622	.	G	A	0/0:9,0:9:21:0,21,284	0/0:11,0:11:23:0,23,354	0/0:17,0:17:36:0,36,540	0/0:9,0:9:27:0,27,276	1/1:0,5:5:15:151,15,0	1/1:0,7:7:21:216,21,0	1/1:0,10:10:30:280,30,0	1/1:0,15:15:45:449,45,0	1/1:0,6:6:18:183,18,0	1/1:0,14:14:42:437,42,0	1/1:0,14:14:41:376,41,0	1/1:0,14:14:42:423,42,0	1/1:0,18:18:54:523,54,0	1/1:0,10:10:30:305,30,0	0/1:6,7:13:99:174,0,216	1/1:0,7:7:21:212,21,0	1/1:0,6:6:18:184,18,0	0/0:12,0:12:30:0,30,331	1/1:0,5:5:15:142,15,0	1/1:0,16:16:48:507,48,0	1/1:0,6:6:18:171,18,0	0/0:12,0:12:33:0,33,387	0/0:7,0:7:21:0,21,235	0/0:7,0:7:21:0,21,200	1/1:0,6:6:18:177,18,0	1/1:0,9:9:27:262,27,0	1/1:0,14:14:42:414,42,0	1/1:0,7:7:21:216,21,0	1/1:0,14:14:42:429,42,0	1/1:0,20:20:60:565,60,0	1/1:0,10:10:30:311,30,0	1/1:0,13:13:39:381,39,0	0/1:5,6:11:99:138,0,192	0/1:5,5:10:99:125,0,167	0/1:4,4:8:97:97,0,143	1/1:0,7:7:21:213,21,0
Chr09	25252653	25252653	A	G	intergenic	RcuChr09m2100,RcuChr09m2101	.	.	Chr09	25252653	.	A	G	0/0:9,0:9:21:0,21,284	0/0:20,0:20:60:0,60,608	0/0:12,0:12:33:0,33,495	0/0:9,0:9:27:0,27,276	1/1:0,7:7:24:325,24,0	1/1:0,7:7:21:301,21,0	1/1:0,8:8:24:344,24,0	1/1:0,13:13:39:558,39,0	1/1:0,4:4:12:180,12,0	1/1:0,14:14:42:585,42,0	1/1:0,8:8:24:345,24,0	1/1:0,11:11:33:465,33,0	1/1:0,17:17:51:732,51,0	1/1:0,10:10:30:430,30,0	0/1:3,7:10:85:270,0,85	1/1:0,5:5:15:225,15,0	1/1:0,6:6:18:270,18,0	0/0:9,0:9:24:0,24,360	1/1:0,5:5:18:270,18,0	1/1:0,16:16:48:680,48,0	1/1:0,7:7:21:299,21,0	0/0:12,0:12:33:0,33,387	0/0:7,0:7:21:0,21,235	0/0:4,0:4:9:0,9,105	1/1:0,5:5:15:212,15,0	1/1:0,8:8:24:340,24,0	1/1:0,11:11:33:435,33,0	1/1:0,7:7:21:299,21,0	1/1:0,14:14:42:603,42,0	1/1:0,16:16:51:706,51,0	1/1:0,11:11:33:495,33,0	1/1:0,10:10:33:459,33,0	0/1:4,6:10:99:220,0,150	0/1:3,6:9:99:228,0,108	0/1:4,2:6:72:72,0,162	1/1:0,6:6:18:228,18,0
Chr09	25252670	25252670	C	T	intergenic	RcuChr09m2100,RcuChr09m2101	.	.	Chr09	25252670	.	C	T	0/0:9,0:9:21:0,21,284	0/0:18,0:18:46:0,46,544	0/0:11,0:11:30:0,30,350	0/0:9,0:9:27:0,27,276	1/1:0,7:7:21:315,21,0	1/1:0,7:7:21:315,21,0	1/1:0,7:7:24:360,24,0	1/1:0,11:11:33:495,33,0	1/1:0,5:5:15:225,15,0	1/1:0,13:13:39:585,39,0	1/1:0,7:7:21:315,21,0	1/1:0,9:9:27:405,27,0	1/1:0,19:19:66:974,66,0	1/1:0,10:10:36:520,36,0	0/1:2,7:9:99:312,0,102	1/1:0,6:6:18:270,18,0	1/1:0,7:7:21:315,21,0	0/0:9,0:9:24:0,24,269	1/1:0,8:8:27:405,27,0	1/1:0,17:17:51:765,51,0	1/1:0,6:6:18:270,18,0	0/0:12,0:12:33:0,33,387	0/0:7,0:7:21:0,21,235	0/0:4,0:4:9:0,9,105	1/1:0,4:4:12:180,12,0	1/1:0,9:9:27:405,27,0	1/1:0,9:9:30:436,30,0	1/1:0,8:8:24:360,24,0	1/1:0,12:12:36:540,36,0	1/1:0,16:16:48:720,48,0	1/1:0,12:12:36:540,36,0	1/1:0,13:13:39:585,39,0	0/1:4,5:9:99:198,0,153	0/1:3,5:8:99:201,0,111	0/1:4,2:6:72:72,0,162	1/1:0,4:4:12:180,12,0
Chr09	25252671	25252671	C	T	intergenic	RcuChr09m2100,RcuChr09m2101	.	.	Chr09	25252671	.	C	T	0/0:9,0:9:21:0,21,284	0/0:18,0:18:46:0,46,544	0/0:11,0:11:30:0,30,350	0/0:9,0:9:27:0,27,276	1/1:0,7:7:21:315,21,0	1/1:0,7:7:21:315,21,0	1/1:0,7:7:24:360,24,0	1/1:0,11:11:33:495,33,0	1/1:0,5:5:15:225,15,0	1/1:0,13:13:39:585,39,0	1/1:0,7:7:21:315,21,0	1/1:0,9:9:27:405,27,0	1/1:0,21:21:66:990,66,0	1/1:0,10:10:33:495,33,0	0/1:2,7:9:99:285,0,105	1/1:0,6:6:18:270,18,0	1/1:0,7:7:21:315,21,0	0/0:9,0:9:24:0,24,269	1/1:0,8:8:27:405,27,0	1/1:0,17:17:51:765,51,0	1/1:0,6:6:18:270,18,0	0/0:15,0:15:12:0,12,403	0/0:7,0:7:21:0,21,235	0/0:4,0:4:9:0,9,105	1/1:0,4:4:12:180,12,0	1/1:0,9:9:27:405,27,0	1/1:0,9:9:27:405,27,0	1/1:0,8:8:24:360,24,0	1/1:0,12:12:36:540,36,0	1/1:0,16:16:48:720,48,0	1/1:0,12:12:36:540,36,0	1/1:0,13:13:39:585,39,0	0/1:4,5:9:99:198,0,153	0/1:3,5:8:99:201,0,111	0/1:4,2:6:99:114,0,159	1/1:0,4:4:12:180,12,0
Chr09	25252686	25252686	A	C	intergenic	RcuChr09m2100,RcuChr09m2101	.	.	Chr09	25252686	.	A	C	0/0:9,0:9:21:0,21,284	0/0:18,0:18:46:0,46,544	1/1:0,12:12:36:347,36,0	0/0:9,0:9:27:0,27,276	1/1:0,8:8:27:405,27,0	1/1:0,7:7:21:315,21,0	1/1:0,7:7:24:360,24,0	1/1:0,9:9:30:450,30,0	1/1:0,3:3:12:180,12,0	1/1:0,11:11:33:495,33,0	1/1:0,7:7:21:315,21,0	1/1:0,9:9:30:450,30,0	1/1:0,22:22:66:990,66,0	1/1:0,13:13:39:585,39,0	1/1:0,10:10:30:401,30,0	1/1:0,9:9:30:450,30,0	1/1:0,8:8:24:360,24,0	1/1:0,10:10:30:284,30,0	1/1:0,8:8:27:405,27,0	1/1:0,15:15:45:675,45,0	1/1:0,5:5:18:270,18,0	0/0:14,0:14:19:0,19,407	0/0:7,0:7:21:0,21,235	1/1:0,5:5:15:145,15,0	1/1:0,3:3:12:180,12,0	1/1:0,9:9:30:450,30,0	1/1:0,8:8:24:360,24,0	1/1:0,9:9:27:405,27,0	1/1:0,10:10:30:450,30,0	1/1:0,13:13:42:630,42,0	1/1:0,12:12:36:540,36,0	1/1:0,14:14:42:630,42,0	1/1:0,10:10:30:371,30,0	1/1:0,8:8:24:310,24,0	1/1:0,6:6:18:211,18,0	1/1:0,5:5:18:270,18,0
Chr09	25252689	25252689	C	G	intergenic	RcuChr09m2100,RcuChr09m2101	.	.	Chr09	25252689	.	C	G	0/0:9,0:9:21:0,21,284	0/0:18,0:18:46:0,46,544	0/0:11,0:11:30:0,30,340	0/0:9,0:9:27:0,27,276	1/1:0,9:9:30:450,30,0	1/1:0,7:7:24:360,24,0	1/1:0,8:8:24:360,24,0	1/1:0,10:10:30:450,30,0	1/1:0,3:3:9:135,9,0	1/1:0,11:11:33:495,33,0	1/1:0,5:5:18:270,18,0	1/1:0,9:9:27:405,27,0	1/1:0,22:22:72:1080,72,0	1/1:0,13:13:39:585,39,0	0/1:3,7:10:99:313,0,102	1/1:0,10:10:30:450,30,0	1/1:0,8:8:24:360,24,0	0/0:11,0:11:33:0,33,321	1/1:0,9:9:27:405,27,0	1/1:0,16:16:54:810,54,0	1/1:0,5:5:18:264,18,0	0/0:9,0:9:21:0,21,315	0/0:7,0:7:21:0,21,235	0/0:5,0:5:12:0,12,146	1/1:0,4:4:12:180,12,0	1/1:0,10:10:30:450,30,0	1/1:0,8:8:24:360,24,0	1/1:0,9:9:30:450,30,0	1/1:0,10:10:33:495,33,0	1/1:0,13:13:42:630,42,0	1/1:0,12:12:39:585,39,0	1/1:0,14:14:45:675,45,0	0/1:4,6:10:99:240,0,137	0/1:3,5:8:99:201,0,111	0/1:4,2:6:69:69,0,189	1/1:0,6:6:18:270,18,0
Chr09	25252699	25252699	C	T	intergenic	RcuChr09m2100,RcuChr09m2101	.	.	Chr09	25252699	.	C	T	0/0:9,0:9:21:0,21,284	0/0:18,0:18:46:0,46,544	0/0:11,0:11:30:0,30,340	0/0:9,0:9:27:0,27,276	1/1:0,9:9:27:405,27,0	1/1:0,6:6:18:270,18,0	1/1:0,9:9:33:458,33,0	1/1:0,9:9:27:405,27,0	1/1:0,4:4:12:180,12,0	1/1:0,12:12:39:568,39,0	1/1:0,6:6:21:298,21,0	1/1:0,9:9:27:405,27,0	1/1:0,23:23:69:1035,69,0	1/1:0,13:13:39:585,39,0	0/1:2,7:9:63:274,0,63	1/1:0,9:9:27:405,27,0	1/1:0,8:8:24:360,24,0	0/0:11,0:11:33:0,33,321	1/1:0,11:11:36:526,36,0	1/1:0,18:18:54:810,54,0	1/1:0,6:6:18:264,18,0	0/0:9,0:9:21:0,21,315	0/0:7,0:7:21:0,21,235	0/0:5,0:5:12:0,12,146	1/1:0,5:5:15:225,15,0	1/1:0,8:8:24:360,24,0	1/1:0,8:8:27:405,27,0	1/1:0,10:10:30:450,30,0	1/1:0,12:12:36:540,36,0	1/1:0,15:15:45:675,45,0	1/1:0,12:12:36:540,36,0	1/1:0,14:14:42:630,42,0	0/1:4,6:10:99:227,0,116	0/1:2,5:7:69:204,0,69	0/1:5,2:7:69:69,0,189	1/1:0,7:7:21:315,21,0
Chr09	25252717	25252717	A	G	intergenic	RcuChr09m2100,RcuChr09m2101	.	.	Chr09	25252717	.	A	G	0/0:9,0:9:21:0,21,284	1/1:0,22:22:66:649,66,0	1/1:0,13:13:39:404,39,0	0/0:9,0:9:27:0,27,276	1/1:0,7:7:21:315,21,0	1/1:0,8:8:24:331,24,0	1/1:0,10:10:33:458,33,0	1/1:0,7:7:24:333,24,0	1/1:0,6:6:18:238,18,0	1/1:0,13:13:39:517,39,0	1/1:0,6:6:21:285,21,0	1/1:0,10:10:33:442,33,0	1/1:0,24:24:72:1022,72,0	1/1:0,13:13:39:572,39,0	1/1:0,11:11:33:420,33,0	1/1:0,8:8:27:391,27,0	1/1:0,7:7:21:315,21,0	1/1:0,15:15:45:418,45,0	1/1:0,13:13:39:555,39,0	1/1:0,16:16:54:785,54,0	1/1:0,6:6:18:230,18,0	0/0:9,0:9:21:0,21,315	0/0:7,0:7:21:0,21,235	1/1:0,7:7:21:205,21,0	1/1:0,6:6:18:257,18,0	1/1:0,8:8:24:340,24,0	1/1:0,9:9:27:391,27,0	1/1:0,10:10:30:418,30,0	1/1:0,12:12:39:555,39,0	1/1:0,13:13:42:630,42,0	1/1:0,10:10:30:434,30,0	1/1:0,16:16:48:674,48,0	1/1:0,12:12:36:439,36,0	0/1:1,6:7:24:232,0,24	1/1:0,5:5:15:155,15,0	1/1:0,7:7:24:347,24,0
Chr09	25252834	25252834	A	C	intergenic	RcuChr09m2100,RcuChr09m2101	.	.	Chr09	25252834	.	A	C	0/0:9,0:9:21:0,21,284	0/0:8,0:8:21:0,21,257	0/0:7,0:7:21:0,21,206	0/0:9,0:9:21:0,21,293	1/1:0,4:4:12:98,12,0	1/1:0,6:6:18:164,18,0	1/1:0,12:12:36:355,36,0	1/1:0,6:6:18:186,18,0	1/1:0,6:6:18:185,18,0	1/1:0,9:9:27:281,27,0	1/1:0,11:11:33:344,33,0	1/1:0,12:12:35:299,35,0	1/1:0,24:24:72:715,72,0	1/1:0,18:18:54:562,54,0	0/1:3,8:11:59:206,0,59	1/1:0,8:8:24:244,24,0	1/1:0,6:6:18:188,18,0	0/0:13,0:13:9:0,9,313	1/1:0,10:10:30:277,30,0	1/1:0,18:18:54:557,54,0	1/1:0,5:5:15:150,15,0	0/0:7,0:7:21:0,21,228	0/0:5,0:5:15:0,15,158	0/0:7,0:7:21:0,21,213	1/1:0,8:8:24:223,24,0	1/1:0,5:5:15:142,15,0	1/1:1,8:9:17:231,17,0	1/1:0,4:4:12:126,12,0	1/1:0,9:9:27:252,27,0	1/1:0,16:16:48:445,48,0	1/1:0,7:7:21:221,21,0	1/1:0,16:16:48:459,48,0	0/1:7,7:14:99:164,0,155	0/1:2,7:9:36:191,0,36	0/1:10,6:16:99:126,0,235	1/1:0,7:7:21:204,21,0
Chr09	25253096	25253096	C	G	intergenic	RcuChr09m2100,RcuChr09m2101	.	.	Chr09	25253096	.	C	G	0/0:9,0:9:21:0,21,295	0/0:8,0:8:21:0,21,257	0/0:7,0:7:21:0,21,212	0/0:7,0:7:21:0,21,220	1/1:0,14:14:42:400,42,0	1/1:0,5:5:15:154,15,0	1/1:0,7:7:21:196,21,0	1/1:0,9:9:27:280,27,0	1/1:0,5:5:15:150,15,0	1/1:0,19:19:57:525,57,0	1/1:0,16:16:48:474,48,0	1/1:0,5:5:15:154,15,0	1/1:0,23:23:69:670,69,0	1/1:0,14:14:42:418,42,0	0/1:1,5:6:14:134,0,14	1/1:0,18:18:54:511,54,0	1/1:0,15:15:44:405,44,0	./.:2,0:2:6:0,6,46	1/1:0,10:10:30:293,30,0	1/1:0,28:28:84:861,84,0	1/1:0,11:11:33:309,33,0	0/0:7,0:7:21:0,21,228	0/0:9,0:9:21:0,21,301	0/0:8,0:8:21:0,21,229	1/1:0,8:8:24:232,24,0	1/1:0,7:7:21:209,21,0	1/1:0,12:12:36:347,36,0	1/1:0,14:14:42:427,42,0	1/1:0,13:13:39:383,39,0	1/1:0,17:17:51:494,51,0	1/1:0,19:19:57:551,57,0	1/1:0,15:15:45:440,45,0	0/1:6,3:9:62:62,0,160	0/1:6,6:12:99:151,0,154	0/1:7,10:17:99:244,0,165	1/1:0,6:6:18:182,18,0
Chr09	25253137	25253137	C	T	intergenic	RcuChr09m2100,RcuChr09m2101	.	.	Chr09	25253137	.	C	T	0/0:10,0:10:24:0,24,330	0/0:9,0:9:26:0,26,294	0/0:8,0:8:21:0,21,238	0/0:7,0:7:21:0,21,220	1/1:0,12:12:36:369,36,0	1/1:0,3:3:9:71,9,0	1/1:0,8:8:24:234,24,0	1/1:0,12:12:36:362,36,0	1/1:0,8:8:24:239,24,0	1/1:0,17:17:51:491,51,0	1/1:0,11:11:33:338,33,0	1/1:0,9:9:27:266,27,0	1/1:0,26:26:78:794,78,0	1/1:0,14:14:42:399,42,0	0/1:2,5:7:40:132,0,40	1/1:0,18:18:54:524,54,0	1/1:0,15:15:45:459,45,0	./.:2,0:2:6:0,6,46	1/1:0,10:10:30:293,30,0	1/1:0,32:32:96:995,96,0	1/1:0,8:8:24:243,24,0	0/0:7,0:7:21:0,21,228	0/0:9,0:9:21:0,21,301	0/0:6,0:6:15:0,15,173	1/1:0,8:8:24:219,24,0	1/1:0,8:8:24:242,24,0	1/1:0,10:10:30:306,30,0	1/1:0,18:18:53:498,53,0	1/1:0,14:14:42:422,42,0	1/1:0,18:18:54:520,54,0	1/1:0,18:18:54:536,54,0	1/1:0,17:17:51:501,51,0	0/1:4,2:6:42:42,0,101	0/1:5,7:12:99:168,0,118	0/1:4,9:13:82:225,0,82	1/1:0,8:8:24:244,24,0
Chr09	25253253	25253253	C	G	intergenic	RcuChr09m2100,RcuChr09m2101	.	.	Chr09	25253253	.	C	G	0/0:8,0:8:21:0,21,314	0/0:9,0:9:26:0,26,294	0/0:8,0:8:15:0,15,225	0/0:8,0:8:20:0,20,254	1/1:0,11:11:33:311,33,0	1/1:0,6:6:18:171,18,0	1/1:0,12:12:36:345,36,0	1/1:0,14:14:42:398,42,0	1/1:0,10:10:30:299,30,0	1/1:0,18:18:54:517,54,0	1/1:0,10:10:30:281,30,0	1/1:0,9:9:27:280,27,0	1/1:0,23:23:69:659,69,0	1/1:0,11:11:33:322,33,0	0/1:12,4:16:73:73,0,277	1/1:0,6:6:18:178,18,0	1/1:0,5:5:15:147,15,0	0/0:5,0:5:15:0,15,151	1/1:0,9:9:27:249,27,0	1/1:0,24:24:72:733,72,0	1/1:0,10:10:30:301,30,0	0/0:7,0:7:21:0,21,228	0/0:9,0:9:21:0,21,301	0/0:6,0:6:18:0,18,178	1/1:0,5:5:15:156,15,0	1/1:0,11:11:33:296,33,0	1/1:0,7:7:21:208,21,0	1/1:0,13:13:39:377,39,0	1/1:0,10:10:30:304,30,0	1/1:0,18:18:54:506,54,0	1/1:0,19:19:57:536,57,0	1/1:0,16:16:48:469,48,0	0/1:9,5:14:97:97,0,213	0/1:3,4:7:72:100,0,72	0/1:6,4:10:92:92,0,146	1/1:0,4:4:12:100,12,0
Chr09	25253313	25253313	T	C	intergenic	RcuChr09m2100,RcuChr09m2101	.	.	Chr09	25253313	.	T	C	0/0:8,0:8:21:0,21,314	0/0:12,0:12:26:0,26,394	0/0:8,0:8:21:0,21,243	0/0:8,0:8:20:0,20,254	1/1:0,10:10:30:295,30,0	1/1:0,6:6:18:177,18,0	1/1:0,14:14:42:390,42,0	1/1:0,16:16:48:452,48,0	1/1:0,10:10:30:284,30,0	1/1:0,22:22:66:613,66,0	1/1:0,9:9:27:261,27,0	1/1:0,9:9:27:256,27,0	1/1:0,32:32:96:905,96,0	1/1:0,10:10:30:305,30,0	0/1:12,5:17:95:95,0,317	1/1:0,7:7:21:173,21,0	1/1:0,11:11:33:318,33,0	0/0:7,0:7:21:0,21,193	1/1:0,9:9:27:244,27,0	1/1:0,22:22:66:658,66,0	1/1:0,10:10:30:293,30,0	0/0:20,0:20:54:0,54,810	0/0:9,0:9:21:0,21,301	0/0:7,0:7:21:0,21,218	1/1:0,8:8:24:251,24,0	1/1:0,9:9:27:248,27,0	1/1:0,9:9:27:265,27,0	1/1:0,15:15:45:417,45,0	1/1:0,12:12:36:340,36,0	1/1:0,22:22:66:615,66,0	1/1:0,20:20:60:597,60,0	1/1:0,21:21:63:595,63,0	0/1:10,7:17:99:141,0,229	0/1:7,7:14:99:150,0,176	0/1:4,5:9:94:104,0,94	1/1:0,9:9:27:239,27,0
Chr09	25253369	25253369	A	C	intergenic	RcuChr09m2100,RcuChr09m2101	.	.	Chr09	25253369	.	A	C	0/0:8,0:8:21:0,21,314	0/0:12,0:12:26:0,26,394	0/0:8,0:8:6:0,6,90	0/0:8,0:8:20:0,20,254	1/1:0,9:9:27:268,27,0	1/1:0,13:13:39:409,39,0	1/1:0,18:18:54:525,54,0	1/1:0,12:12:36:352,36,0	1/1:0,12:12:36:366,36,0	1/1:0,21:21:63:646,63,0	1/1:0,6:6:18:190,18,0	1/1:0,8:8:24:247,24,0	1/1:0,31:31:93:925,93,0	1/1:0,19:19:57:537,57,0	0/1:7,6:13:99:140,0,174	1/1:0,7:7:21:213,21,0	1/1:0,10:10:30:302,30,0	0/0:7,0:7:21:0,21,193	1/1:0,9:9:27:246,27,0	1/1:0,18:18:54:569,54,0	1/1:0,12:12:36:361,36,0	0/0:15,0:15:36:0,36,498	0/0:9,0:9:21:0,21,301	0/0:7,0:7:21:0,21,218	1/1:0,10:10:30:328,30,0	1/1:0,9:9:27:276,27,0	1/1:0,11:11:33:340,33,0	1/1:0,11:11:33:343,33,0	1/1:0,17:17:51:501,51,0	1/1:0,23:23:69:698,69,0	1/1:0,18:18:54:551,54,0	1/1:0,30:30:90:875,90,0	0/1:11,4:15:51:51,0,284	0/1:6,6:12:99:150,0,139	1/1:0,4:4:12:113,12,0	1/1:0,10:10:30:307,30,0
Chr09	25253421	25253421	C	G	intergenic	RcuChr09m2100,RcuChr09m2101	.	.	Chr09	25253421	.	C	G	0/0:8,0:8:21:0,21,252	0/0:12,0:12:26:0,26,394	1/1:0,8:8:24:249,24,0	0/0:8,0:8:20:0,20,254	1/1:0,15:15:45:432,45,0	1/1:0,12:12:36:344,36,0	1/1:0,17:17:51:483,51,0	1/1:0,12:12:36:360,36,0	1/1:0,11:11:33:321,33,0	1/1:0,16:16:48:479,48,0	1/1:0,8:8:24:254,24,0	1/1:0,8:8:24:232,24,0	1/1:0,30:30:90:872,90,0	1/1:0,16:16:48:447,48,0	1/1:0,14:14:42:526,42,0	1/1:0,11:11:33:329,33,0	1/1:0,5:5:15:142,15,0	1/1:0,12:12:36:357,36,0	1/1:0,5:5:15:152,15,0	1/1:0,20:20:60:611,60,0	1/1:0,12:12:36:357,36,0	0/0:15,0:15:36:0,36,498	0/0:7,0:7:21:0,21,213	1/1:0,13:13:39:402,39,0	1/1:0,8:8:24:225,24,0	1/1:0,5:5:15:153,15,0	1/1:0,10:10:30:296,30,0	1/1:0,12:12:36:370,36,0	1/1:0,18:18:54:548,54,0	1/1:0,20:20:60:595,60,0	1/1:0,15:15:45:462,45,0	1/1:0,26:26:78:779,78,0	1/1:0,12:12:36:450,36,0	1/1:0,9:9:30:330,30,0	1/1:0,8:8:24:240,24,0	1/1:0,9:9:27:260,27,0
Chr09	25253693	25253693	G	A	intergenic	RcuChr09m2100,RcuChr09m2101	.	.	Chr09	25253693	.	G	A	0/0:8,0:8:21:0,21,252	0/0:12,0:12:24:0,24,360	0/0:10,0:10:24:0,24,311	0/0:8,0:8:20:0,20,254	1/1:0,8:8:24:220,24,0	1/1:0,16:16:48:485,48,0	1/1:0,3:3:9:89,9,0	1/1:0,12:12:36:348,36,0	1/1:0,7:7:21:209,21,0	1/1:0,19:19:57:568,57,0	1/1:0,10:10:30:297,30,0	1/1:0,13:13:39:404,39,0	1/1:0,23:23:69:685,69,0	1/1:0,12:12:36:366,36,0	0/1:2,5:7:40:120,0,40	1/1:0,19:19:57:558,57,0	1/1:0,10:10:30:305,30,0	0/0:7,0:7:21:0,21,202	1/1:0,8:8:24:247,24,0	1/1:0,19:19:57:600,57,0	1/1:0,5:5:15:154,15,0	0/0:9,0:9:24:0,24,280	0/0:7,0:7:21:0,21,213	0/0:8,0:8:21:0,21,235	1/1:0,5:5:15:161,15,0	1/1:0,11:11:33:331,33,0	1/1:0,10:10:30:304,30,0	1/1:0,6:6:18:186,18,0	1/1:0,10:10:30:310,30,0	1/1:0,15:15:45:456,45,0	1/1:0,17:17:51:507,51,0	1/1:0,23:23:69:680,69,0	0/1:3,4:7:68:103,0,68	0/1:6,6:12:99:137,0,145	0/1:4,4:8:98:100,0,98	1/1:0,9:9:27:275,27,0
Chr09	25253742	25253742	A	G	intergenic	RcuChr09m2100,RcuChr09m2101	.	.	Chr09	25253742	.	A	G	0/0:8,0:8:21:0,21,252	0/0:12,0:12:24:0,24,360	0/0:11,0:11:24:0,24,337	0/0:8,0:8:20:0,20,254	1/1:0,8:8:24:233,24,0	1/1:0,11:11:33:324,33,0	1/1:0,5:5:15:139,15,0	1/1:0,10:10:30:290,30,0	1/1:0,8:8:24:211,24,0	1/1:0,11:11:33:314,33,0	1/1:0,9:9:27:262,27,0	1/1:0,14:14:42:403,42,0	1/1:0,22:22:66:617,66,0	1/1:0,17:17:51:468,51,0	0/1:3,4:7:71:96,0,71	1/1:0,13:13:39:369,39,0	1/1:0,11:11:33:309,33,0	0/0:7,0:7:21:0,21,202	1/1:0,8:8:24:217,24,0	1/1:0,20:20:60:596,60,0	1/1:0,5:5:15:140,15,0	0/0:9,0:9:24:0,24,280	0/0:9,0:9:21:0,21,287	0/0:12,0:12:30:0,30,450	1/1:0,4:4:12:121,12,0	1/1:0,9:9:27:255,27,0	1/1:0,8:8:24:226,24,0	1/1:0,8:8:24:232,24,0	1/1:0,9:9:27:261,27,0	1/1:0,13:13:39:372,39,0	1/1:0,10:10:30:283,30,0	1/1:0,16:16:48:430,48,0	0/1:5,4:9:88:88,0,128	0/1:7,6:13:99:123,0,179	0/1:6,2:8:33:33,0,158	1/1:0,8:8:24:223,24,0
Chr09	25253807	25253807	C	T	intergenic	RcuChr09m2100,RcuChr09m2101	.	.	Chr09	25253807	.	C	T	0/0:4,0:4:9:0,9,135	0/0:12,0:12:24:0,24,360	0/0:11,0:11:24:0,24,337	0/0:4,0:4:9:0,9,135	1/1:0,6:6:18:185,18,0	1/1:0,5:5:15:133,15,0	1/1:0,6:6:18:182,18,0	1/1:0,6:6:18:189,18,0	1/1:0,7:7:21:213,21,0	1/1:0,15:15:45:467,45,0	1/1:0,11:11:33:344,33,0	1/1:0,7:7:21:217,21,0	1/1:0,18:18:54:518,54,0	1/1:0,14:14:42:410,42,0	0/0:9,0:9:0:0,0,156	1/1:0,10:10:30:306,30,0	1/1:0,12:12:36:354,36,0	0/0:8,0:8:21:0,21,235	1/1:0,8:8:24:248,24,0	1/1:0,18:18:54:579,54,0	1/1:0,7:7:21:217,21,0	0/0:9,0:9:24:0,24,280	0/0:9,0:9:21:0,21,287	0/0:8,0:8:21:0,21,239	1/1:0,3:3:9:95,9,0	1/1:0,11:11:32:275,32,0	1/1:0,8:8:24:242,24,0	1/1:0,14:14:41:381,41,0	1/1:0,8:8:24:231,24,0	1/1:0,9:9:27:280,27,0	1/1:0,9:9:27:269,27,0	1/1:0,14:14:42:418,42,0	0/1:7,7:14:99:160,0,158	0/0:8,0:8:0:0,0,174	0/0:9,0:9:0:0,0,149	1/1:0,9:9:27:275,27,0
Chr09	25253988	25253988	T	C	intergenic	RcuChr09m2100,RcuChr09m2101	.	.	Chr09	25253988	.	T	C	./.:2,0:2:6:0,6,65	0/0:9,0:9:27:0,27,291	0/0:13,0:13:25:0,25,384	0/0:7,0:7:21:0,21,199	1/1:0,12:12:36:329,36,0	1/1:0,7:7:21:208,21,0	1/1:0,7:7:21:198,21,0	1/1:0,7:7:21:208,21,0	1/1:0,4:4:12:115,12,0	1/1:0,12:12:36:362,36,0	1/1:0,10:10:30:296,30,0	1/1:0,7:7:21:210,21,0	1/1:0,16:16:48:473,48,0	1/1:0,8:8:24:235,24,0	0/1:2,2:4:46:46,0,50	1/1:0,7:7:21:205,21,0	1/1:0,9:9:27:265,27,0	0/0:9,0:9:21:0,21,312	1/1:0,10:10:30:304,30,0	1/1:0,16:16:48:493,48,0	1/1:0,9:9:27:265,27,0	0/0:10,0:10:27:0,27,324	0/0:8,0:8:21:0,21,315	0/0:8,0:8:21:0,21,251	1/1:0,4:4:12:122,12,0	1/1:0,11:11:33:325,33,0	1/1:0,12:12:36:356,36,0	1/1:0,12:12:36:362,36,0	1/1:0,11:11:33:327,33,0	1/1:0,11:11:33:325,33,0	1/1:0,9:9:27:274,27,0	1/1:0,6:6:18:177,18,0	0/1:7,2:9:31:31,0,193	0/1:8,4:12:83:83,0,213	0/0:11,0:11:0:0,0,225	1/1:0,8:8:24:237,24,0
Chr09	25254053	25254053	A	G	intergenic	RcuChr09m2100,RcuChr09m2101	.	.	Chr09	25254053	.	A	G	0/0:7,0:7:21:0,21,232	0/0:12,0:12:30:0,30,383	0/0:13,0:13:25:0,25,384	0/0:7,0:7:21:0,21,216	1/1:0,9:9:27:272,27,0	1/1:0,11:11:33:315,33,0	1/1:0,8:8:24:225,24,0	1/1:0,7:7:21:195,21,0	./.:0,2:2:6:60,6,0	1/1:0,13:13:39:394,39,0	1/1:0,8:8:24:245,24,0	1/1:0,11:11:33:320,33,0	1/1:0,23:23:69:664,69,0	1/1:0,3:3:9:89,9,0	0/0:5,0:5:0:0,0,92	1/1:0,6:6:18:170,18,0	1/1:0,7:7:21:199,21,0	0/0:7,0:7:21:0,21,194	1/1:0,4:4:12:123,12,0	1/1:0,22:22:66:691,66,0	1/1:0,16:16:48:470,48,0	0/0:11,0:11:27:0,27,357	0/0:12,0:12:20:0,20,387	0/0:8,0:8:21:0,21,251	1/1:0,3:3:9:91,9,0	1/1:0,12:12:36:337,36,0	1/1:0,14:14:42:419,42,0	1/1:0,16:16:48:453,48,0	1/1:0,14:14:42:413,42,0	1/1:0,18:18:54:542,54,0	1/1:0,15:15:45:463,45,0	1/1:0,12:12:36:312,36,0	0/1:7,2:9:35:35,0,190	0/1:6,3:9:53:53,0,161	0/1:9,4:13:84:84,0,233	1/1:0,9:9:27:274,27,0
Chr09	25254121	25254121	T	G	intergenic	RcuChr09m2100,RcuChr09m2101	.	.	Chr09	25254121	.	T	G,A	0/0:7,0,0:7:21:0,21,232,21,232,232	0/0:12,0,0:12:30:0,30,383,30,383,383	1/1:0,18,0:18:54:543,54,0,543,54,543	0/0:7,0,0:7:21:0,21,216,21,216,216	1/1:0,9,0:9:27:269,27,0,269,27,269	1/2:1,4,12:17:79:402,290,285,108,0,79	1/1:0,8,0:8:24:242,24,0,242,24,242	1/1:0,8,0:8:24:228,24,0,228,24,228	./.:2,0,0:2:.:.	2/2:0,0,15:15:45:456,456,456,45,45,0	1/2:0,2,5:7:42:198,141,135,58,0,42	1/1:0,12,0:12:36:371,36,0,371,36,371	1/1:0,14,0:14:42:439,42,0,439,42,439	2/2:0,0,3:3:9:92,92,92,9,9,0	1/1:0,7,0:7:21:210,21,0,210,21,210	1/1:0,12,0:12:36:333,36,0,333,36,333	2/2:0,0,8:8:24:233,233,233,24,24,0	1/1:0,11,0:11:33:330,33,0,330,33,330	2/2:0,0,4:4:12:127,127,127,12,12,0	1/2:0,5,24:29:73:828,683,668,145,0,73	1/1:0,10,0:10:30:311,30,0,311,30,311	0/0:11,0,0:11:27:0,27,357,27,357,357	0/0:12,0,0:12:20:0,20,387,20,387,387	1/1:0,12,0:12:36:376,36,0,376,36,376	2/2:0,0,3:3:9:93,93,93,9,9,0	1/1:0,8,0:8:24:235,24,0,235,24,235	2/2:0,0,11:11:33:333,333,333,33,33,0	1/1:0,12,0:12:36:347,36,0,347,36,347	1/1:0,15,0:15:45:464,45,0,464,45,464	1/1:0,19,0:19:57:573,57,0,573,57,573	2/2:0,0,8:8:24:239,239,239,24,24,0	1/1:0,12,0:12:36:354,36,0,354,36,354	1/2:0,7,3:10:61:280,82,61,197,0,188	1/2:0,4,3:7:72:196,84,72,112,0,103	1/2:0,9,5:14:99:394,139,112,255,0,240	1/1:0,11,0:11:33:326,33,0,326,33,326
Chr09	25254121	25254121	T	A	intergenic	RcuChr09m2100,RcuChr09m2101	.	.	Chr09	25254121	.	T	G,A	0/0:7,0,0:7:21:0,21,232,21,232,232	0/0:12,0,0:12:30:0,30,383,30,383,383	1/1:0,18,0:18:54:543,54,0,543,54,543	0/0:7,0,0:7:21:0,21,216,21,216,216	1/1:0,9,0:9:27:269,27,0,269,27,269	1/2:1,4,12:17:79:402,290,285,108,0,79	1/1:0,8,0:8:24:242,24,0,242,24,242	1/1:0,8,0:8:24:228,24,0,228,24,228	./.:2,0,0:2:.:.	2/2:0,0,15:15:45:456,456,456,45,45,0	1/2:0,2,5:7:42:198,141,135,58,0,42	1/1:0,12,0:12:36:371,36,0,371,36,371	1/1:0,14,0:14:42:439,42,0,439,42,439	2/2:0,0,3:3:9:92,92,92,9,9,0	1/1:0,7,0:7:21:210,21,0,210,21,210	1/1:0,12,0:12:36:333,36,0,333,36,333	2/2:0,0,8:8:24:233,233,233,24,24,0	1/1:0,11,0:11:33:330,33,0,330,33,330	2/2:0,0,4:4:12:127,127,127,12,12,0	1/2:0,5,24:29:73:828,683,668,145,0,73	1/1:0,10,0:10:30:311,30,0,311,30,311	0/0:11,0,0:11:27:0,27,357,27,357,357	0/0:12,0,0:12:20:0,20,387,20,387,387	1/1:0,12,0:12:36:376,36,0,376,36,376	2/2:0,0,3:3:9:93,93,93,9,9,0	1/1:0,8,0:8:24:235,24,0,235,24,235	2/2:0,0,11:11:33:333,333,333,33,33,0	1/1:0,12,0:12:36:347,36,0,347,36,347	1/1:0,15,0:15:45:464,45,0,464,45,464	1/1:0,19,0:19:57:573,57,0,573,57,573	2/2:0,0,8:8:24:239,239,239,24,24,0	1/1:0,12,0:12:36:354,36,0,354,36,354	1/2:0,7,3:10:61:280,82,61,197,0,188	1/2:0,4,3:7:72:196,84,72,112,0,103	1/2:0,9,5:14:99:394,139,112,255,0,240	1/1:0,11,0:11:33:326,33,0,326,33,326
Chr09	25254150	25254150	G	A	intergenic	RcuChr09m2100,RcuChr09m2101	.	.	Chr09	25254150	.	G	A	0/0:6,0:6:18:0,18,199	0/0:12,0:12:30:0,30,383	0/0:10,0:10:30:0,30,297	0/0:7,0:7:21:0,21,216	1/1:0,9:9:27:275,27,0	1/1:0,18:18:54:539,54,0	1/1:0,8:8:24:243,24,0	1/1:0,9:9:27:284,27,0	1/1:0,3:3:9:90,9,0	1/1:0,17:17:51:517,51,0	1/1:0,11:11:33:349,33,0	1/1:0,13:13:39:387,39,0	1/1:0,19:19:57:589,57,0	1/1:0,5:5:15:154,15,0	0/1:1,2:3:21:53,0,21	1/1:0,7:7:21:215,21,0	1/1:0,9:9:27:262,27,0	0/0:9,0:9:21:0,21,252	1/1:0,5:5:15:143,15,0	1/1:0,32:32:96:960,96,0	1/1:0,11:11:33:330,33,0	0/0:11,0:11:27:0,27,357	0/0:12,0:12:20:0,20,387	0/0:3,0:3:9:0,9,84	./.:0,2:2:6:64,6,0	1/1:0,5:5:15:142,15,0	1/1:0,13:13:39:384,39,0	1/1:0,15:15:45:437,45,0	1/1:0,17:17:51:510,51,0	1/1:0,23:23:69:670,69,0	1/1:0,7:7:21:210,21,0	1/1:0,12:12:36:353,36,0	0/1:9,5:14:99:115,0,217	0/1:3,4:7:69:103,0,69	0/1:7,8:15:99:200,0,167	1/1:0,13:13:39:384,39,0
Chr09	25254383	25254383	G	T	intergenic	RcuChr09m2100,RcuChr09m2101	.	.	Chr09	25254383	.	G	T	0/0:7,0:7:21:0,21,235	0/0:8,0:8:24:0,24,239	0/0:15,0:15:23:0,23,435	0/0:8,0:8:21:0,21,242	1/1:0,9:9:27:268,27,0	1/1:0,7:7:21:191,21,0	1/1:0,8:8:24:244,24,0	1/1:0,13:13:39:392,39,0	1/1:0,11:11:33:339,33,0	1/1:0,17:17:50:487,50,0	1/1:0,8:8:24:233,24,0	1/1:0,10:10:30:311,30,0	1/1:0,16:16:48:503,48,0	1/1:0,8:8:24:243,24,0	0/1:5,5:10:99:122,0,112	1/1:0,16:16:48:484,48,0	1/1:0,14:14:42:392,42,0	0/0:3,0:3:9:0,9,86	1/1:0,4:4:12:110,12,0	1/1:0,23:23:69:711,69,0	1/1:0,13:13:39:390,39,0	0/0:11,0:11:30:0,30,359	0/0:14,0:14:33:0,33,489	0/0:7,0:7:15:0,15,225	1/1:0,4:4:12:126,12,0	1/1:0,9:9:27:277,27,0	1/1:0,7:7:21:190,21,0	1/1:0,12:12:36:369,36,0	1/1:0,15:15:45:432,45,0	1/1:0,9:9:27:279,27,0	1/1:0,9:9:27:284,27,0	1/1:0,10:10:30:304,30,0	0/1:2,7:9:34:191,0,34	0/1:8,6:14:99:143,0,191	0/1:4,5:9:85:130,0,85	1/1:0,8:8:24:213,24,0
Chr09	25254541	25254541	A	G	intergenic	RcuChr09m2100,RcuChr09m2101	.	.	Chr09	25254541	.	A	G	0/0:4,0:4:12:0,12,124	0/0:8,0:8:24:0,24,239	1/1:0,17:17:51:530,51,0	0/0:7,0:7:21:0,21,220	1/1:0,11:11:33:329,33,0	1/1:0,5:5:15:153,15,0	1/1:0,13:13:39:368,39,0	1/1:0,9:9:27:282,27,0	1/1:0,13:13:39:377,39,0	1/1:0,18:18:54:544,54,0	1/1:0,9:9:27:277,27,0	1/1:0,12:12:36:371,36,0	1/1:0,15:15:45:434,45,0	1/1:0,13:13:39:382,39,0	1/1:0,12:12:36:351,36,0	1/1:0,13:13:39:375,39,0	1/1:0,12:12:36:329,36,0	1/1:0,9:9:27:272,27,0	1/1:0,8:8:24:246,24,0	1/1:0,19:19:57:594,57,0	1/1:0,12:12:36:357,36,0	0/0:11,0:11:30:0,30,359	0/0:7,0:7:21:0,21,233	1/1:0,10:10:30:308,30,0	1/1:0,5:5:15:156,15,0	1/1:0,19:19:57:559,57,0	1/1:0,10:10:30:288,30,0	1/1:0,10:10:30:304,30,0	1/1:0,21:21:63:642,63,0	1/1:0,8:8:24:233,24,0	1/1:0,6:6:18:183,18,0	1/1:0,11:11:33:288,33,0	1/1:0,16:16:48:475,48,0	1/1:0,15:15:45:456,45,0	1/1:0,10:10:30:304,30,0	1/1:0,9:9:27:266,27,0
Chr09	25254655	25254655	A	C	intergenic	RcuChr09m2100,RcuChr09m2101	.	.	Chr09	25254655	.	A	C	0/0:7,0:7:21:0,21,227	0/0:8,0:8:24:0,24,239	0/0:16,0:16:39:0,39,506	0/0:7,0:7:21:0,21,221	1/1:0,9:9:27:254,27,0	1/1:0,6:6:18:184,18,0	1/1:0,9:9:27:265,27,0	1/1:0,12:12:36:364,36,0	1/1:0,11:11:33:323,33,0	1/1:0,13:13:39:401,39,0	1/1:0,6:6:18:185,18,0	1/1:0,14:14:42:413,42,0	1/1:0,16:16:48:491,48,0	1/1:0,6:6:18:182,18,0	0/1:5,3:8:69:69,0,130	1/1:0,8:8:24:241,24,0	1/1:0,13:13:39:385,39,0	0/0:9,0:9:21:0,21,263	1/1:0,12:12:36:359,36,0	1/1:0,22:22:66:661,66,0	1/1:0,5:5:15:149,15,0	0/0:11,0:11:30:0,30,359	0/0:7,0:7:21:0,21,233	0/0:8,0:8:21:0,21,233	1/1:0,5:5:15:158,15,0	1/1:0,9:9:27:273,27,0	1/1:0,10:10:30:297,30,0	1/1:0,8:8:24:222,24,0	1/1:0,22:22:66:661,66,0	1/1:0,11:11:33:322,33,0	1/1:0,9:9:27:261,27,0	1/1:0,17:17:51:492,51,0	0/1:8,7:15:99:156,0,189	0/1:6,7:13:99:152,0,149	0/1:6,5:11:99:120,0,149	1/1:0,7:7:21:211,21,0
Chr09	25254682	25254682	A	G	intergenic	RcuChr09m2100,RcuChr09m2101	.	.	Chr09	25254682	.	A	G	0/0:7,0:7:21:0,21,227	0/0:8,0:8:24:0,24,239	0/0:16,0:16:39:0,39,506	0/0:7,0:7:21:0,21,221	1/1:0,8:8:24:219,24,0	1/1:0,8:8:24:248,24,0	1/1:0,8:8:24:237,24,0	1/1:0,8:8:24:246,24,0	1/1:0,11:11:33:328,33,0	1/1:0,12:12:36:365,36,0	1/1:0,10:10:30:307,30,0	1/1:0,14:14:42:428,42,0	1/1:0,19:19:57:566,57,0	1/1:0,8:8:24:241,24,0	0/1:6,3:9:64:64,0,156	1/1:0,8:8:24:242,24,0	1/1:0,12:12:36:366,36,0	0/0:20,0:20:60:0,60,580	1/1:0,14:14:42:417,42,0	1/1:0,19:19:57:562,57,0	1/1:0,6:6:18:172,18,0	0/0:11,0:11:30:0,30,359	0/0:7,0:7:21:0,21,233	0/0:8,0:8:21:0,21,233	1/1:0,4:4:12:125,12,0	1/1:0,7:7:21:208,21,0	1/1:0,10:10:30:284,30,0	1/1:0,6:6:18:183,18,0	1/1:0,17:17:51:525,51,0	1/1:0,11:11:33:323,33,0	1/1:0,6:6:18:171,18,0	1/1:0,18:18:54:509,54,0	0/1:9,8:17:99:189,0,194	0/1:10,5:15:99:108,0,266	0/1:7,5:12:99:117,0,181	1/1:0,6:6:18:178,18,0
Chr09	25254751	25254751	A	G	intergenic	RcuChr09m2100,RcuChr09m2101	.	.	Chr09	25254751	.	A	G	0/0:6,0:6:15:0,15,176	0/0:8,0:8:24:0,24,239	1/1:0,19:19:57:577,57,0	0/0:6,0:6:15:0,15,189	1/1:0,6:6:18:256,18,0	1/1:0,7:7:21:283,21,0	1/1:0,6:6:18:215,18,0	1/1:0,8:8:24:329,24,0	1/1:0,10:10:30:437,30,0	1/1:0,8:8:24:360,24,0	1/1:0,12:12:36:540,36,0	1/1:0,10:10:30:450,30,0	1/1:0,18:18:57:811,57,0	1/1:0,12:12:36:491,36,0	1/1:0,12:12:36:416,36,0	1/1:0,6:6:18:255,18,0	1/1:0,9:9:27:385,27,0	1/1:0,17:17:51:474,51,0	1/1:0,12:12:36:524,36,0	1/1:0,15:15:48:648,48,0	1/1:0,9:9:27:405,27,0	0/0:11,0:11:30:0,30,359	0/0:7,0:7:21:0,21,224	1/1:0,8:8:24:325,24,0	1/1:0,6:6:18:256,18,0	1/1:0,7:7:21:280,21,0	1/1:0,11:11:33:495,33,0	1/1:0,12:12:36:511,36,0	1/1:0,13:13:39:570,39,0	1/1:0,16:16:54:782,54,0	1/1:0,6:6:18:258,18,0	1/1:0,13:13:39:557,39,0	1/1:0,17:17:51:605,51,0	1/1:0,20:20:60:744,60,0	1/1:0,10:10:30:318,30,0	1/1:0,5:5:15:225,15,0
Chr09	25254768	25254768	T	C	intergenic	RcuChr09m2100,RcuChr09m2101	.	.	Chr09	25254768	.	T	C	0/0:6,0:6:15:0,15,176	0/0:8,0:8:24:0,24,239	0/0:8,0:8:24:0,24,253	0/0:7,0:7:21:0,21,222	1/1:0,5:5:15:225,15,0	1/1:0,7:7:27:377,27,0	1/1:0,3:3:12:160,12,0	1/1:0,6:6:18:270,18,0	1/1:0,9:9:30:436,30,0	1/1:0,9:9:30:436,30,0	1/1:0,13:13:39:585,39,0	1/1:0,11:11:33:495,33,0	1/1:0,17:17:51:765,51,0	1/1:0,9:9:33:461,33,0	0/1:6,5:11:99:176,0,237	1/1:0,6:6:21:300,21,0	1/1:0,10:10:30:450,30,0	0/0:10,0:10:27:0,27,291	1/1:0,12:12:36:540,36,0	1/1:0,13:13:48:679,48,0	1/1:0,10:10:33:481,33,0	0/0:11,0:11:30:0,30,359	0/0:7,0:7:18:0,18,270	1/1:0,8:8:24:333,24,0	1/1:0,6:6:18:270,18,0	1/1:0,5:5:15:219,15,0	1/1:0,14:14:42:630,42,0	1/1:0,11:11:33:495,33,0	1/1:0,14:14:45:662,45,0	1/1:0,17:17:54:797,54,0	1/1:0,6:6:18:270,18,0	1/1:0,12:12:39:571,39,0	0/1:7,6:13:99:225,0,295	0/1:9,9:18:99:307,0,338	0/1:6,4:10:99:150,0,240	1/1:0,5:5:15:225,15,0
Chr09	25254781	25254781	T	C	intergenic	RcuChr09m2100,RcuChr09m2101	.	.	Chr09	25254781	.	T	C	0/0:6,0:6:18:0,18,208	0/0:8,0:8:24:0,24,239	0/0:8,0:8:24:0,24,253	0/0:7,0:7:21:0,21,222	1/1:0,4:4:15:225,15,0	1/1:0,7:7:21:275,21,0	1/1:0,3:3:9:135,9,0	1/1:0,5:5:15:225,15,0	1/1:0,10:10:30:421,30,0	1/1:0,10:10:30:436,30,0	1/1:0,11:11:36:520,36,0	1/1:0,10:10:30:450,30,0	1/1:0,17:17:51:743,51,0	1/1:0,10:10:30:383,30,0	0/1:6,4:10:99:150,0,240	1/1:0,6:6:21:301,21,0	1/1:0,10:10:30:437,30,0	0/0:10,0:10:27:0,27,291	1/1:0,11:11:33:453,33,0	1/1:0,14:14:42:604,42,0	1/1:0,12:12:36:497,36,0	0/0:11,0:11:30:0,30,359	0/0:7,0:7:21:0,21,220	0/0:7,0:7:21:0,21,210	1/1:0,6:6:18:270,18,0	1/1:0,4:4:12:180,12,0	1/1:0,13:13:39:585,39,0	1/1:0,12:12:36:513,36,0	1/1:0,15:15:45:622,45,0	1/1:0,16:16:48:705,48,0	1/1:0,6:6:18:256,18,0	1/1:0,12:12:36:491,36,0	0/1:7,7:14:99:260,0,236	0/1:8,7:15:99:255,0,315	0/1:7,4:11:99:147,0,268	1/1:0,5:5:18:256,18,0
Chr09	25254830	25254830	T	G	intergenic	RcuChr09m2100,RcuChr09m2101	.	.	Chr09	25254830	.	T	G	0/0:7,0:7:21:0,21,227	0/0:8,0:8:24:0,24,239	0/0:8,0:8:24:0,24,253	0/0:8,0:8:21:0,21,260	1/1:0,4:4:12:160,12,0	1/1:0,8:8:24:360,24,0	1/1:0,4:4:12:180,12,0	1/1:0,7:7:21:315,21,0	1/1:0,12:12:36:540,36,0	1/1:0,11:11:33:463,33,0	1/1:0,14:14:42:630,42,0	1/1:0,9:9:27:380,27,0	1/1:0,24:24:72:1044,72,0	1/1:0,10:10:30:430,30,0	0/1:6,3:9:88:88,0,243	1/1:0,10:10:33:467,33,0	1/1:0,10:10:30:450,30,0	0/0:10,0:10:27:0,27,291	1/1:0,12:12:36:516,36,0	1/1:0,17:17:51:752,51,0	1/1:0,10:10:30:407,30,0	0/0:11,0:11:30:0,30,359	0/0:7,0:7:21:0,21,220	0/0:7,0:7:21:0,21,212	1/1:0,4:4:12:180,12,0	1/1:0,6:6:18:256,18,0	1/1:0,8:8:24:324,24,0	1/1:0,15:15:48:672,48,0	1/1:0,17:17:51:721,51,0	1/1:0,13:13:39:530,39,0	1/1:0,7:7:21:315,21,0	1/1:0,8:8:27:376,27,0	0/1:8,5:13:99:186,0,307	0/1:6,3:9:95:95,0,227	0/1:7,5:12:99:189,0,279	1/1:0,3:3:9:135,9,0
Chr09	25254842	25254842	A	G	intergenic	RcuChr09m2100,RcuChr09m2101	.	.	Chr09	25254842	.	A	G	0/0:7,0:7:21:0,21,227	0/0:8,0:8:24:0,24,239	0/0:8,0:8:24:0,24,253	0/0:8,0:8:21:0,21,260	1/1:0,4:4:12:165,12,0	1/1:0,11:11:33:495,33,0	1/1:0,4:4:12:180,12,0	1/1:0,11:11:33:436,33,0	1/1:0,13:13:39:570,39,0	1/1:0,10:10:30:445,30,0	1/1:0,14:14:42:630,42,0	1/1:0,8:8:24:355,24,0	1/1:0,24:24:72:1049,72,0	1/1:0,10:10:30:450,30,0	0/1:6,4:10:99:119,0,240	1/1:0,11:11:33:463,33,0	1/1:0,13:13:39:585,39,0	0/0:10,0:10:27:0,27,291	1/1:0,12:12:36:536,36,0	1/1:0,20:20:63:932,63,0	1/1:0,7:7:24:347,24,0	0/0:11,0:11:30:0,30,359	0/0:7,0:7:21:0,21,220	0/0:7,0:7:21:0,21,212	1/1:0,6:6:18:270,18,0	1/1:0,6:6:21:284,21,0	1/1:0,7:7:21:315,21,0	1/1:0,15:15:45:638,45,0	1/1:0,15:15:45:661,45,0	1/1:0,9:9:27:405,27,0	1/1:0,9:9:27:405,27,0	1/1:0,8:8:24:346,24,0	0/1:8,7:15:99:270,0,315	0/1:9,3:12:99:99,0,369	0/1:7,5:12:99:189,0,279	1/1:0,4:4:12:162,12,0
Chr09	25254861	25254861	G	A	intergenic	RcuChr09m2100,RcuChr09m2101	.	.	Chr09	25254861	.	G	A	0/0:7,0:7:21:0,21,227	0/0:8,0:8:24:0,24,239	0/0:8,0:8:24:0,24,253	0/0:8,0:8:21:0,21,260	0/0:3,0:3:9:0,9,91	0/1:5,6:11:99:150,0,125	0/0:3,0:3:6:0,6,83	0/0:11,0:11:27:0,27,323	0/0:9,0:9:21:0,21,312	1/1:0,13:13:39:534,39,0	0/1:6,7:13:99:164,0,148	0/0:7,0:7:21:0,21,214	0/0:24,0:24:63:0,63,739	1/1:0,6:6:18:270,18,0	0/0:9,0:9:21:0,21,263	0/0:7,0:7:21:0,21,212	1/1:0,14:14:42:594,42,0	0/0:10,0:10:27:0,27,291	1/1:0,11:11:36:506,36,0	0/1:2,18:20:3:511,0,3	0/0:7,0:7:21:0,21,205	0/0:10,0:10:27:0,27,329	0/0:7,0:7:21:0,21,220	0/0:7,0:7:21:0,21,212	1/1:0,7:7:21:302,21,0	0/0:6,0:6:15:0,15,163	1/1:0,7:7:21:286,21,0	0/0:12,0:12:33:0,33,352	0/0:15,0:15:39:0,39,453	0/0:9,0:9:27:0,27,266	1/1:0,9:9:27:405,27,0	0/0:10,0:10:27:0,27,296	0/1:8,4:12:99:186,0,321	0/1:11,4:15:99:121,0,416	0/1:7,4:11:99:144,0,295	0/0:5,0:5:0:0,0,92
Chr09	25254943	25254943	A	C	intergenic	RcuChr09m2100,RcuChr09m2101	.	.	Chr09	25254943	.	A	C	0/0:7,0:7:21:0,21,227	0/0:13,0:13:31:0,31,419	0/0:8,0:8:24:0,24,253	0/0:8,0:8:21:0,21,260	1/1:0,6:6:18:188,18,0	1/1:0,15:15:45:459,45,0	1/1:0,6:6:18:182,18,0	1/1:0,15:15:45:474,45,0	1/1:0,7:7:21:212,21,0	1/1:0,15:15:45:466,45,0	1/1:0,17:17:51:505,51,0	1/1:0,8:8:24:248,24,0	1/1:0,26:26:78:781,78,0	1/1:0,5:5:15:157,15,0	0/1:6,4:10:94:94,0,152	1/1:0,14:14:42:427,42,0	1/1:0,11:11:33:314,33,0	0/0:6,0:6:18:0,18,165	1/1:0,10:10:30:308,30,0	1/1:0,17:17:51:528,51,0	1/1:0,8:8:24:248,24,0	0/0:10,0:10:27:0,27,329	0/0:7,0:7:21:0,21,220	0/0:7,0:7:21:0,21,212	1/1:0,6:6:18:194,18,0	1/1:0,10:10:30:292,30,0	1/1:0,13:13:39:397,39,0	1/1:0,22:22:66:682,66,0	1/1:0,15:15:45:472,45,0	1/1:0,9:9:27:278,27,0	1/1:0,12:12:36:362,36,0	1/1:0,21:21:63:631,63,0	0/1:7,5:12:99:108,0,165	0/1:11,5:16:99:109,0,297	0/1:10,3:13:41:41,0,266	1/1:0,9:9:27:263,27,0
Chr09	25254990	25254990	G	A	intergenic	RcuChr09m2100,RcuChr09m2101	.	.	Chr09	25254990	.	G	A	0/0:7,0:7:21:0,21,227	0/0:13,0:13:31:0,31,419	0/0:8,0:8:24:0,24,253	0/0:8,0:8:21:0,21,260	1/1:0,9:9:27:276,27,0	1/1:0,13:13:39:378,39,0	1/1:0,10:10:30:304,30,0	1/1:0,8:8:24:245,24,0	1/1:0,9:9:27:274,27,0	1/1:0,19:19:57:583,57,0	1/1:0,19:19:57:568,57,0	1/1:0,8:8:24:249,24,0	1/1:0,21:21:63:632,63,0	1/1:0,6:6:18:185,18,0	0/1:5,3:8:68:68,0,118	1/1:0,15:15:45:446,45,0	1/1:0,9:9:27:244,27,0	0/0:7,0:7:21:0,21,209	1/1:0,13:13:39:390,39,0	1/1:0,14:14:42:442,42,0	1/1:0,10:10:30:304,30,0	0/0:10,0:10:27:0,27,329	0/0:7,0:7:18:0,18,270	0/0:7,0:7:21:0,21,221	1/1:0,6:6:18:159,18,0	1/1:0,10:10:30:281,30,0	1/1:0,11:11:33:334,33,0	1/1:0,12:12:36:374,36,0	1/1:0,15:15:45:453,45,0	1/1:0,12:12:36:369,36,0	1/1:0,11:11:33:318,33,0	1/1:0,21:21:63:620,63,0	0/1:6,3:9:65:65,0,149	0/1:7,3:10:63:63,0,174	0/1:9,4:13:85:85,0,219	1/1:0,10:10:30:303,30,0
Chr09	25255043	25255043	A	G	intergenic	RcuChr09m2100,RcuChr09m2101	.	.	Chr09	25255043	.	A	G	0/0:7,0:7:21:0,21,227	0/0:21,0:21:60:0,60,655	0/0:8,0:8:24:0,24,253	0/0:8,0:8:21:0,21,260	1/1:0,5:5:15:205,15,0	1/1:0,15:15:45:655,45,0	1/1:0,12:12:36:526,36,0	1/1:0,14:14:45:634,45,0	1/1:0,12:12:36:526,36,0	1/1:0,12:12:36:527,36,0	1/1:0,16:16:48:675,48,0	1/1:0,8:8:24:348,24,0	1/1:0,23:23:69:970,69,0	1/1:0,5:5:15:145,15,0	0/1:5,2:7:69:69,0,188	1/1:0,14:14:42:615,42,0	1/1:0,8:8:24:327,24,0	0/0:7,0:7:21:0,21,209	1/1:0,8:8:24:343,24,0	1/1:0,25:25:75:1099,75,0	1/1:0,9:9:27:359,27,0	0/0:10,0:10:21:0,21,315	0/0:7,0:7:21:0,21,227	0/0:8,0:8:24:0,24,237	1/1:0,5:5:15:225,15,0	1/1:0,9:9:27:340,27,0	1/1:0,5:5:15:209,15,0	1/1:0,14:14:44:529,44,0	1/1:0,15:15:45:655,45,0	1/1:0,17:17:54:745,54,0	1/1:0,10:10:30:430,30,0	1/1:0,20:20:60:815,60,0	0/1:4,3:7:98:98,0,146	0/1:6,4:10:99:150,0,215	0/1:7,3:10:99:118,0,268	1/1:0,12:12:39:527,39,0
Chr09	25255066	25255066	G	A	intergenic	RcuChr09m2100,RcuChr09m2101	.	.	Chr09	25255066	.	G	A	0/0:7,0:7:21:0,21,227	0/0:21,0:21:60:0,60,655	0/0:8,0:8:24:0,24,253	0/0:8,0:8:21:0,21,260	1/1:0,7:7:21:265,21,0	1/1:0,18:18:54:757,54,0	1/1:0,16:16:48:646,48,0	1/1:0,16:16:48:667,48,0	1/1:0,12:12:36:527,36,0	1/1:0,18:18:54:689,54,0	1/1:0,13:13:42:615,42,0	1/1:0,10:10:30:411,30,0	1/1:0,21:21:66:949,66,0	./.:0,2:2:9:108,9,0	0/1:4,3:7:99:100,0,159	1/1:0,19:19:57:771,57,0	1/1:0,8:8:24:332,24,0	0/0:7,0:7:21:0,21,209	1/1:0,8:8:24:345,24,0	1/1:0,26:26:78:1133,78,0	1/1:0,7:7:24:331,24,0	0/0:10,0:10:21:0,21,315	0/0:8,0:8:24:0,24,258	0/0:8,0:8:24:0,24,237	1/1:0,7:7:21:290,21,0	1/1:0,8:8:24:309,24,0	1/1:0,7:7:21:274,21,0	1/1:0,14:14:48:610,48,0	1/1:0,16:16:48:686,48,0	1/1:0,16:16:48:690,48,0	1/1:0,10:10:30:430,30,0	1/1:0,25:25:75:990,75,0	0/1:3,2:5:72:72,0,149	0/1:5,4:9:99:153,0,193	0/1:6,3:9:92:92,0,271	1/1:0,11:11:33:460,33,0
Chr09	25255112	25255112	C	T	intergenic	RcuChr09m2100,RcuChr09m2101	.	.	Chr09	25255112	.	C	T	./.:2,0:2:6:0,6,53	0/0:21,0:21:60:0,60,655	0/0:8,0:8:24:0,24,253	0/0:8,0:8:21:0,21,260	1/1:0,8:8:24:236,24,0	1/1:0,11:11:33:325,33,0	1/1:0,14:14:42:379,42,0	1/1:0,16:16:48:454,48,0	1/1:0,17:17:51:496,51,0	1/1:0,24:24:72:735,72,0	1/1:0,14:14:42:431,42,0	1/1:0,12:12:36:370,36,0	1/1:0,21:21:63:647,63,0	1/1:0,3:3:9:91,9,0	0/1:2,5:7:40:130,0,40	1/1:0,15:15:45:445,45,0	1/1:0,6:6:18:180,18,0	0/0:7,0:7:21:0,21,209	1/1:0,9:9:27:275,27,0	1/1:0,29:29:87:911,87,0	1/1:0,6:6:18:184,18,0	0/0:10,0:10:21:0,21,315	0/0:18,0:18:54:0,54,615	0/0:8,0:8:24:0,24,237	1/1:0,8:8:24:252,24,0	1/1:0,12:12:36:367,36,0	1/1:0,7:7:21:215,21,0	1/1:0,13:13:39:390,39,0	1/1:0,14:14:42:429,42,0	1/1:0,17:17:51:505,51,0	1/1:0,10:10:30:310,30,0	1/1:0,21:21:63:623,63,0	0/1:4,5:9:97:113,0,97	0/1:8,2:10:32:32,0,220	0/1:7,3:10:63:63,0,184	1/1:0,7:7:21:199,21,0
Chr09	25255177	25255177	G	T	intergenic	RcuChr09m2100,RcuChr09m2101	.	.	Chr09	25255177	.	G	T	./.:2,0:2:6:0,6,53	0/0:8,0:8:21:0,21,278	0/0:8,0:8:24:0,24,253	0/0:8,0:8:21:0,21,260	1/1:0,8:8:24:245,24,0	1/1:0,9:9:27:276,27,0	1/1:0,11:11:33:334,33,0	1/1:0,10:10:30:273,30,0	1/1:0,14:14:42:418,42,0	1/1:0,24:24:72:712,72,0	1/1:0,18:18:54:566,54,0	1/1:0,11:11:33:336,33,0	1/1:0,22:22:66:675,66,0	1/1:0,7:7:21:214,21,0	0/1:2,2:4:47:49,0,47	1/1:0,14:14:42:430,42,0	1/1:0,9:9:27:261,27,0	0/0:9,0:9:27:0,27,263	1/1:0,11:11:33:346,33,0	1/1:0,22:22:66:700,66,0	1/1:0,9:9:27:278,27,0	0/0:7,0:7:20:0,20,216	0/0:9,0:9:24:0,24,302	0/0:8,0:8:24:0,24,237	1/1:0,6:6:18:188,18,0	1/1:0,12:12:36:362,36,0	1/1:0,5:5:15:149,15,0	1/1:0,10:10:30:299,30,0	1/1:0,21:21:63:629,63,0	1/1:0,14:14:42:429,42,0	1/1:0,6:6:18:163,18,0	1/1:0,16:16:47:443,47,0	0/1:4,2:6:31:31,0,99	0/1:9,3:12:57:57,0,218	0/0:7,0:7:0:0,0,146	1/1:0,9:9:27:274,27,0
Chr09	25255205	25255205	T	C	intergenic	RcuChr09m2100,RcuChr09m2101	.	.	Chr09	25255205	.	T	C	0/0:7,0:7:18:0,18,270	0/0:8,0:8:21:0,21,278	0/0:8,0:8:24:0,24,253	0/0:5,0:5:12:0,12,161	1/1:0,9:9:27:279,27,0	1/1:0,7:7:21:220,21,0	1/1:0,11:11:33:334,33,0	1/1:0,9:9:27:282,27,0	1/1:0,13:13:39:397,39,0	1/1:0,22:22:66:660,66,0	1/1:0,16:16:48:502,48,0	1/1:0,11:11:33:342,33,0	1/1:0,22:22:66:694,66,0	1/1:0,8:8:24:239,24,0	0/0:3,0:3:0:0,0,29	1/1:0,18:18:54:550,54,0	1/1:0,12:12:36:379,36,0	0/0:9,0:9:27:0,27,263	1/1:0,13:13:39:397,39,0	1/1:0,21:21:63:660,63,0	1/1:0,8:8:24:249,24,0	0/0:7,0:7:20:0,20,216	0/0:9,0:9:24:0,24,302	0/0:8,0:8:24:0,24,237	1/1:0,5:5:15:146,15,0	1/1:0,7:7:21:215,21,0	1/1:0,3:3:9:93,9,0	1/1:0,6:6:18:175,18,0	1/1:0,23:23:69:718,69,0	1/1:0,10:10:30:316,30,0	1/1:0,9:9:27:270,27,0	1/1:0,17:17:51:502,51,0	0/1:4,3:7:59:59,0,101	0/1:10,2:12:26:26,0,255	0/1:7,3:10:51:51,0,184	1/1:0,7:7:21:216,21,0
Chr09	25255293	25255293	G	A	intergenic	RcuChr09m2100,RcuChr09m2101	.	.	Chr09	25255293	.	G	A	0/0:7,0:7:21:0,21,222	0/0:8,0:8:21:0,21,278	0/0:9,0:9:21:0,21,309	0/0:7,0:7:21:0,21,206	1/1:0,10:10:30:306,30,0	1/1:0,6:6:18:186,18,0	1/1:0,6:6:18:179,18,0	1/1:0,7:7:21:222,21,0	1/1:0,12:12:36:354,36,0	1/1:0,25:25:75:762,75,0	1/1:0,8:8:24:249,24,0	1/1:0,13:13:39:405,39,0	1/1:0,19:19:57:586,57,0	1/1:0,6:6:18:184,18,0	0/1:4,7:11:88:180,0,88	1/1:0,11:11:33:311,33,0	1/1:0,11:11:33:341,33,0	0/0:17,0:17:48:0,48,535	1/1:0,16:16:48:472,48,0	1/1:0,26:26:78:813,78,0	1/1:0,6:6:18:185,18,0	0/0:7,0:7:21:0,21,230	0/0:9,0:9:24:0,24,302	0/0:8,0:8:24:0,24,237	1/1:0,5:5:15:160,15,0	1/1:0,8:8:24:232,24,0	1/1:0,10:10:30:304,30,0	1/1:0,13:13:39:403,39,0	1/1:0,17:17:51:518,51,0	1/1:0,16:16:48:490,48,0	1/1:0,15:15:45:456,45,0	1/1:0,20:20:60:586,60,0	0/1:2,3:5:45:76,0,45	0/1:4,5:9:72:128,0,72	0/1:5,5:10:99:108,0,121	1/1:0,5:5:15:152,15,0
Chr09	25255366	25255366	C	G	intergenic	RcuChr09m2100,RcuChr09m2101	.	.	Chr09	25255366	.	C	G	0/0:7,0:7:21:0,21,227	0/0:8,0:8:21:0,21,278	0/0:9,0:9:21:0,21,309	0/0:5,0:5:12:0,12,154	1/1:0,8:8:24:360,24,0	1/1:0,13:13:39:585,39,0	1/1:0,7:7:21:315,21,0	1/1:0,8:8:24:360,24,0	1/1:0,9:9:27:405,27,0	1/1:0,30:30:93:1341,93,0	1/1:0,8:8:24:345,24,0	1/1:0,11:11:36:540,36,0	1/1:0,22:22:66:929,66,0	1/1:0,8:8:24:360,24,0	0/1:3,7:10:99:285,0,177	1/1:0,13:13:39:569,39,0	1/1:0,13:13:39:549,39,0	0/0:21,0:21:60:0,60,900	1/1:0,17:17:57:819,57,0	1/1:0,25:25:75:1082,75,0	1/1:0,8:8:30:450,30,0	0/0:8,0:8:21:0,21,265	0/0:22,0:22:60:0,60,755	0/0:8,0:8:24:0,24,237	1/1:0,8:8:27:405,27,0	1/1:0,10:10:30:450,30,0	1/1:0,10:10:30:437,30,0	1/1:0,8:8:24:360,24,0	1/1:0,21:21:63:930,63,0	1/1:0,15:15:45:660,45,0	1/1:0,14:14:42:602,42,0	1/1:0,20:20:60:872,60,0	0/1:4,5:9:99:182,0,187	0/1:3,4:7:99:159,0,100	0/1:13,6:19:99:213,0,528	1/1:0,6:6:18:270,18,0
Chr09	25255378	25255378	G	A	intergenic	RcuChr09m2100,RcuChr09m2101	.	.	Chr09	25255378	.	G	A	0/0:7,0:7:21:0,21,216	0/0:8,0:8:21:0,21,278	0/0:9,0:9:21:0,21,309	0/0:5,0:5:12:0,12,154	1/1:0,11:11:33:495,33,0	1/1:0,13:13:39:585,39,0	1/1:0,8:8:24:360,24,0	1/1:0,9:9:27:405,27,0	1/1:0,10:10:33:479,33,0	1/1:0,31:31:99:1451,99,0	1/1:0,8:8:24:360,24,0	1/1:0,17:17:51:765,51,0	1/1:0,19:19:57:855,57,0	1/1:0,9:9:27:405,27,0	0/1:5,8:13:99:321,0,258	1/1:0,12:12:36:540,36,0	1/1:0,11:11:36:525,36,0	0/0:8,0:8:21:0,21,237	1/1:0,17:17:51:765,51,0	1/1:0,23:23:72:1067,72,0	1/1:0,11:11:33:495,33,0	0/0:8,0:8:21:0,21,265	0/0:22,0:22:60:0,60,755	0/0:8,0:8:24:0,24,237	1/1:0,9:9:27:405,27,0	1/1:0,12:12:36:540,36,0	1/1:0,12:12:39:570,39,0	1/1:0,9:9:27:405,27,0	1/1:0,21:21:63:945,63,0	1/1:0,16:16:48:716,48,0	1/1:0,12:12:36:540,36,0	1/1:0,18:18:60:868,60,0	0/1:4,4:8:99:156,0,190	0/1:2,5:7:99:198,0,125	0/1:11,7:18:99:261,0,470	1/1:0,6:6:21:300,21,0
Chr09	25255396	25255396	A	G	intergenic	RcuChr09m2100,RcuChr09m2101	.	.	Chr09	25255396	.	A	G	0/0:7,0:7:21:0,21,216	0/0:8,0:8:21:0,21,278	0/0:9,0:9:21:0,21,309	0/0:8,0:8:21:0,21,243	1/1:0,13:13:42:556,42,0	1/1:0,15:15:45:647,45,0	1/1:0,8:8:24:360,24,0	1/1:0,10:10:30:436,30,0	1/1:0,12:12:39:537,39,0	1/1:0,25:25:78:1170,78,0	1/1:0,8:8:24:347,24,0	1/1:0,16:16:48:720,48,0	1/1:0,19:19:57:841,57,0	1/1:0,6:6:18:241,18,0	0/1:4,7:11:99:282,0,208	1/1:0,11:11:33:495,33,0	1/1:0,10:10:30:450,30,0	0/0:8,0:8:21:0,21,237	1/1:0,12:12:39:585,39,0	1/1:0,29:29:87:1180,87,0	1/1:0,12:12:36:519,36,0	0/0:8,0:8:21:0,21,265	0/0:21,0:21:60:0,60,900	0/0:8,0:8:24:0,24,237	1/1:0,9:9:27:405,27,0	1/1:0,11:11:33:495,33,0	1/1:0,10:10:36:525,36,0	1/1:0,7:7:21:315,21,0	1/1:0,16:16:54:796,54,0	1/1:0,16:16:48:688,48,0	1/1:0,12:12:36:509,36,0	1/1:0,21:21:63:861,63,0	0/1:3,4:7:99:159,0,144	0/1:4,8:12:99:268,0,117	0/1:11,8:19:99:288,0,447	1/1:0,7:7:21:300,21,0
Chr09	25255626	25255626	A	G	intergenic	RcuChr09m2100,RcuChr09m2101	.	.	Chr09	25255626	.	A	G	0/0:6,0:6:15:0,15,177	0/0:5,0:5:9:0,9,135	0/0:3,0:3:9:0,9,96	0/0:7,0:7:21:0,21,213	1/1:0,5:5:15:150,15,0	1/1:0,11:11:33:323,33,0	1/1:0,8:8:24:228,24,0	1/1:0,3:3:9:93,9,0	./.:0,2:2:6:62,6,0	1/1:0,9:9:27:276,27,0	1/1:0,9:9:27:280,27,0	1/1:0,14:14:42:415,42,0	1/1:0,19:19:56:520,56,0	1/1:0,8:8:24:242,24,0	1/1:0,5:5:15:151,15,0	1/1:0,13:13:39:393,39,0	1/1:0,7:7:21:181,21,0	0/0:6,0:6:9:0,9,135	1/1:0,7:7:21:212,21,0	1/1:0,21:21:62:585,62,0	1/1:0,11:11:33:332,33,0	0/0:7,0:7:15:0,15,225	0/0:7,0:7:15:0,15,225	0/0:10,0:10:21:0,21,306	1/1:0,4:4:12:126,12,0	1/1:0,9:9:27:239,27,0	1/1:0,8:8:24:228,24,0	1/1:0,7:7:21:214,21,0	1/1:0,7:7:21:185,21,0	1/1:0,9:9:27:262,27,0	1/1:0,3:3:9:92,9,0	1/1:0,6:6:18:182,18,0	./.:0,1:1:3:31,3,0	./.:1,0:1:3:0,3,32	0/1:3,7:10:64:183,0,64	1/1:0,10:10:30:290,30,0
Chr09	25255665	25255665	T	G	intergenic	RcuChr09m2100,RcuChr09m2101	.	.	Chr09	25255665	.	T	G	0/0:8,0:8:21:0,21,261	0/0:3,0:3:9:0,9,86	0/1:2,2:4:75:75,0,101	./.:2,0:2:6:0,6,65	1/1:0,6:6:18:270,18,0	1/1:0,10:10:30:410,30,0	1/1:0,6:6:21:301,21,0	1/1:0,5:5:15:175,15,0	1/1:0,4:4:12:152,12,0	1/1:0,8:8:24:346,24,0	1/1:0,10:10:33:435,33,0	1/1:0,11:11:33:420,33,0	1/1:0,22:22:66:924,66,0	1/1:0,9:9:27:392,27,0	1/1:0,5:5:21:287,21,0	1/1:0,11:11:33:454,33,0	1/1:0,4:4:15:197,15,0	1/1:0,4:4:12:121,12,0	1/1:0,6:6:21:315,21,0	1/1:0,19:19:57:788,57,0	1/1:0,8:8:26:355,26,0	0/0:4,0:4:6:0,6,90	0/0:7,0:7:21:0,21,223	1/1:0,8:8:24:237,24,0	1/1:0,3:3:9:115,9,0	1/1:0,9:9:33:479,33,0	1/1:0,8:8:24:345,24,0	1/1:0,5:5:18:255,18,0	1/1:0,10:10:30:416,30,0	1/1:0,15:15:45:582,45,0	1/1:0,5:5:18:258,18,0	1/1:0,9:9:27:336,27,0	./.:0,2:2:6:40,6,0	./.:3,0:3:.:.	1/1:0,4:4:12:180,12,0	1/1:0,8:8:24:326,24,0
Chr09	25255827	25255827	T	A	intergenic	RcuChr09m2100,RcuChr09m2101	.	.	Chr09	25255827	.	T	A	0/0:7,0:7:21:0,21,227	0/0:7,0:7:21:0,21,210	0/0:7,0:7:21:0,21,221	0/0:7,0:7:21:0,21,209	1/1:0,6:6:18:185,18,0	1/1:0,7:7:21:203,21,0	1/1:0,6:6:18:181,18,0	1/1:0,16:16:48:491,48,0	1/1:0,9:9:27:264,27,0	1/1:0,10:10:30:310,30,0	1/1:0,10:10:30:307,30,0	1/1:0,11:11:33:305,33,0	1/1:0,23:23:69:699,69,0	1/1:0,9:9:27:263,27,0	0/1:5,6:11:99:150,0,118	1/1:0,10:10:30:292,30,0	1/1:0,8:8:24:233,24,0	0/0:9,0:9:24:0,24,263	1/1:0,4:4:12:124,12,0	1/1:0,17:17:51:517,51,0	1/1:0,11:11:33:335,33,0	0/0:5,0:5:15:0,15,167	0/0:7,0:7:21:0,21,236	0/0:10,0:10:27:0,27,313	1/1:0,9:9:27:271,27,0	1/1:0,3:3:9:90,9,0	1/1:0,10:10:30:294,30,0	1/1:0,6:6:18:183,18,0	1/1:0,4:4:12:125,12,0	1/1:0,16:16:48:493,48,0	1/1:0,9:9:27:278,27,0	1/1:0,15:15:45:661,45,0	0/1:4,7:11:89:183,0,89	0/1:3,3:6:99:117,0,135	0/1:1,8:9:4:217,0,4	1/1:0,11:11:33:335,33,0
Chr09	25255844	25255844	T	A	intergenic	RcuChr09m2100,RcuChr09m2101	.	.	Chr09	25255844	.	T	A	0/0:7,0:7:21:0,21,227	0/0:7,0:7:21:0,21,210	0/0:7,0:7:21:0,21,221	0/0:7,0:7:21:0,21,209	1/1:0,7:7:21:212,21,0	1/1:0,6:6:18:170,18,0	1/1:0,6:6:18:182,18,0	1/1:0,12:12:36:368,36,0	1/1:0,8:8:24:243,24,0	1/1:0,11:11:33:343,33,0	1/1:0,11:11:33:343,33,0	1/1:0,10:10:30:298,30,0	1/1:0,28:28:84:837,84,0	1/1:0,11:11:33:324,33,0	0/1:5,5:10:99:123,0,124	1/1:0,12:12:36:353,36,0	1/1:0,8:8:24:234,24,0	0/0:9,0:9:24:0,24,263	1/1:0,4:4:12:126,12,0	1/1:0,24:24:72:746,72,0	1/1:0,9:9:27:275,27,0	0/0:7,0:7:21:0,21,231	0/0:7,0:7:21:0,21,236	0/0:10,0:10:27:0,27,313	1/1:0,9:9:27:268,27,0	1/1:0,4:4:12:120,12,0	1/1:0,9:9:27:261,27,0	1/1:0,9:9:27:278,27,0	1/1:0,8:8:24:247,24,0	1/1:0,15:15:45:457,45,0	1/1:0,10:10:30:311,30,0	1/1:0,14:14:42:630,42,0	0/1:4,8:12:91:196,0,91	0/1:2,5:7:99:170,0,101	0/1:2,9:11:30:241,0,30	1/1:0,11:11:33:314,33,0
Chr09	25255880	25255880	T	G	intergenic	RcuChr09m2100,RcuChr09m2101	.	.	Chr09	25255880	.	T	G	0/0:7,0:7:21:0,21,227	0/0:7,0:7:21:0,21,210	0/0:7,0:7:21:0,21,221	0/0:7,0:7:21:0,21,209	1/1:0,8:8:24:249,24,0	1/1:0,6:6:18:163,18,0	1/1:0,6:6:18:185,18,0	1/1:0,13:13:39:399,39,0	1/1:0,8:8:24:246,24,0	1/1:0,15:15:45:454,45,0	1/1:0,14:14:42:424,42,0	1/1:0,8:8:24:250,24,0	1/1:0,26:26:78:812,78,0	1/1:0,10:10:30:311,30,0	0/1:6,5:11:99:120,0,150	1/1:0,14:14:42:427,42,0	1/1:0,9:9:27:267,27,0	0/0:9,0:9:24:0,24,263	1/1:0,5:5:15:154,15,0	1/1:0,28:28:84:854,84,0	1/1:0,10:10:30:297,30,0	0/0:7,0:7:21:0,21,231	0/0:7,0:7:21:0,21,236	0/0:10,0:10:27:0,27,313	1/1:0,5:5:15:144,15,0	1/1:0,4:4:12:124,12,0	1/1:0,9:9:27:274,27,0	1/1:0,10:10:30:314,30,0	1/1:0,10:10:30:310,30,0	1/1:0,11:11:33:336,33,0	1/1:0,10:10:30:305,30,0	1/1:0,13:13:39:427,39,0	0/1:3,6:9:66:145,0,66	0/1:3,6:9:66:162,0,66	0/1:4,11:15:79:284,0,79	1/1:0,8:8:24:235,24,0
Chr09	25255929	25255929	C	T	intergenic	RcuChr09m2100,RcuChr09m2101	.	.	Chr09	25255929	.	C	T	0/0:7,0:7:21:0,21,227	0/0:7,0:7:21:0,21,210	0/0:7,0:7:21:0,21,221	0/0:7,0:7:21:0,21,209	1/1:0,10:10:30:282,30,0	1/1:0,5:5:15:154,15,0	1/1:0,5:5:15:147,15,0	1/1:0,15:15:45:451,45,0	1/1:0,8:8:24:210,24,0	1/1:0,19:19:57:553,57,0	1/1:0,20:20:60:592,60,0	1/1:0,10:10:30:310,30,0	1/1:0,23:23:69:705,69,0	1/1:0,8:8:24:245,24,0	0/1:7,7:14:99:160,0,147	1/1:0,14:14:42:415,42,0	1/1:0,6:6:18:171,18,0	0/0:12,0:12:33:0,33,340	1/1:0,7:7:21:206,21,0	1/1:0,25:25:75:761,75,0	1/1:0,12:12:36:354,36,0	0/0:15,0:15:45:0,45,482	0/0:7,0:7:21:0,21,236	0/0:10,0:10:27:0,27,313	1/1:0,5:5:15:144,15,0	1/1:0,6:6:18:183,18,0	1/1:0,7:7:21:209,21,0	1/1:0,6:6:18:153,18,0	1/1:0,12:12:36:370,36,0	1/1:0,13:13:39:368,39,0	1/1:0,10:10:30:304,30,0	1/1:0,8:8:24:244,24,0	0/1:4,7:11:90:185,0,90	0/1:5,6:11:99:155,0,113	0/1:6,7:13:99:163,0,131	1/1:0,7:7:21:199,21,0
Chr09	25256019	25256019	G	A	intergenic	RcuChr09m2100,RcuChr09m2101	.	.	Chr09	25256019	.	G	A	0/0:7,0:7:21:0,21,227	0/0:7,0:7:21:0,21,210	0/0:7,0:7:21:0,21,221	0/0:7,0:7:21:0,21,209	1/1:0,7:7:21:214,21,0	1/1:0,7:7:21:203,21,0	1/1:0,5:5:15:152,15,0	1/1:0,16:16:48:490,48,0	1/1:0,10:10:30:304,30,0	1/1:0,10:10:30:314,30,0	1/1:0,18:18:54:540,54,0	1/1:0,11:11:33:325,33,0	1/1:0,25:25:75:744,75,0	1/1:0,14:14:42:428,42,0	0/1:6,5:11:99:123,0,158	1/1:0,12:12:36:348,36,0	1/1:0,12:12:36:355,36,0	0/0:9,0:9:20:0,20,282	1/1:0,4:4:12:125,12,0	1/1:0,21:21:63:653,63,0	1/1:0,7:7:21:211,21,0	0/0:15,0:15:45:0,45,482	0/0:7,0:7:21:0,21,233	0/0:22,0:22:60:0,60,738	1/1:0,7:7:21:216,21,0	1/1:0,16:16:48:473,48,0	1/1:0,4:4:12:118,12,0	1/1:0,13:13:39:401,39,0	1/1:0,14:14:42:431,42,0	1/1:0,13:13:39:396,39,0	1/1:0,10:10:30:303,30,0	1/1:0,10:10:30:294,30,0	0/1:6,7:13:99:165,0,148	0/1:7,7:14:99:177,0,175	0/1:6,4:10:93:93,0,149	1/1:0,8:8:24:242,24,0
Chr09	25256149	25256149	G	A	intergenic	RcuChr09m2100,RcuChr09m2101	.	.	Chr09	25256149	.	G	A	0/0:7,0:7:21:0,21,220	0/0:7,0:7:21:0,21,210	0/0:7,0:7:21:0,21,221	0/0:7,0:7:21:0,21,209	1/1:0,9:9:27:277,27,0	1/1:0,9:9:27:283,27,0	1/1:0,9:9:27:274,27,0	1/1:0,11:11:33:341,33,0	1/1:0,9:9:27:276,27,0	1/1:0,14:14:42:437,42,0	1/1:0,11:11:33:340,33,0	1/1:0,11:11:33:343,33,0	1/1:0,14:14:42:421,42,0	1/1:0,13:13:39:373,39,0	0/1:4,7:11:90:181,0,90	1/1:0,6:6:18:185,18,0	1/1:0,8:8:24:245,24,0	0/0:9,0:9:20:0,20,282	1/1:0,9:9:27:251,27,0	1/1:0,26:26:78:805,78,0	1/1:0,19:19:57:548,57,0	0/0:24,0:24:63:0,63,820	0/0:7,0:7:21:0,21,233	0/0:9,0:9:21:0,21,315	1/1:0,6:6:18:189,18,0	1/1:0,17:17:51:497,51,0	1/1:0,15:15:45:455,45,0	1/1:0,7:7:21:196,21,0	1/1:0,16:16:48:487,48,0	1/1:0,18:18:54:528,54,0	1/1:0,11:11:33:342,33,0	1/1:0,8:8:24:233,24,0	0/1:3,7:10:41:189,0,41	0/1:4,2:6:44:44,0,104	0/1:4,6:10:90:142,0,90	1/1:0,7:7:21:203,21,0
Chr09	25256264	25256264	T	C	intergenic	RcuChr09m2100,RcuChr09m2101	.	.	Chr09	25256264	.	T	C	0/0:9,0:9:21:0,21,285	0/0:7,0:7:21:0,21,210	0/0:7,0:7:21:0,21,221	0/0:7,0:7:21:0,21,229	1/1:0,11:11:33:345,33,0	1/1:0,7:7:21:215,21,0	1/1:0,9:9:27:242,27,0	1/1:0,9:9:27:280,27,0	1/1:0,8:8:24:224,24,0	1/1:0,18:18:54:525,54,0	1/1:0,24:24:72:754,72,0	1/1:0,18:18:54:543,54,0	1/1:0,12:12:36:379,36,0	1/1:0,5:5:15:159,15,0	0/1:6,8:14:99:192,0,129	1/1:0,7:7:21:195,21,0	1/1:0,16:16:48:456,48,0	0/0:9,0:9:20:0,20,282	1/1:0,10:10:30:292,30,0	1/1:0,18:18:54:559,54,0	1/1:0,11:11:33:329,33,0	0/0:12,0:12:27:0,27,390	0/0:22,0:22:60:0,60,809	0/0:7,0:7:21:0,21,220	1/1:0,6:6:18:188,18,0	1/1:0,18:18:54:538,54,0	1/1:0,15:15:45:443,45,0	1/1:0,12:12:36:358,36,0	1/1:0,12:12:36:355,36,0	1/1:0,22:22:66:670,66,0	1/1:0,10:10:30:300,30,0	1/1:0,13:13:39:399,39,0	0/1:6,6:12:99:150,0,147	0/1:3,3:6:74:74,0,74	0/1:2,8:10:31:220,0,31	1/1:0,6:6:18:184,18,0
Chr09	25256306	25256306	A	G	intergenic	RcuChr09m2100,RcuChr09m2101	.	.	Chr09	25256306	.	A	G	0/0:9,0:9:21:0,21,285	0/0:9,0:9:20:0,20,276	0/0:14,0:14:22:0,22,427	0/0:7,0:7:21:0,21,229	1/1:0,8:8:24:243,24,0	1/1:0,9:9:27:275,27,0	1/1:0,9:9:27:269,27,0	1/1:0,9:9:27:256,27,0	1/1:0,8:8:24:240,24,0	1/1:0,16:16:48:479,48,0	1/1:0,25:25:75:741,75,0	1/1:0,18:18:54:521,54,0	1/1:0,10:10:30:284,30,0	1/1:0,5:5:15:156,15,0	0/1:5,7:12:99:170,0,120	1/1:0,10:10:30:296,30,0	1/1:0,10:10:30:305,30,0	0/0:9,0:9:20:0,20,282	1/1:0,10:10:30:294,30,0	1/1:0,18:18:54:572,54,0	1/1:0,9:9:27:267,27,0	0/0:12,0:12:27:0,27,390	0/0:22,0:22:60:0,60,809	0/0:7,0:7:21:0,21,220	1/1:0,4:4:12:128,12,0	1/1:0,21:21:63:592,63,0	1/1:0,21:21:63:615,63,0	1/1:0,13:13:39:389,39,0	1/1:0,14:14:42:432,42,0	1/1:0,25:25:75:741,75,0	1/1:0,14:14:42:414,42,0	1/1:0,15:15:45:434,45,0	0/1:4,6:10:94:148,0,94	0/0:5,0:5:0:0,0,96	0/1:5,7:12:99:169,0,121	1/1:0,11:11:33:315,33,0
Chr09	25256381	25256381	G	A	intergenic	RcuChr09m2100,RcuChr09m2101	.	.	Chr09	25256381	.	G	A	0/0:8,0:8:21:0,21,261	0/0:9,0:9:20:0,20,276	0/0:14,0:14:22:0,22,427	0/0:11,0:11:30:0,30,356	1/1:0,7:7:21:199,21,0	1/1:0,7:7:21:215,21,0	./.:1,0:1:.:.	1/1:0,10:10:30:306,30,0	1/1:0,10:10:30:305,30,0	1/1:0,16:16:48:469,48,0	1/1:0,12:12:36:346,36,0	1/1:0,20:20:60:605,60,0	1/1:0,12:12:36:361,36,0	1/1:0,6:6:18:184,18,0	0/1:6,5:11:99:120,0,152	1/1:0,11:11:33:326,33,0	1/1:0,7:7:21:186,21,0	0/0:9,0:9:20:0,20,282	1/1:0,13:13:39:383,39,0	1/1:0,19:19:57:589,57,0	1/1:0,11:11:33:330,33,0	0/0:12,0:12:27:0,27,390	0/0:16,0:16:42:0,42,630	0/0:7,0:7:21:0,21,220	./.:0,2:2:6:64,6,0	1/1:0,15:15:45:450,45,0	1/1:0,18:18:54:534,54,0	1/1:0,6:6:18:189,18,0	1/1:0,12:12:36:339,36,0	1/1:0,18:18:54:539,54,0	1/1:0,18:18:54:535,54,0	1/1:0,17:17:51:488,51,0	0/1:4,4:8:95:101,0,95	0/1:5,5:10:99:125,0,122	0/1:9,12:21:99:295,0,191	1/1:0,12:12:36:351,36,0
Chr09	25256411	25256411	T	G	intergenic	RcuChr09m2100,RcuChr09m2101	.	.	Chr09	25256411	.	T	G	0/0:8,0:8:21:0,21,261	0/0:9,0:9:20:0,20,276	0/0:14,0:14:22:0,22,427	0/0:7,0:7:21:0,21,227	1/1:0,9:9:30:450,30,0	1/1:0,12:12:36:540,36,0	1/1:0,3:3:9:135,9,0	1/1:0,10:10:30:435,30,0	1/1:0,9:9:30:450,30,0	1/1:0,15:15:51:734,51,0	1/1:0,8:8:24:345,24,0	1/1:0,16:16:48:676,48,0	1/1:0,12:12:36:540,36,0	1/1:0,7:7:21:315,21,0	0/1:7,5:12:99:189,0,264	1/1:0,9:9:27:405,27,0	1/1:0,7:7:21:299,21,0	0/0:9,0:9:20:0,20,282	1/1:0,13:13:39:557,39,0	1/1:0,19:19:57:820,57,0	1/1:0,12:12:36:493,36,0	0/0:12,0:12:27:0,27,390	0/0:16,0:16:42:0,42,630	0/0:7,0:7:21:0,21,220	1/1:0,3:3:9:135,9,0	1/1:0,14:14:45:627,45,0	1/1:0,17:17:51:734,51,0	1/1:0,6:6:18:270,18,0	1/1:0,14:14:42:589,42,0	1/1:0,15:15:45:655,45,0	1/1:0,15:15:45:649,45,0	1/1:0,15:15:45:628,45,0	0/1:4,5:9:99:220,0,132	0/1:5,6:11:99:237,0,179	0/1:9,11:20:99:435,0,331	1/1:0,11:11:33:495,33,0
Chr09	25256422	25256422	G	A	intergenic	RcuChr09m2100,RcuChr09m2101	.	.	Chr09	25256422	.	G	A	0/0:8,0:8:21:0,21,261	0/0:9,0:9:20:0,20,276	0/0:14,0:14:22:0,22,427	0/0:7,0:7:21:0,21,227	1/1:0,10:10:30:450,30,0	1/1:0,12:12:36:540,36,0	1/1:0,4:4:12:180,12,0	1/1:0,9:9:27:405,27,0	1/1:0,10:10:30:450,30,0	1/1:0,15:15:45:675,45,0	1/1:0,8:8:27:391,27,0	1/1:0,16:16:48:720,48,0	1/1:0,13:13:39:585,39,0	1/1:0,8:8:24:360,24,0	0/1:6,7:13:99:270,0,231	1/1:0,10:10:30:450,30,0	1/1:0,7:7:24:346,24,0	0/0:9,0:9:20:0,20,282	1/1:0,12:12:36:540,36,0	1/1:0,17:17:54:798,54,0	1/1:0,10:10:39:540,39,0	0/0:12,0:12:27:0,27,390	0/0:16,0:16:42:0,42,630	0/0:7,0:7:21:0,21,220	1/1:0,4:4:12:180,12,0	1/1:0,12:12:39:569,39,0	1/1:0,17:17:51:765,51,0	1/1:0,10:10:30:450,30,0	1/1:0,13:13:42:610,42,0	1/1:0,15:15:45:675,45,0	1/1:0,13:13:42:619,42,0	1/1:0,12:12:45:630,45,0	0/1:3,5:8:99:230,0,108	0/1:5,6:11:99:237,0,192	0/1:8,11:19:99:466,0,300	1/1:0,11:11:33:495,33,0
Chr09	25256427	25256427	G	A	intergenic	RcuChr09m2100,RcuChr09m2101	.	.	Chr09	25256427	.	G	A	0/0:8,0:8:21:0,21,261	0/0:9,0:9:20:0,20,276	0/0:14,0:14:22:0,22,427	0/0:7,0:7:21:0,21,227	1/1:0,10:10:30:450,30,0	1/1:0,13:13:39:571,39,0	1/1:0,4:4:12:180,12,0	1/1:0,9:9:27:405,27,0	1/1:0,9:9:27:405,27,0	1/1:0,15:15:45:675,45,0	1/1:0,9:9:30:422,30,0	1/1:0,18:18:54:779,54,0	1/1:0,13:13:42:614,42,0	1/1:0,8:8:27:391,27,0	0/1:6,7:13:99:270,0,231	1/1:0,10:10:30:450,30,0	1/1:0,8:8:24:346,24,0	0/0:9,0:9:20:0,20,282	1/1:0,12:12:36:540,36,0	1/1:0,15:15:45:663,45,0	1/1:0,10:10:33:481,33,0	0/0:12,0:12:27:0,27,390	0/0:16,0:16:42:0,42,630	0/0:7,0:7:21:0,21,220	1/1:0,4:4:12:180,12,0	1/1:0,13:13:39:570,39,0	1/1:0,16:16:51:765,51,0	1/1:0,11:11:33:480,33,0	1/1:0,14:14:42:616,42,0	1/1:0,15:15:45:660,45,0	1/1:0,13:13:39:585,39,0	1/1:0,12:12:39:555,39,0	0/1:3,6:9:99:230,0,108	0/1:5,6:11:99:237,0,192	0/1:8,12:20:99:466,0,300	1/1:0,13:13:39:556,39,0
Chr09	25256484	25256484	G	A	intergenic	RcuChr09m2100,RcuChr09m2101	.	.	Chr09	25256484	.	G	A	0/0:7,0:7:18:0,18,270	0/0:9,0:9:20:0,20,276	0/0:15,0:15:39:0,39,479	0/0:7,0:7:21:0,21,227	1/1:0,11:11:33:323,33,0	1/1:0,9:9:27:270,27,0	1/1:0,4:4:12:122,12,0	1/1:0,8:8:24:251,24,0	1/1:0,6:6:18:183,18,0	1/1:0,14:14:42:396,42,0	1/1:0,14:14:42:440,42,0	1/1:0,17:17:51:532,51,0	1/1:0,17:17:51:519,51,0	1/1:0,7:7:21:213,21,0	0/1:7,5:12:99:117,0,182	1/1:0,9:9:27:275,27,0	1/1:0,13:13:39:387,39,0	0/0:9,0:9:20:0,20,282	1/1:0,15:15:45:443,45,0	1/1:0,21:21:63:681,63,0	1/1:0,6:6:18:171,18,0	0/0:12,0:12:27:0,27,390	0/0:21,0:21:60:0,60,694	0/0:7,0:7:21:0,21,220	1/1:0,4:4:12:125,12,0	1/1:0,6:6:18:164,18,0	1/1:0,13:13:39:387,39,0	1/1:0,8:8:24:247,24,0	1/1:0,15:15:45:444,45,0	1/1:0,22:22:66:654,66,0	1/1:0,9:9:27:244,27,0	1/1:0,10:10:30:307,30,0	0/1:3,5:8:68:111,0,68	0/1:7,8:15:99:194,0,170	0/1:5,10:15:93:269,0,93	1/1:0,10:10:30:306,30,0
Chr09	25256543	25256543	G	T	intergenic	RcuChr09m2100,RcuChr09m2101	.	.	Chr09	25256543	.	G	T	0/0:7,0:7:21:0,21,235	0/0:9,0:9:20:0,20,276	0/0:20,0:20:60:0,60,582	0/0:7,0:7:21:0,21,219	1/1:0,13:13:39:396,39,0	1/1:0,5:5:15:155,15,0	1/1:0,7:7:21:213,21,0	1/1:0,9:9:27:277,27,0	1/1:0,5:5:15:152,15,0	1/1:0,16:16:48:464,48,0	1/1:0,16:16:48:498,48,0	1/1:0,20:20:60:576,60,0	1/1:0,21:21:63:644,63,0	1/1:0,11:11:33:325,33,0	0/1:7,5:12:99:105,0,152	1/1:0,10:10:30:305,30,0	1/1:0,21:21:63:584,63,0	0/0:10,0:10:24:0,24,289	1/1:0,20:20:60:595,60,0	1/1:0,20:20:60:612,60,0	1/1:0,12:12:36:340,36,0	0/0:12,0:12:27:0,27,390	0/0:21,0:21:60:0,60,694	0/0:7,0:7:21:0,21,220	1/1:0,8:8:24:252,24,0	1/1:0,8:8:24:244,24,0	1/1:0,12:12:36:357,36,0	1/1:0,11:11:33:333,33,0	1/1:0,11:11:33:326,33,0	1/1:0,24:24:72:669,72,0	1/1:0,8:8:24:257,24,0	1/1:0,17:17:51:497,51,0	0/1:2,5:7:39:134,0,39	0/1:5,10:15:99:252,0,103	0/1:6,8:14:99:203,0,137	1/1:0,9:9:27:272,27,0
Chr09	25256632	25256632	G	A	intergenic	RcuChr09m2100,RcuChr09m2101	.	.	Chr09	25256632	.	G	A	0/0:7,0:7:21:0,21,228	0/0:9,0:9:20:0,20,276	0/0:17,0:17:45:0,45,549	0/0:7,0:7:21:0,21,219	1/1:0,11:11:33:325,33,0	1/1:0,8:8:24:251,24,0	1/1:0,10:10:30:275,30,0	1/1:0,14:14:42:419,42,0	1/1:0,7:7:21:212,21,0	1/1:0,16:16:48:438,48,0	1/1:0,11:11:33:343,33,0	1/1:0,25:25:75:782,75,0	1/1:0,21:21:63:646,63,0	1/1:0,7:7:21:215,21,0	0/1:12,7:19:99:161,0,303	1/1:0,14:14:42:413,42,0	1/1:0,10:10:30:307,30,0	0/0:10,0:10:24:0,24,289	1/1:0,13:13:39:352,39,0	1/1:0,23:23:69:729,69,0	1/1:0,11:11:33:322,33,0	0/0:21,0:21:60:0,60,715	0/0:14,0:14:36:0,36,473	0/0:7,0:7:21:0,21,220	1/1:0,18:18:54:557,54,0	1/1:0,6:6:18:185,18,0	1/1:0,10:10:30:286,30,0	1/1:0,16:16:48:490,48,0	1/1:0,6:6:18:188,18,0	1/1:0,15:15:45:463,45,0	1/1:0,7:7:21:215,21,0	1/1:0,18:18:54:490,54,0	0/1:1,8:9:3:197,0,3	0/1:3,7:10:62:188,0,62	0/1:2,4:6:44:106,0,44	1/1:0,10:10:30:308,30,0
Chr09	25256667	25256667	T	G	intergenic	RcuChr09m2100,RcuChr09m2101	.	.	Chr09	25256667	.	T	G	0/0:7,0:7:21:0,21,228	0/0:9,0:9:20:0,20,276	0/0:8,0:8:20:0,20,243	0/0:8,0:8:18:0,18,270	1/1:0,10:10:30:450,30,0	1/1:0,7:7:21:315,21,0	1/1:0,8:8:24:360,24,0	1/1:0,11:11:33:495,33,0	1/1:0,6:6:18:270,18,0	1/1:0,14:14:45:662,45,0	1/1:0,12:12:36:540,36,0	1/1:0,22:22:66:976,66,0	1/1:0,16:16:51:765,51,0	1/1:0,8:8:27:356,27,0	0/1:9,9:18:99:207,0,222	1/1:0,18:18:54:761,54,0	1/1:0,7:7:21:315,21,0	0/0:19,0:19:54:0,54,810	1/1:0,10:10:30:450,30,0	1/1:0,23:23:69:1022,69,0	1/1:0,7:7:21:315,21,0	0/0:13,0:13:36:0,36,426	0/0:14,0:14:39:0,39,467	0/0:9,0:9:24:0,24,266	1/1:0,14:14:42:615,42,0	1/1:0,6:6:18:270,18,0	1/1:0,11:11:33:480,33,0	1/1:0,12:12:36:526,36,0	1/1:0,7:7:21:315,21,0	1/1:0,16:16:54:790,54,0	1/1:0,9:9:27:360,27,0	1/1:0,15:15:48:720,48,0	0/1:2,9:11:29:234,0,29	0/1:4,4:8:96:96,0,101	0/1:1,5:6:13:207,0,13	1/1:0,11:11:36:526,36,0
Chr09	25256695	25256695	T	C	intergenic	RcuChr09m2100,RcuChr09m2101	.	.	Chr09	25256695	.	T	C	0/0:7,0:7:21:0,21,228	0/0:9,0:9:20:0,20,276	0/0:8,0:8:20:0,20,243	0/0:7,0:7:21:0,21,223	1/1:0,8:8:24:360,24,0	1/1:0,6:6:18:270,18,0	1/1:0,7:7:21:299,21,0	1/1:0,11:11:36:526,36,0	1/1:0,8:8:24:360,24,0	1/1:0,20:20:60:900,60,0	1/1:0,11:11:36:526,36,0	1/1:0,20:20:60:900,60,0	1/1:0,19:19:57:855,57,0	1/1:0,6:6:18:270,18,0	0/1:10,10:20:99:390,0,390	1/1:0,14:14:42:624,42,0	1/1:0,13:13:39:585,39,0	0/0:9,0:9:24:0,24,271	1/1:0,9:9:27:405,27,0	1/1:0,25:25:75:1125,75,0	1/1:0,5:5:15:225,15,0	0/0:13,0:13:36:0,36,426	0/0:14,0:14:39:0,39,467	1/1:0,10:10:30:308,30,0	1/1:0,13:13:39:585,39,0	1/1:0,6:6:18:270,18,0	1/1:0,14:14:42:630,42,0	1/1:0,13:13:39:585,39,0	1/1:0,8:8:24:360,24,0	1/1:0,13:13:39:585,39,0	1/1:0,8:8:24:360,24,0	1/1:0,14:14:42:621,42,0	0/1:4,8:12:99:346,0,126	0/1:4,5:9:99:198,0,153	0/1:4,4:8:99:156,0,156	1/1:0,12:12:36:540,36,0
Chr09	25256696	25256696	T	C	intergenic	RcuChr09m2100,RcuChr09m2101	.	.	Chr09	25256696	.	T	C	0/0:7,0:7:21:0,21,228	0/0:9,0:9:20:0,20,276	0/0:8,0:8:20:0,20,243	0/0:7,0:7:21:0,21,223	1/1:0,8:8:24:360,24,0	1/1:0,6:6:18:270,18,0	1/1:0,6:6:21:299,21,0	1/1:0,12:12:36:526,36,0	1/1:0,8:8:24:360,24,0	1/1:0,20:20:60:900,60,0	1/1:0,12:12:36:526,36,0	1/1:0,20:20:60:900,60,0	1/1:0,19:19:57:855,57,0	1/1:0,6:6:18:270,18,0	0/1:10,10:20:99:390,0,390	1/1:0,14:14:42:624,42,0	1/1:0,13:13:39:585,39,0	0/0:9,0:9:24:0,24,271	1/1:0,9:9:27:405,27,0	1/1:0,25:25:75:1125,75,0	1/1:0,5:5:15:225,15,0	0/0:13,0:13:36:0,36,426	0/0:14,0:14:39:0,39,467	0/0:9,0:9:21:0,21,315	1/1:0,13:13:39:585,39,0	1/1:0,6:6:18:270,18,0	1/1:0,14:14:42:630,42,0	1/1:0,13:13:39:585,39,0	1/1:0,8:8:24:360,24,0	1/1:0,13:13:39:585,39,0	1/1:0,8:8:24:360,24,0	1/1:0,14:14:42:621,42,0	0/1:3,9:12:99:346,0,126	0/1:4,5:9:99:198,0,153	0/1:4,4:8:99:156,0,156	1/1:0,12:12:36:540,36,0
Chr09	25256707	25256707	T	G	intergenic	RcuChr09m2100,RcuChr09m2101	.	.	Chr09	25256707	.	T	G	0/0:7,0:7:21:0,21,228	0/0:9,0:9:20:0,20,276	0/0:8,0:8:20:0,20,243	0/0:7,0:7:21:0,21,223	1/1:0,7:7:21:218,21,0	1/1:0,4:4:12:124,12,0	1/1:0,6:6:18:180,18,0	1/1:0,10:10:30:316,30,0	1/1:0,8:8:24:233,24,0	1/1:0,19:19:57:582,57,0	1/1:0,10:10:30:311,30,0	1/1:0,20:20:60:622,60,0	1/1:0,19:19:57:570,57,0	1/1:0,7:7:21:213,21,0	0/1:10,11:21:99:269,0,246	1/1:0,13:13:39:399,39,0	1/1:0,14:14:42:432,42,0	0/0:9,0:9:24:0,24,271	1/1:0,9:9:27:278,27,0	1/1:0,24:24:72:758,72,0	1/1:0,5:5:15:155,15,0	0/0:13,0:13:36:0,36,426	0/0:14,0:14:39:0,39,467	0/0:9,0:9:21:0,21,315	1/1:0,14:14:42:443,42,0	1/1:0,5:5:15:142,15,0	1/1:0,15:15:45:430,45,0	1/1:0,13:13:39:378,39,0	1/1:0,8:8:24:253,24,0	1/1:0,15:15:45:459,45,0	1/1:0,8:8:24:231,24,0	1/1:0,14:14:42:430,42,0	0/1:3,9:12:59:219,0,59	0/1:4,5:9:86:116,0,86	0/1:4,4:8:99:99,0,100	1/1:0,11:11:33:335,33,0
Chr09	25256775	25256775	A	G	intergenic	RcuChr09m2100,RcuChr09m2101	.	.	Chr09	25256775	.	A	G	0/0:7,0:7:21:0,21,229	0/0:9,0:9:21:0,21,315	0/0:8,0:8:20:0,20,243	0/0:7,0:7:21:0,21,223	1/1:0,7:7:21:217,21,0	./.:0,0:0:.:.	1/1:0,6:6:18:181,18,0	1/1:0,12:12:36:377,36,0	1/1:0,7:7:21:215,21,0	1/1:0,21:21:63:617,63,0	1/1:0,13:13:39:409,39,0	1/1:0,18:18:54:534,54,0	1/1:0,24:24:72:737,72,0	1/1:0,11:11:33:340,33,0	0/1:8,11:19:99:281,0,186	1/1:0,14:14:42:407,42,0	1/1:0,14:14:42:398,42,0	0/0:9,0:9:24:0,24,271	1/1:0,10:10:30:310,30,0	1/1:0,17:17:51:537,51,0	1/1:0,7:7:21:202,21,0	0/0:12,0:12:33:0,33,396	0/0:14,0:14:39:0,39,467	0/0:7,0:7:21:0,21,208	1/1:0,14:14:42:439,42,0	1/1:0,11:11:33:332,33,0	1/1:0,10:10:30:299,30,0	1/1:0,12:12:36:369,36,0	1/1:0,13:13:39:381,39,0	1/1:0,21:21:63:616,63,0	1/1:0,9:9:27:266,27,0	1/1:0,9:9:27:253,27,0	0/1:7,9:16:99:219,0,143	0/1:6,5:11:99:123,0,152	0/1:5,4:9:76:76,0,127	1/1:0,12:12:36:365,36,0
Chr09	25256998	25256998	G	A	intergenic	RcuChr09m2100,RcuChr09m2101	.	.	Chr09	25256998	.	G	A	./.:2,0:2:6:0,6,66	0/0:9,0:9:21:0,21,315	0/0:8,0:8:20:0,20,243	0/0:9,0:9:24:0,24,271	1/1:0,7:7:21:213,21,0	0/1:5,2:7:39:39,0,133	1/1:0,8:8:24:241,24,0	1/1:0,9:9:27:266,27,0	1/1:0,6:6:18:183,18,0	0/0:23,0:23:60:0,60,717	0/1:8,11:19:99:287,0,192	1/1:0,11:11:33:343,33,0	1/1:0,20:20:60:622,60,0	0/0:8,0:8:21:0,21,231	0/1:4,5:9:96:127,0,96	1/1:0,9:9:27:266,27,0	0/0:7,0:7:21:0,21,208	0/0:8,0:8:21:0,21,226	0/0:6,0:6:12:0,12,179	0/0:17,0:17:0:0,0,407	1/1:0,12:12:36:355,36,0	0/0:14,0:14:36:0,36,456	0/0:8,0:8:24:0,24,265	0/0:8,0:8:21:0,21,243	0/0:7,0:7:21:0,21,202	1/1:0,11:11:33:332,33,0	0/0:7,0:7:21:0,21,195	1/1:0,4:4:12:115,12,0	1/1:0,6:6:18:191,18,0	1/1:0,9:9:27:266,27,0	0/0:7,0:7:21:0,21,216	1/1:0,9:9:27:272,27,0	0/0:7,0:7:21:0,21,207	0/0:9,0:9:24:0,24,266	0/0:9,0:9:21:0,21,269	1/1:0,14:14:42:392,42,0
Chr09	25257063	25257063	C	T	intergenic	RcuChr09m2100,RcuChr09m2101	.	.	Chr09	25257063	.	C	T	./.:2,0:2:6:0,6,66	0/0:9,0:9:21:0,21,315	0/0:8,0:8:20:0,20,243	0/0:9,0:9:24:0,24,271	1/1:0,5:5:15:154,15,0	1/1:0,8:8:24:253,24,0	1/1:0,10:10:30:302,30,0	1/1:0,14:14:42:433,42,0	1/1:0,9:9:27:276,27,0	1/1:0,22:22:65:616,65,0	1/1:0,11:11:33:349,33,0	1/1:0,10:10:30:278,30,0	1/1:0,19:19:57:577,57,0	1/1:0,11:11:33:319,33,0	0/1:4,6:10:92:142,0,92	1/1:0,10:10:30:295,30,0	1/1:0,12:12:36:356,36,0	0/0:8,0:8:21:0,21,226	1/1:0,8:8:24:238,24,0	1/1:0,22:22:65:651,65,0	1/1:0,9:9:27:280,27,0	0/0:21,0:21:60:0,60,900	0/0:8,0:8:24:0,24,265	0/0:5,0:5:12:0,12,148	1/1:0,9:9:27:287,27,0	1/1:0,6:6:18:185,18,0	1/1:0,7:7:21:201,21,0	1/1:0,6:6:18:183,18,0	1/1:0,7:7:21:216,21,0	1/1:0,11:11:33:341,33,0	1/1:0,12:12:36:362,36,0	1/1:0,8:8:24:246,24,0	0/1:4,3:7:72:72,0,99	0/1:9,4:13:85:85,0,238	0/1:7,8:15:99:203,0,164	1/1:0,13:13:39:400,39,0
Chr09	25257121	25257121	G	A	intergenic	RcuChr09m2100,RcuChr09m2101	.	.	Chr09	25257121	.	G	A	0/0:6,0:6:18:0,18,194	0/0:9,0:9:21:0,21,315	0/0:8,0:8:20:0,20,243	0/0:7,0:7:21:0,21,213	1/1:0,7:7:21:315,21,0	1/1:0,8:8:24:333,24,0	1/1:0,10:10:30:422,30,0	1/1:0,12:12:36:497,36,0	1/1:0,11:11:36:512,36,0	1/1:0,15:15:45:628,45,0	1/1:0,12:12:39:572,39,0	1/1:0,7:7:21:315,21,0	1/1:0,20:20:60:887,60,0	1/1:0,4:4:12:145,12,0	0/1:5,6:11:99:237,0,175	1/1:0,9:9:27:355,27,0	1/1:0,12:12:36:510,36,0	0/0:7,0:7:21:0,21,201	1/1:0,9:9:27:378,27,0	1/1:0,21:21:63:904,63,0	1/1:0,15:15:48:652,48,0	0/0:14,0:14:39:0,39,461	0/0:8,0:8:24:0,24,265	0/0:4,0:4:9:0,9,114	1/1:0,8:8:24:334,24,0	1/1:0,7:7:24:360,24,0	1/1:0,9:9:27:369,27,0	1/1:0,7:7:24:333,24,0	1/1:0,6:6:18:256,18,0	1/1:0,15:15:45:661,45,0	1/1:0,10:10:30:424,30,0	1/1:0,16:16:48:685,48,0	0/1:1,4:5:44:151,0,44	0/1:5,3:8:99:111,0,309	0/1:7,4:11:99:103,0,245	1/1:0,14:14:42:601,42,0
Chr09	25257136	25257136	A	T	intergenic	RcuChr09m2100,RcuChr09m2101	.	.	Chr09	25257136	.	A	T	0/0:7,0:7:21:0,21,215	0/0:7,0:7:21:0,21,216	0/0:8,0:8:20:0,20,243	./.:2,0:2:6:0,6,61	1/1:0,9:9:27:405,27,0	1/1:0,6:6:21:302,21,0	1/1:0,8:8:24:360,24,0	1/1:0,9:9:27:405,27,0	1/1:0,10:10:30:450,30,0	1/1:0,12:12:42:611,42,0	1/1:0,12:12:39:572,39,0	1/1:0,7:7:21:315,21,0	1/1:0,21:21:69:1022,69,0	1/1:0,4:4:15:205,15,0	0/1:4,6:10:99:240,0,150	1/1:0,7:7:24:354,24,0	1/1:0,11:11:33:495,33,0	0/0:6,0:6:15:0,15,174	1/1:0,7:7:21:315,21,0	1/1:0,21:21:66:990,66,0	1/1:0,13:13:42:625,42,0	0/0:14,0:14:39:0,39,461	0/0:8,0:8:24:0,24,265	0/0:4,0:4:9:0,9,114	1/1:0,7:7:21:315,21,0	1/1:0,9:9:27:405,27,0	1/1:0,8:8:27:405,27,0	1/1:0,7:7:24:360,24,0	1/1:0,5:5:18:270,18,0	1/1:0,15:15:45:675,45,0	1/1:0,11:11:33:489,33,0	1/1:0,14:14:42:630,42,0	0/1:1,4:5:41:193,0,41	0/1:6,3:9:99:108,0,351	0/1:6,1:7:49:49,0,301	1/1:0,13:13:39:585,39,0
Chr09	25257158	25257158	G	A	intergenic	RcuChr09m2100,RcuChr09m2101	.	.	Chr09	25257158	.	G	A	0/0:6,0:6:15:0,15,207	0/0:7,0:7:18:0,18,270	0/0:8,0:8:20:0,20,243	./.:2,0:2:6:0,6,61	1/1:0,9:9:27:405,27,0	1/1:0,4:4:12:180,12,0	1/1:0,5:5:18:256,18,0	1/1:0,9:9:27:405,27,0	1/1:0,12:12:36:540,36,0	1/1:0,11:11:36:540,36,0	1/1:0,10:10:33:482,33,0	1/1:0,7:7:21:315,21,0	1/1:0,16:16:48:720,48,0	1/1:0,5:5:18:255,18,0	0/1:4,5:9:99:192,0,205	1/1:0,8:8:24:355,24,0	1/1:0,7:7:27:391,27,0	0/0:6,0:6:15:0,15,174	1/1:0,5:5:18:256,18,0	1/1:0,21:21:69:1035,69,0	1/1:0,13:13:39:585,39,0	0/0:14,0:14:39:0,39,461	0/0:8,0:8:24:0,24,265	0/0:4,0:4:9:0,9,114	1/1:0,8:8:24:360,24,0	1/1:0,10:10:30:450,30,0	1/1:0,9:9:27:405,27,0	1/1:0,8:8:24:360,24,0	1/1:0,7:7:24:346,24,0	1/1:0,13:13:39:585,39,0	1/1:0,10:10:36:526,36,0	1/1:0,12:12:36:540,36,0	0/1:1,6:7:51:246,0,51	0/1:6,4:10:99:177,0,329	0/1:3,2:5:72:72,0,177	1/1:0,11:11:33:495,33,0
Chr09	25257179	25257179	G	A	intergenic	RcuChr09m2100,RcuChr09m2101	.	.	Chr09	25257179	.	G	A	0/0:7,0:7:21:0,21,210	0/0:7,0:7:21:0,21,204	0/0:8,0:8:20:0,20,243	./.:2,0:2:6:0,6,61	1/1:0,8:8:27:392,27,0	1/1:0,5:5:15:183,15,0	1/1:0,9:9:27:335,27,0	1/1:0,10:10:30:430,30,0	1/1:0,11:11:33:481,33,0	1/1:0,13:13:42:589,42,0	1/1:0,11:11:33:467,33,0	1/1:0,5:5:18:256,18,0	1/1:0,19:19:57:757,57,0	1/1:0,5:5:15:196,15,0	0/1:6,5:11:99:179,0,205	1/1:0,6:6:21:293,21,0	1/1:0,9:9:30:386,30,0	0/0:7,0:7:21:0,21,196	1/1:0,8:8:24:300,24,0	1/1:0,22:22:69:955,69,0	1/1:0,13:13:39:541,39,0	0/0:14,0:14:39:0,39,461	0/0:8,0:8:24:0,24,265	0/0:4,0:4:9:0,9,114	1/1:0,7:7:21:303,21,0	1/1:0,10:10:30:436,30,0	1/1:0,9:9:27:391,27,0	1/1:0,6:6:18:270,18,0	1/1:0,7:7:21:301,21,0	1/1:0,14:14:42:581,42,0	1/1:0,9:9:27:378,27,0	1/1:0,13:13:39:524,39,0	0/1:4,7:11:99:269,0,104	0/1:4,6:10:99:210,0,181	0/1:3,2:5:75:75,0,120	1/1:0,11:11:33:481,33,0
Chr09	25257335	25257335	G	A	intergenic	RcuChr09m2100,RcuChr09m2101	.	.	Chr09	25257335	.	G	A	0/0:7,0:7:21:0,21,224	0/0:7,0:7:21:0,21,221	0/0:8,0:8:20:0,20,243	./.:2,0:2:6:0,6,61	1/1:0,7:7:21:203,21,0	1/1:0,13:13:39:387,39,0	1/1:0,7:7:21:191,21,0	1/1:0,6:6:18:188,18,0	1/1:0,9:9:27:252,27,0	1/1:0,18:18:54:559,54,0	1/1:0,22:22:66:649,66,0	1/1:0,10:10:30:315,30,0	1/1:0,27:27:81:807,81,0	1/1:0,9:9:27:280,27,0	0/1:11,5:16:99:104,0,260	1/1:0,10:10:30:281,30,0	1/1:0,11:11:33:299,33,0	0/0:7,0:7:21:0,21,199	1/1:0,9:9:27:265,27,0	1/1:0,22:22:66:698,66,0	1/1:0,9:9:27:256,27,0	0/0:21,0:21:60:0,60,900	0/0:8,0:8:24:0,24,265	0/0:7,0:7:21:0,21,207	1/1:0,8:8:24:253,24,0	1/1:0,8:8:24:225,24,0	1/1:0,12:12:36:346,36,0	1/1:0,8:8:24:246,24,0	1/1:0,11:11:33:343,33,0	1/1:0,13:13:39:382,39,0	1/1:0,13:13:39:381,39,0	1/1:0,8:8:24:245,24,0	0/1:4,4:8:89:89,0,98	0/1:2,4:6:44:107,0,44	0/1:6,3:9:65:65,0,155	1/1:0,10:10:30:295,30,0
Chr09	25257377	25257377	G	A	intergenic	RcuChr09m2100,RcuChr09m2101	.	.	Chr09	25257377	.	G	A	0/0:7,0:7:21:0,21,224	0/0:20,0:20:57:0,57,855	0/0:8,0:8:20:0,20,243	0/0:6,0:6:15:0,15,186	1/1:0,16:16:48:482,48,0	1/1:0,10:10:30:270,30,0	1/1:0,9:9:27:269,27,0	1/1:0,3:3:9:90,9,0	1/1:0,6:6:18:185,18,0	1/1:0,19:19:57:578,57,0	1/1:0,21:21:63:660,63,0	1/1:0,6:6:18:181,18,0	1/1:0,23:23:69:697,69,0	1/1:0,8:8:24:244,24,0	0/1:7,4:11:90:90,0,169	1/1:0,11:11:33:325,33,0	1/1:0,9:9:27:264,27,0	0/0:7,0:7:21:0,21,199	1/1:0,8:8:24:253,24,0	1/1:0,30:30:90:944,90,0	1/1:0,11:11:33:332,33,0	0/0:17,0:17:45:0,45,579	0/0:22,0:22:60:0,60,900	0/0:6,0:6:15:0,15,174	1/1:0,7:7:21:225,21,0	1/1:0,12:12:36:371,36,0	1/1:0,8:8:24:245,24,0	1/1:0,7:7:21:213,21,0	1/1:0,10:10:30:315,30,0	1/1:0,13:13:39:403,39,0	1/1:0,14:14:42:417,42,0	1/1:0,14:14:42:383,42,0	0/1:2,4:6:43:107,0,43	0/1:5,7:12:99:178,0,106	0/1:5,3:8:69:69,0,126	1/1:0,10:10:30:307,30,0
Chr09	25257404	25257404	A	C	intergenic	RcuChr09m2100,RcuChr09m2101	.	.	Chr09	25257404	.	A	C	0/0:7,0:7:21:0,21,224	0/0:18,0:18:48:0,48,560	0/0:8,0:8:20:0,20,243	0/0:6,0:6:15:0,15,186	0/0:14,0:14:36:0,36,433	0/1:4,5:9:98:108,0,98	0/0:5,0:5:15:0,15,136	./.:2,0:2:6:0,6,62	0/0:5,0:5:15:0,15,140	1/1:0,21:21:63:600,63,0	0/1:10,8:18:99:176,0,261	0/0:4,0:4:12:0,12,116	0/0:22,0:22:60:0,60,653	1/1:0,7:7:21:201,21,0	0/0:11,0:11:24:0,24,311	0/0:7,0:7:21:0,21,200	1/1:0,9:9:27:249,27,0	0/0:7,0:7:21:0,21,199	1/1:0,10:10:30:279,30,0	0/1:3,28:31:0:735,0,0	0/0:9,0:9:21:0,21,258	0/0:7,0:7:21:0,21,240	0/0:12,0:12:30:0,30,396	0/0:6,0:6:15:0,15,174	1/1:0,8:8:24:238,24,0	0/0:9,0:9:24:0,24,274	1/1:0,10:10:30:283,30,0	0/0:7,0:7:21:0,21,210	0/0:9,0:9:27:0,27,266	0/0:11,0:11:30:0,30,321	1/1:0,14:14:42:405,42,0	0/0:12,0:12:23:0,23,352	0/1:4,4:8:92:92,0,100	0/1:7,9:16:99:210,0,154	0/1:5,3:8:61:61,0,128	0/0:8,0:8:24:0,24,226
Chr09	25257457	25257457	A	G	intergenic	RcuChr09m2100,RcuChr09m2101	.	.	Chr09	25257457	.	A	G	0/0:7,0:7:21:0,21,224	0/0:20,0:20:60:0,60,638	0/0:8,0:8:20:0,20,243	0/0:7,0:7:21:0,21,227	1/1:0,15:15:45:453,45,0	1/1:0,9:9:27:281,27,0	1/1:0,5:5:15:142,15,0	1/1:0,8:8:24:253,24,0	1/1:0,6:6:18:182,18,0	1/1:0,17:17:51:518,51,0	1/1:0,16:16:48:485,48,0	1/1:0,6:6:18:186,18,0	1/1:0,13:13:39:412,39,0	1/1:0,9:9:27:279,27,0	0/1:5,3:8:71:71,0,129	1/1:0,8:8:24:232,24,0	1/1:0,10:10:30:281,30,0	0/0:7,0:7:21:0,21,199	1/1:0,11:11:33:330,33,0	1/1:0,24:24:72:736,72,0	1/1:0,7:7:21:205,21,0	0/0:7,0:7:21:0,21,240	0/0:12,0:12:30:0,30,396	0/0:7,0:7:21:0,21,199	1/1:0,7:7:21:223,21,0	1/1:0,8:8:24:232,24,0	1/1:0,13:13:39:396,39,0	1/1:0,11:11:33:340,33,0	1/1:0,21:21:63:629,63,0	1/1:0,16:16:48:482,48,0	1/1:0,12:12:36:379,36,0	1/1:0,13:13:39:398,39,0	0/1:5,6:11:99:153,0,121	0/1:8,9:17:99:229,0,200	0/1:7,3:10:62:62,0,185	1/1:0,11:11:33:327,33,0
Chr09	25257533	25257533	C	G	intergenic	RcuChr09m2100,RcuChr09m2101	.	.	Chr09	25257533	.	C	G	0/0:7,0:7:21:0,21,224	0/0:20,0:20:60:0,60,649	1/1:0,15:15:45:438,45,0	0/0:11,0:11:30:0,30,340	1/1:0,9:9:27:273,27,0	1/1:0,8:8:24:244,24,0	1/1:0,6:6:18:175,18,0	1/1:0,10:10:30:309,30,0	1/1:0,5:5:15:151,15,0	1/1:0,14:14:42:432,42,0	1/1:0,12:12:36:359,36,0	1/1:0,9:9:27:276,27,0	1/1:0,21:21:63:640,63,0	1/1:0,13:13:39:369,39,0	1/1:0,7:7:21:199,21,0	1/1:0,8:8:24:239,24,0	1/1:0,14:14:42:402,42,0	1/1:0,11:11:33:317,33,0	1/1:0,12:12:36:364,36,0	1/1:0,25:25:75:776,75,0	1/1:0,10:10:30:292,30,0	0/0:7,0:7:21:0,21,240	0/0:12,0:12:30:0,30,396	1/1:0,9:9:27:280,27,0	1/1:0,3:3:9:94,9,0	1/1:0,9:9:27:270,27,0	1/1:0,16:16:48:472,48,0	1/1:0,6:6:18:183,18,0	1/1:0,20:20:60:593,60,0	1/1:0,11:11:33:330,33,0	1/1:0,12:12:36:360,36,0	1/1:0,9:9:27:258,27,0	1/1:0,11:11:33:335,33,0	1/1:0,15:15:45:437,45,0	1/1:0,12:12:36:363,36,0	1/1:0,8:8:24:236,24,0
Chr09	25257566	25257566	C	T	intergenic	RcuChr09m2100,RcuChr09m2101	.	.	Chr09	25257566	.	C	T	0/0:7,0:7:21:0,21,224	0/0:10,0:10:30:0,30,324	0/0:8,0:8:24:0,24,246	0/0:11,0:11:30:0,30,340	1/1:0,11:11:33:343,33,0	1/1:0,9:9:27:260,27,0	1/1:0,8:8:24:240,24,0	1/1:0,7:7:21:205,21,0	1/1:0,6:6:18:184,18,0	1/1:0,14:14:42:435,42,0	1/1:0,12:12:36:377,36,0	1/1:0,12:12:36:373,36,0	1/1:0,23:23:69:710,69,0	1/1:0,19:19:57:563,57,0	0/0:10,0:10:0:0,0,169	1/1:0,6:6:18:183,18,0	1/1:0,15:15:45:428,45,0	0/0:10,0:10:20:0,20,283	1/1:0,8:8:24:240,24,0	1/1:0,21:21:63:679,63,0	1/1:0,10:10:30:310,30,0	0/0:11,0:11:30:0,30,430	0/0:21,0:21:60:0,60,900	0/0:8,0:8:21:0,21,237	1/1:0,4:4:12:131,12,0	1/1:0,11:11:33:337,33,0	1/1:0,19:19:57:561,57,0	1/1:0,9:9:27:282,27,0	1/1:0,17:17:51:491,51,0	1/1:0,15:15:45:465,45,0	1/1:0,12:12:36:377,36,0	1/1:0,9:9:27:261,27,0	0/1:9,3:12:58:58,0,215	0/1:7,10:17:99:229,0,160	0/1:9,3:12:58:58,0,223	1/1:0,8:8:24:247,24,0
Chr09	25257620	25257620	G	A	intergenic	RcuChr09m2100,RcuChr09m2101	.	.	Chr09	25257620	.	G	A	0/0:7,0:7:21:0,21,224	0/0:10,0:10:30:0,30,324	0/0:8,0:8:24:0,24,246	0/0:8,0:8:21:0,21,249	1/1:0,13:13:39:404,39,0	1/1:0,9:9:27:282,27,0	1/1:0,9:9:27:275,27,0	1/1:0,7:7:21:203,21,0	1/1:0,8:8:24:250,24,0	1/1:0,11:11:33:340,33,0	1/1:0,17:17:51:506,51,0	1/1:0,12:12:36:347,36,0	1/1:0,24:24:72:723,72,0	1/1:0,15:15:45:449,45,0	0/0:10,0:10:0:0,0,183	1/1:0,12:12:36:367,36,0	1/1:0,17:17:51:502,51,0	0/0:10,0:10:20:0,20,283	1/1:0,8:8:24:223,24,0	1/1:0,20:20:60:637,60,0	1/1:0,6:6:18:187,18,0	0/0:8,0:8:21:0,21,315	0/0:20,0:20:48:0,48,720	0/0:8,0:8:21:0,21,237	1/1:0,3:3:9:96,9,0	1/1:0,12:12:36:362,36,0	1/1:0,20:20:60:602,60,0	1/1:0,13:13:42:582,42,0	1/1:0,18:18:54:556,54,0	1/1:0,17:17:51:516,51,0	1/1:0,17:17:51:490,51,0	1/1:0,11:11:33:460,33,0	0/1:9,5:14:99:113,0,209	0/1:6,11:17:99:280,0,131	0/0:8,0:8:0:0,0,179	1/1:0,9:9:27:256,27,0
Chr09	25257637	25257637	G	T	intergenic	RcuChr09m2100,RcuChr09m2101	.	.	Chr09	25257637	.	G	T	0/0:7,0:7:21:0,21,224	0/0:10,0:10:30:0,30,324	0/0:8,0:8:24:0,24,246	0/0:8,0:8:21:0,21,249	1/1:0,11:11:33:339,33,0	1/1:0,12:12:36:349,36,0	1/1:0,9:9:27:257,27,0	1/1:0,8:8:24:235,24,0	1/1:0,6:6:18:184,18,0	1/1:0,12:12:36:364,36,0	1/1:0,17:17:51:532,51,0	1/1:0,14:14:42:408,42,0	1/1:0,23:23:69:690,69,0	1/1:0,14:14:42:437,42,0	0/0:9,0:9:0:0,0,206	1/1:0,13:13:39:399,39,0	1/1:0,18:18:53:483,53,0	0/0:10,0:10:20:0,20,283	1/1:0,9:9:27:254,27,0	1/1:0,19:19:57:589,57,0	1/1:0,6:6:18:189,18,0	0/0:8,0:8:21:0,21,315	0/0:13,0:13:33:0,33,495	0/0:8,0:8:21:0,21,237	1/1:0,4:4:12:126,12,0	1/1:0,8:8:24:233,24,0	1/1:0,20:20:60:597,60,0	1/1:0,13:13:39:553,39,0	1/1:0,18:18:54:539,54,0	1/1:0,19:19:56:532,56,0	1/1:0,19:19:57:563,57,0	1/1:0,12:12:36:497,36,0	0/1:9,5:14:99:112,0,221	0/1:6,10:16:99:265,0,130	0/0:7,0:7:0:0,0,157	1/1:0,9:9:26:232,26,0
Chr09	25257730	25257730	C	T	intergenic	RcuChr09m2100,RcuChr09m2101	.	.	Chr09	25257730	.	C	T	0/0:7,0:7:21:0,21,224	0/0:10,0:10:30:0,30,324	0/0:8,0:8:24:0,24,246	0/0:8,0:8:21:0,21,249	1/1:0,16:16:51:743,51,0	1/1:0,9:9:27:397,27,0	1/1:0,8:8:24:360,24,0	1/1:0,13:13:42:600,42,0	1/1:0,7:7:21:299,21,0	1/1:0,13:13:39:585,39,0	1/1:0,11:11:36:488,36,0	1/1:0,9:9:27:392,27,0	1/1:0,26:26:78:1168,78,0	1/1:0,15:15:45:669,45,0	0/1:4,4:8:99:153,0,220	1/1:0,16:16:48:700,48,0	1/1:0,18:18:57:802,57,0	0/0:10,0:10:20:0,20,283	1/1:0,12:12:36:540,36,0	1/1:0,26:26:78:1169,78,0	1/1:0,19:19:60:880,60,0	0/0:7,0:7:21:0,21,230	0/0:13,0:13:36:0,36,436	0/0:7,0:7:21:0,21,215	1/1:0,7:7:21:315,21,0	1/1:0,12:12:36:509,36,0	1/1:0,15:15:48:699,48,0	1/1:0,14:14:42:615,42,0	1/1:0,14:14:42:630,42,0	1/1:0,16:16:48:720,48,0	1/1:0,12:12:36:522,36,0	1/1:0,6:6:18:270,18,0	0/1:9,5:14:99:183,0,478	0/1:3,6:9:99:225,0,182	0/1:10,3:13:96:96,0,576	1/1:0,10:10:30:450,30,0
Chr09	25257733	25257733	A	G	intergenic	RcuChr09m2100,RcuChr09m2101	.	.	Chr09	25257733	.	A	G	0/0:7,0:7:21:0,21,224	0/0:10,0:10:30:0,30,324	0/0:8,0:8:24:0,24,246	0/0:8,0:8:21:0,21,249	1/1:0,17:17:51:743,51,0	1/1:0,9:9:27:397,27,0	1/1:0,8:8:24:360,24,0	1/1:0,13:13:42:600,42,0	1/1:0,6:6:21:299,21,0	1/1:0,13:13:39:585,39,0	1/1:0,11:11:36:488,36,0	1/1:0,8:8:27:392,27,0	1/1:0,26:26:78:1168,78,0	1/1:0,15:15:45:669,45,0	0/1:4,4:8:99:153,0,220	1/1:0,15:15:48:700,48,0	1/1:0,19:19:60:833,60,0	0/0:10,0:10:20:0,20,283	1/1:0,12:12:36:540,36,0	1/1:0,27:27:81:1201,81,0	1/1:0,20:20:60:880,60,0	0/0:7,0:7:21:0,21,230	0/0:13,0:13:36:0,36,436	0/0:7,0:7:21:0,21,215	1/1:0,7:7:21:315,21,0	1/1:0,10:10:33:480,33,0	1/1:0,17:17:51:728,51,0	1/1:0,13:13:39:584,39,0	1/1:0,14:14:42:630,42,0	1/1:0,16:16:48:720,48,0	1/1:0,11:11:36:522,36,0	1/1:0,6:6:18:270,18,0	0/1:8,5:13:99:183,0,478	0/1:4,5:9:99:225,0,182	0/1:10,3:13:96:96,0,576	1/1:0,10:10:30:450,30,0
Chr09	25257824	25257824	G	T	intergenic	RcuChr09m2100,RcuChr09m2101	.	.	Chr09	25257824	.	G	T	0/0:13,0:13:31:0,31,421	0/0:10,0:10:30:0,30,324	0/0:9,0:9:27:0,27,257	0/0:7,0:7:21:0,21,225	1/1:0,17:17:51:510,51,0	1/1:0,4:4:12:126,12,0	1/1:0,8:8:24:220,24,0	1/1:0,8:8:24:251,24,0	1/1:0,7:7:21:212,21,0	1/1:0,9:9:27:283,27,0	1/1:0,13:13:39:372,39,0	1/1:0,12:12:36:375,36,0	1/1:0,25:25:75:762,75,0	1/1:0,10:10:30:308,30,0	0/1:2,7:9:35:176,0,35	1/1:0,18:18:54:517,54,0	1/1:0,22:22:66:619,66,0	0/0:10,0:10:20:0,20,283	1/1:0,9:9:27:252,27,0	1/1:0,28:28:84:860,84,0	1/1:0,12:12:36:331,36,0	0/0:9,0:9:24:0,24,300	0/0:13,0:13:36:0,36,436	0/0:7,0:7:21:0,21,215	1/1:0,7:7:21:208,21,0	1/1:0,9:9:27:277,27,0	1/1:0,13:13:39:395,39,0	1/1:0,10:10:30:289,30,0	1/1:0,19:19:57:580,57,0	1/1:0,21:21:63:635,63,0	1/1:0,12:12:36:379,36,0	1/1:0,12:12:36:357,36,0	0/1:4,4:8:99:101,0,103	0/1:10,7:17:99:168,0,240	0/1:9,3:12:56:56,0,238	1/1:0,20:20:60:568,60,0
Chr09	25257864	25257864	A	C	intergenic	RcuChr09m2100,RcuChr09m2101	.	.	Chr09	25257864	.	A	C	0/0:13,0:13:31:0,31,421	0/0:20,0:20:60:0,60,584	0/0:9,0:9:27:0,27,257	0/0:7,0:7:21:0,21,225	1/1:0,11:11:33:322,33,0	1/1:0,6:6:18:191,18,0	1/1:0,9:9:27:261,27,0	1/1:0,6:6:18:177,18,0	1/1:0,5:5:15:153,15,0	1/1:0,7:7:21:218,21,0	1/1:0,13:13:39:387,39,0	1/1:0,15:15:44:411,44,0	1/1:0,27:27:81:821,81,0	1/1:0,6:6:18:189,18,0	0/1:4,7:11:87:185,0,87	1/1:0,17:17:51:503,51,0	1/1:0,19:19:57:554,57,0	0/0:10,0:10:20:0,20,283	1/1:0,9:9:27:276,27,0	1/1:0,21:21:63:660,63,0	1/1:0,8:8:24:245,24,0	0/0:9,0:9:24:0,24,300	0/0:13,0:13:36:0,36,436	./.:1,0:1:3:0,3,29	1/1:0,6:6:18:192,18,0	1/1:0,6:6:18:183,18,0	1/1:0,14:14:42:425,42,0	1/1:0,11:11:33:344,33,0	1/1:0,18:18:54:543,54,0	1/1:0,21:21:63:649,63,0	1/1:0,11:11:33:342,33,0	1/1:0,14:14:42:417,42,0	0/1:5,5:10:99:126,0,127	0/1:11,7:18:99:164,0,275	0/1:7,3:10:62:62,0,188	1/1:1,18:19:47:529,47,0
Chr09	25257908	25257908	A	G	intergenic	RcuChr09m2100,RcuChr09m2101	.	.	Chr09	25257908	.	A	G	0/0:13,0:13:31:0,31,421	0/0:9,0:9:27:0,27,256	0/0:9,0:9:24:0,24,277	0/0:7,0:7:21:0,21,225	1/1:0,8:8:24:240,24,0	1/1:0,7:7:21:212,21,0	1/1:0,8:8:24:237,24,0	1/1:0,12:12:36:368,36,0	1/1:0,5:5:15:149,15,0	1/1:0,9:9:27:265,27,0	1/1:0,11:11:33:321,33,0	1/1:0,10:10:30:306,30,0	1/1:0,19:19:57:547,57,0	1/1:0,5:5:15:153,15,0	0/1:4,9:13:85:236,0,85	1/1:0,12:12:36:349,36,0	1/1:0,20:20:60:599,60,0	0/0:10,0:10:20:0,20,283	1/1:0,15:15:45:444,45,0	1/1:0,20:20:60:604,60,0	1/1:0,7:7:21:207,21,0	0/0:9,0:9:24:0,24,300	0/0:8,0:8:21:0,21,315	./.:2,0:2:6:0,6,62	1/1:0,9:9:27:269,27,0	1/1:0,4:4:12:120,12,0	1/1:0,14:14:42:412,42,0	1/1:0,10:10:30:302,30,0	1/1:0,12:12:36:358,36,0	1/1:0,22:22:66:647,66,0	1/1:0,13:13:39:400,39,0	1/1:0,15:15:45:449,45,0	0/1:4,6:10:95:140,0,95	0/1:10,5:15:99:108,0,254	0/1:8,2:10:31:31,0,208	1/1:0,15:15:45:439,45,0
Chr09	25258089	25258089	C	T	intergenic	RcuChr09m2100,RcuChr09m2101	.	.	Chr09	25258089	.	C	T	0/0:8,0:8:21:0,21,310	0/0:9,0:9:27:0,27,256	0/0:13,0:13:29:0,29,430	0/0:8,0:8:21:0,21,315	1/1:0,10:10:30:445,30,0	1/1:0,3:3:12:180,12,0	1/1:0,7:7:21:315,21,0	1/1:0,17:17:51:734,51,0	1/1:0,8:8:24:360,24,0	1/1:0,11:11:33:495,33,0	1/1:0,11:11:33:480,33,0	1/1:0,7:7:21:315,21,0	1/1:0,27:27:81:1215,81,0	1/1:0,4:4:12:180,12,0	0/1:12,6:18:99:200,0,486	1/1:0,9:9:27:405,27,0	1/1:0,11:11:33:495,33,0	0/0:10,0:10:20:0,20,283	1/1:0,13:13:39:585,39,0	1/1:0,20:20:60:886,60,0	1/1:0,4:4:12:180,12,0	0/0:9,0:9:24:0,24,300	0/0:7,0:7:21:0,21,232	0/0:7,0:7:21:0,21,203	1/1:0,9:9:27:405,27,0	1/1:0,7:7:21:315,21,0	1/1:0,11:11:33:495,33,0	1/1:0,4:4:18:270,18,0	1/1:0,15:15:45:661,45,0	1/1:0,22:22:66:986,66,0	1/1:0,14:14:42:609,42,0	1/1:0,13:13:39:585,39,0	0/1:4,4:8:99:156,0,156	0/1:6,6:12:99:234,0,234	0/1:5,3:8:99:111,0,201	1/1:0,13:13:39:585,39,0
Chr09	25258092	25258092	G	A	intergenic	RcuChr09m2100,RcuChr09m2101	.	.	Chr09	25258092	.	G	A	0/0:8,0:8:21:0,21,310	0/0:9,0:9:27:0,27,256	0/0:13,0:13:29:0,29,430	0/0:8,0:8:21:0,21,315	1/1:0,10:10:30:445,30,0	1/1:0,4:4:12:180,12,0	1/1:0,7:7:21:315,21,0	1/1:0,15:15:51:734,51,0	1/1:0,8:8:24:360,24,0	1/1:0,11:11:33:495,33,0	1/1:0,11:11:36:525,36,0	1/1:0,8:8:24:360,24,0	1/1:0,27:27:81:1215,81,0	1/1:0,4:4:15:225,15,0	0/1:12,5:17:99:171,0,531	1/1:0,9:9:30:450,30,0	1/1:0,11:11:33:495,33,0	0/0:10,0:10:20:0,20,283	1/1:0,13:13:39:585,39,0	1/1:0,19:19:60:886,60,0	1/1:0,4:4:12:180,12,0	0/0:9,0:9:24:0,24,300	0/0:7,0:7:21:0,21,232	0/0:7,0:7:21:0,21,203	1/1:0,9:9:27:405,27,0	1/1:0,7:7:21:315,21,0	1/1:0,11:11:33:495,33,0	1/1:0,6:6:18:270,18,0	1/1:0,14:14:45:661,45,0	1/1:0,22:22:66:986,66,0	1/1:0,13:13:42:630,42,0	1/1:0,14:14:42:630,42,0	0/1:4,4:8:99:156,0,156	0/1:7,6:13:99:231,0,276	0/1:5,3:8:99:111,0,201	1/1:0,13:13:39:585,39,0
Chr09	25258264	25258264	A	G	intergenic	RcuChr09m2100,RcuChr09m2101	.	.	Chr09	25258264	.	A	G	0/0:7,0:7:21:0,21,235	0/0:9,0:9:27:0,27,256	1/1:0,18:18:54:520,54,0	0/0:7,0:7:21:0,21,209	0/0:8,0:8:21:0,21,233	0/0:10,0:10:21:0,21,312	0/0:9,0:9:27:0,27,275	0/0:10,0:10:21:0,21,315	0/0:11,0:11:22:0,22,319	0/0:9,0:9:21:0,21,281	0/0:10,0:10:27:0,27,313	0/0:10,0:10:30:0,30,312	0/0:21,0:21:60:0,60,900	0/0:4,0:4:12:0,12,123	0/1:9,12:21:99:278,0,326	0/0:7,0:7:21:0,21,200	0/0:11,0:11:27:0,27,304	1/1:0,9:9:27:261,27,0	0/0:12,0:12:20:0,20,369	0/0:17,0:17:39:0,39,569	0/0:7,0:7:21:0,21,211	0/0:9,0:9:24:0,24,300	0/0:7,0:7:21:0,21,232	1/1:0,13:13:39:385,39,0	0/0:7,0:7:21:0,21,217	0/0:7,0:7:21:0,21,214	0/0:12,0:12:33:0,33,365	0/0:8,0:8:21:0,21,232	0/0:8,0:8:21:0,21,278	0/0:13,0:13:39:0,39,388	0/0:14,0:14:36:0,36,410	0/0:8,0:8:21:0,21,271	0/1:4,11:15:99:274,0,135	0/1:6,5:11:99:119,0,237	0/1:8,7:15:99:169,0,259	0/0:10,0:10:30:0,30,279
Chr09	25258277	25258277	A	G	intergenic	RcuChr09m2100,RcuChr09m2101	.	.	Chr09	25258277	.	A	G	0/0:7,0:7:21:0,21,235	0/0:9,0:9:27:0,27,256	0/0:13,0:13:39:0,39,414	0/0:7,0:7:21:0,21,209	1/1:0,9:9:27:282,27,0	1/1:0,8:8:24:236,24,0	1/1:0,10:10:30:304,30,0	1/1:0,12:12:36:358,36,0	1/1:0,14:14:42:412,42,0	1/1:0,9:9:27:283,27,0	1/1:0,12:12:36:381,36,0	1/1:0,10:10:30:312,30,0	1/1:0,20:20:60:631,60,0	1/1:0,4:4:12:126,12,0	0/1:10,8:18:99:196,0,421	1/1:0,11:11:33:323,33,0	1/1:0,12:12:36:363,36,0	0/0:8,0:8:21:0,21,235	1/1:0,15:15:45:430,45,0	1/1:0,17:17:51:537,51,0	1/1:0,7:7:21:217,21,0	0/0:9,0:9:24:0,24,300	0/0:7,0:7:21:0,21,232	0/0:12,0:12:30:0,30,450	1/1:0,10:10:30:308,30,0	1/1:0,8:8:24:246,24,0	1/1:0,15:15:45:462,45,0	1/1:0,9:9:27:283,27,0	1/1:0,7:7:21:218,21,0	1/1:0,13:13:39:407,39,0	1/1:0,16:16:48:492,48,0	1/1:0,8:8:24:241,24,0	0/1:11,4:15:68:68,0,414	0/1:5,6:11:99:151,0,192	0/1:5,6:11:99:140,0,221	1/1:0,13:13:39:386,39,0
Chr09	25258306	25258306	A	T	intergenic	RcuChr09m2100,RcuChr09m2101	.	.	Chr09	25258306	.	A	T	0/0:7,0:7:21:0,21,235	0/0:9,0:9:27:0,27,256	0/0:13,0:13:39:0,39,414	0/0:7,0:7:21:0,21,209	1/1:0,8:8:24:225,24,0	1/1:0,6:6:18:189,18,0	1/1:0,8:8:24:235,24,0	1/1:0,12:12:36:358,36,0	1/1:0,15:15:45:445,45,0	1/1:0,10:10:30:316,30,0	1/1:0,13:13:39:369,39,0	1/1:0,13:13:39:392,39,0	1/1:0,17:17:51:523,51,0	1/1:0,3:3:9:91,9,0	0/1:12,8:20:99:184,0,283	1/1:0,11:11:33:337,33,0	1/1:0,11:11:33:337,33,0	0/0:8,0:8:21:0,21,235	1/1:0,16:16:48:467,48,0	1/1:0,13:13:39:416,39,0	1/1:0,9:9:27:276,27,0	0/0:9,0:9:24:0,24,300	0/0:7,0:7:21:0,21,232	1/1:0,15:15:45:476,45,0	1/1:0,13:13:39:412,39,0	1/1:0,7:7:21:212,21,0	1/1:0,12:12:36:367,36,0	1/1:0,6:6:18:187,18,0	1/1:0,4:4:12:118,12,0	1/1:0,11:11:33:339,33,0	1/1:0,16:16:48:481,48,0	1/1:0,7:7:21:215,21,0	0/1:10,5:15:96:96,0,242	0/1:3,3:6:75:75,0,75	0/1:6,9:15:99:208,0,140	1/1:0,13:13:39:360,39,0
Chr09	25258384	25258384	T	C	intergenic	RcuChr09m2100,RcuChr09m2101	.	.	Chr09	25258384	.	T	C	0/0:7,0:7:21:0,21,235	0/0:11,0:11:27:0,27,351	0/0:18,0:18:51:0,51,572	0/0:7,0:7:21:0,21,209	1/1:0,8:8:24:345,24,0	1/1:0,9:9:27:390,27,0	./.:0,1:1:3:30,3,0	1/1:0,10:10:30:404,30,0	1/1:0,18:18:54:740,54,0	1/1:0,12:12:39:571,39,0	1/1:0,11:11:33:481,33,0	1/1:0,14:14:42:595,42,0	1/1:0,26:26:78:1111,78,0	1/1:0,8:8:24:285,24,0	0/1:8,6:14:99:208,0,288	1/1:0,13:13:42:569,42,0	1/1:0,13:13:39:540,39,0	0/0:8,0:8:21:0,21,235	1/1:0,15:15:45:605,45,0	1/1:0,23:23:72:1017,72,0	1/1:0,10:10:30:418,30,0	0/0:21,0:21:57:0,57,855	0/0:9,0:9:24:0,24,360	0/0:12,0:12:26:0,26,356	1/1:0,10:10:30:430,30,0	1/1:0,6:6:18:270,18,0	1/1:0,11:11:36:504,36,0	1/1:0,10:10:36:507,36,0	1/1:0,9:9:27:391,27,0	1/1:0,11:11:33:465,33,0	1/1:0,10:10:30:450,30,0	1/1:0,9:9:30:419,30,0	0/1:7,4:11:99:132,0,267	0/1:3,3:6:99:102,0,103	0/1:4,4:8:99:142,0,334	1/1:0,6:6:18:256,18,0
Chr09	25258402	25258402	G	C	intergenic	RcuChr09m2100,RcuChr09m2101	.	.	Chr09	25258402	.	G	C	0/0:7,0:7:21:0,21,235	0/0:11,0:11:27:0,27,351	0/0:18,0:18:51:0,51,572	0/0:7,0:7:21:0,21,209	1/1:0,9:9:27:405,27,0	1/1:0,9:9:27:405,27,0	./.:1,0:1:.:.	1/1:0,7:7:21:315,21,0	1/1:0,16:16:48:720,48,0	1/1:0,13:13:42:616,42,0	1/1:0,11:11:33:495,33,0	1/1:0,15:15:45:675,45,0	1/1:0,24:24:78:1142,78,0	1/1:0,4:4:12:180,12,0	0/1:8,5:13:99:186,0,321	1/1:0,10:10:30:450,30,0	1/1:0,10:10:33:482,33,0	0/0:8,0:8:21:0,21,235	1/1:0,14:14:42:630,42,0	1/1:0,23:23:72:1067,72,0	1/1:0,10:10:30:450,30,0	0/0:19,0:19:51:0,51,765	0/0:8,0:8:24:0,24,251	0/0:12,0:12:26:0,26,356	1/1:0,9:9:27:405,27,0	1/1:0,7:7:24:345,24,0	1/1:0,11:11:33:495,33,0	1/1:0,12:12:42:599,42,0	1/1:0,9:9:27:405,27,0	1/1:0,14:14:45:663,45,0	1/1:0,13:13:39:585,39,0	1/1:0,9:9:27:405,27,0	0/1:7,3:10:99:105,0,285	0/1:2,2:4:78:78,0,78	0/1:4,3:7:99:114,0,337	1/1:0,6:6:18:265,18,0
Chr09	25258413	25258413	A	G	intergenic	RcuChr09m2100,RcuChr09m2101	.	.	Chr09	25258413	.	A	G	0/0:7,0:7:18:0,18,270	0/0:11,0:11:27:0,27,351	0/0:18,0:18:51:0,51,572	0/0:6,0:6:18:0,18,180	1/1:0,10:10:30:436,30,0	1/1:0,8:8:24:333,24,0	./.:2,0:2:.:.	1/1:0,7:7:21:300,21,0	1/1:0,17:17:51:730,51,0	1/1:0,14:14:42:610,42,0	1/1:0,12:12:36:527,36,0	1/1:0,17:17:51:735,51,0	1/1:0,26:26:81:1145,81,0	1/1:0,8:8:24:304,24,0	0/1:8,5:13:99:172,0,321	1/1:0,11:11:33:466,33,0	1/1:0,10:10:30:437,30,0	0/0:8,0:8:21:0,21,235	1/1:0,15:15:45:663,45,0	1/1:0,24:24:72:1067,72,0	1/1:0,10:10:33:482,33,0	0/0:21,0:21:60:0,60,900	0/0:8,0:8:24:0,24,251	0/0:12,0:12:26:0,26,356	1/1:0,8:8:24:360,24,0	1/1:0,10:10:30:404,30,0	1/1:0,9:9:30:450,30,0	1/1:0,13:13:39:555,39,0	1/1:0,9:9:27:405,27,0	1/1:0,20:20:60:817,60,0	1/1:0,13:13:39:571,39,0	1/1:0,10:10:30:436,30,0	0/1:6,3:9:99:136,0,240	0/1:2,2:4:78:78,0,78	0/1:5,2:7:69:69,0,367	1/1:0,6:6:18:265,18,0
Chr09	25258473	25258473	A	C	intergenic	RcuChr09m2100,RcuChr09m2101	.	.	Chr09	25258473	.	A	C	0/0:7,0:7:21:0,21,244	0/0:11,0:11:27:0,27,351	0/0:15,0:15:33:0,33,495	0/0:7,0:7:21:0,21,216	1/1:0,10:10:30:422,30,0	1/1:0,8:8:24:345,24,0	1/1:0,3:3:9:135,9,0	1/1:0,12:12:36:507,36,0	1/1:0,12:12:36:492,36,0	1/1:0,10:10:30:392,30,0	1/1:0,11:11:33:495,33,0	1/1:0,13:13:39:556,39,0	1/1:0,29:29:87:1150,87,0	1/1:0,11:11:33:495,33,0	0/1:13,5:18:99:157,0,531	1/1:0,12:12:36:496,36,0	1/1:0,11:11:33:450,33,0	0/0:8,0:8:21:0,21,235	1/1:0,8:8:24:360,24,0	1/1:0,23:23:72:941,72,0	1/1:0,7:7:21:315,21,0	0/0:21,0:21:60:0,60,698	0/0:8,0:8:24:0,24,251	0/0:9,0:9:27:0,27,274	1/1:0,9:9:27:405,27,0	1/1:0,10:10:30:435,30,0	1/1:0,14:14:42:614,42,0	1/1:0,18:18:54:782,54,0	1/1:0,9:9:27:405,27,0	1/1:0,24:24:72:1049,72,0	1/1:0,18:18:54:795,54,0	1/1:0,18:18:57:780,57,0	0/1:5,2:7:55:55,0,170	0/1:2,3:5:99:117,0,117	./.:2,0:2:6:0,6,61	1/1:0,4:4:15:225,15,0
Chr09	25258489	25258489	G	T	intergenic	RcuChr09m2100,RcuChr09m2101	.	.	Chr09	25258489	.	G	T	0/0:7,0:7:21:0,21,244	0/0:11,0:11:27:0,27,351	0/0:15,0:15:33:0,33,495	0/0:7,0:7:21:0,21,216	1/1:0,10:10:30:450,30,0	1/1:0,7:7:21:315,21,0	1/1:0,5:5:15:219,15,0	1/1:0,11:11:33:495,33,0	1/1:0,11:11:36:527,36,0	1/1:0,6:6:21:302,21,0	1/1:0,11:11:33:495,33,0	1/1:0,12:12:39:571,39,0	1/1:0,20:20:63:925,63,0	1/1:0,14:14:42:630,42,0	0/1:13,5:18:99:226,0,525	1/1:0,10:10:33:481,33,0	1/1:0,8:8:24:360,24,0	0/0:8,0:8:21:0,21,235	1/1:0,9:9:27:405,27,0	1/1:0,17:17:54:797,54,0	1/1:0,7:7:21:315,21,0	0/0:26,0:26:54:0,54,810	0/0:8,0:8:24:0,24,251	0/0:9,0:9:27:0,27,274	1/1:0,10:10:30:450,30,0	1/1:0,10:10:30:450,30,0	1/1:0,14:14:42:630,42,0	1/1:0,17:17:54:794,54,0	1/1:0,12:12:36:540,36,0	1/1:0,22:22:69:1020,69,0	1/1:0,18:18:54:810,54,0	1/1:0,15:15:51:736,51,0	0/1:3,1:4:63:63,0,120	0/1:4,3:7:99:114,0,159	./.:2,0:2:6:0,6,61	1/1:0,5:5:18:256,18,0
Chr09	25258546	25258546	G	A	intergenic	RcuChr09m2100,RcuChr09m2101	.	.	Chr09	25258546	.	G	A	0/0:7,0:7:21:0,21,238	0/0:11,0:11:30:0,30,370	0/0:12,0:12:23:0,23,376	0/0:7,0:7:21:0,21,216	1/1:0,11:11:33:339,33,0	1/1:0,7:7:21:200,21,0	1/1:0,6:6:18:172,18,0	1/1:0,12:12:36:376,36,0	1/1:0,13:13:39:404,39,0	1/1:0,16:16:48:484,48,0	1/1:0,5:5:15:144,15,0	1/1:0,10:10:30:310,30,0	1/1:0,24:24:72:740,72,0	1/1:0,15:15:48:463,48,0	0/1:11,6:17:99:135,0,272	1/1:0,12:12:36:360,36,0	1/1:0,7:7:21:215,21,0	0/0:8,0:8:21:0,21,235	1/1:0,6:6:18:189,18,0	1/1:0,16:16:48:513,48,0	1/1:0,5:5:15:143,15,0	0/0:16,0:16:42:0,42,561	0/0:12,0:12:30:0,30,393	0/0:9,0:9:21:0,21,284	1/1:0,9:9:27:291,27,0	1/1:0,8:8:24:235,24,0	1/1:0,10:10:30:299,30,0	1/1:0,11:11:33:340,33,0	1/1:0,12:12:36:381,36,0	1/1:0,17:17:51:514,51,0	1/1:0,16:16:48:494,48,0	1/1:0,13:13:39:396,39,0	0/1:1,4:5:15:110,0,15	0/1:4,3:7:71:71,0,97	0/1:5,3:8:69:69,0,113	1/1:0,6:6:18:188,18,0
Chr09	25258621	25258621	C	T	intergenic	RcuChr09m2100,RcuChr09m2101	.	.	Chr09	25258621	.	C	T	0/0:7,0:7:21:0,21,238	0/0:20,0:20:60:0,60,638	0/0:19,0:19:51:0,51,591	0/0:7,0:7:21:0,21,216	1/1:0,10:10:30:306,30,0	1/1:0,5:5:15:156,15,0	1/1:0,6:6:18:181,18,0	1/1:0,9:9:27:281,27,0	1/1:0,9:9:27:272,27,0	1/1:0,18:18:54:527,54,0	1/1:0,9:9:27:264,27,0	1/1:0,18:18:54:560,54,0	1/1:0,29:29:87:881,87,0	1/1:0,18:18:54:544,54,0	0/1:6,9:15:99:225,0,142	1/1:0,10:10:30:295,30,0	1/1:0,10:10:30:294,30,0	0/0:8,0:8:21:0,21,235	1/1:0,12:12:36:350,36,0	1/1:0,30:30:90:938,90,0	./.:0,2:2:6:60,6,0	0/0:23,0:23:60:0,60,791	0/0:20,0:20:57:0,57,855	0/0:12,0:12:36:0,36,358	1/1:0,5:5:15:156,15,0	1/1:0,11:11:33:334,33,0	1/1:0,7:7:21:214,21,0	1/1:0,15:15:45:467,45,0	1/1:0,15:15:45:453,45,0	1/1:0,18:18:54:543,54,0	1/1:0,12:12:36:373,36,0	1/1:0,15:15:45:459,45,0	0/1:3,5:8:68:130,0,68	0/1:2,4:6:46:94,0,46	0/1:5,6:11:99:150,0,111	1/1:0,11:11:33:311,33,0
Chr09	25258685	25258685	G	A	intergenic	RcuChr09m2100,RcuChr09m2101	.	.	Chr09	25258685	.	G	A	0/0:7,0:7:15:0,15,225	0/0:8,0:8:21:0,21,253	0/0:22,0:22:60:0,60,716	0/0:7,0:7:21:0,21,216	1/1:0,15:15:45:675,45,0	1/1:0,6:6:18:270,18,0	1/1:0,7:7:21:315,21,0	1/1:0,12:12:36:540,36,0	1/1:0,11:11:33:495,33,0	1/1:0,12:12:36:540,36,0	1/1:0,9:9:27:405,27,0	1/1:0,16:16:51:751,51,0	1/1:0,30:30:93:1354,93,0	0/1:2,13:15:13:350,0,13	0/1:7,9:16:99:402,0,327	1/1:0,6:6:18:270,18,0	1/1:0,5:5:18:256,18,0	0/0:9,0:9:21:0,21,269	1/1:0,8:8:24:345,24,0	1/1:0,27:27:81:1215,81,0	1/1:0,5:5:15:225,15,0	0/0:22,0:22:60:0,60,735	0/0:20,0:20:28:0,28,639	0/0:11,0:11:22:0,22,324	1/1:0,6:6:18:270,18,0	1/1:0,10:10:30:450,30,0	1/1:0,8:8:24:345,24,0	1/1:0,16:16:48:720,48,0	1/1:0,15:15:45:675,45,0	1/1:0,20:20:60:880,60,0	1/1:0,11:11:36:526,36,0	1/1:0,21:21:63:945,63,0	0/1:6,5:11:99:192,0,320	0/1:3,4:7:99:187,0,120	0/1:3,7:10:99:285,0,105	1/1:0,9:9:27:405,27,0
Chr09	25258748	25258748	T	C	intergenic	RcuChr09m2100,RcuChr09m2101	.	.	Chr09	25258748	.	T	C	0/0:8,0:8:21:0,21,256	0/0:8,0:8:21:0,21,253	1/1:0,24:24:72:751,72,0	0/0:7,0:7:21:0,21,216	1/1:0,11:11:33:480,33,0	1/1:0,5:5:15:225,15,0	1/1:0,6:6:18:254,18,0	1/1:0,11:11:33:480,33,0	1/1:0,15:15:45:675,45,0	1/1:0,13:13:39:585,39,0	1/1:0,11:11:36:525,36,0	1/1:0,12:12:39:526,39,0	1/1:0,25:25:78:1150,78,0	1/1:0,14:14:42:614,42,0	1/1:0,14:14:45:618,45,0	1/1:0,10:10:30:450,30,0	1/1:0,8:8:24:360,24,0	1/1:0,12:12:36:355,36,0	1/1:0,5:5:18:251,18,0	1/1:0,22:22:69:1022,69,0	1/1:0,11:11:33:479,33,0	0/0:22,0:22:60:0,60,735	0/0:13,0:13:39:0,39,445	1/1:0,16:16:48:482,48,0	1/1:0,8:8:24:360,24,0	1/1:0,7:7:21:299,21,0	1/1:0,8:8:24:360,24,0	1/1:0,19:19:57:839,57,0	1/1:0,13:13:39:555,39,0	1/1:0,11:11:33:495,33,0	1/1:0,8:8:27:390,27,0	1/1:0,13:13:39:553,39,0	1/1:0,16:16:48:634,48,0	1/1:0,8:8:24:360,24,0	1/1:0,11:11:33:466,33,0	1/1:0,11:11:33:495,33,0
Chr09	25258757	25258757	T	C	intergenic	RcuChr09m2100,RcuChr09m2101	.	.	Chr09	25258757	.	T	C	0/0:8,0:8:21:0,21,256	0/0:8,0:8:21:0,21,253	0/0:21,0:21:60:0,60,900	0/0:7,0:7:21:0,21,216	1/1:0,10:10:30:450,30,0	1/1:0,5:5:15:225,15,0	1/1:0,5:5:15:225,15,0	1/1:0,10:10:33:480,33,0	1/1:0,15:15:45:675,45,0	1/1:0,14:14:42:614,42,0	1/1:0,12:12:36:525,36,0	1/1:0,11:11:33:469,33,0	1/1:0,28:28:84:1203,84,0	1/1:0,15:15:45:647,45,0	0/1:7,9:16:99:216,0,165	1/1:0,11:11:33:478,33,0	1/1:0,8:8:24:360,24,0	0/0:10,0:10:30:0,30,301	1/1:0,6:6:18:251,18,0	1/1:0,24:24:72:1051,72,0	1/1:0,11:11:36:503,36,0	0/0:14,0:14:33:0,33,495	0/0:13,0:13:39:0,39,445	0/0:9,0:9:24:0,24,279	1/1:0,8:8:24:360,24,0	1/1:0,6:6:18:270,18,0	1/1:0,8:8:24:360,24,0	1/1:0,18:18:54:810,54,0	1/1:0,11:11:33:495,33,0	1/1:0,11:11:33:495,33,0	1/1:0,10:10:30:422,30,0	1/1:0,11:11:36:524,36,0	0/1:7,8:15:99:194,0,159	0/1:4,4:8:94:94,0,100	0/1:2,9:11:25:221,0,25	1/1:0,11:11:33:495,33,0
Chr09	25258800	25258800	C	T	intergenic	RcuChr09m2100,RcuChr09m2101	.	.	Chr09	25258800	.	C	T	0/0:8,0:8:21:0,21,256	0/0:8,0:8:21:0,21,253	1/1:0,20:20:60:635,60,0	0/0:7,0:7:21:0,21,216	0/0:7,0:7:21:0,21,196	./.:2,0:2:6:0,6,61	0/0:4,0:4:12:0,12,116	0/0:7,0:7:21:0,21,214	0/0:9,0:9:24:0,24,269	0/0:12,0:12:33:0,33,438	0/0:11,0:11:27:0,27,315	0/0:10,0:10:24:0,24,360	0/0:25,0:25:60:0,60,767	0/0:11,0:11:24:0,24,300	0/1:9,6:15:99:135,0,216	0/0:8,0:8:21:0,21,274	0/0:9,0:9:21:0,21,311	1/1:0,12:12:36:330,36,0	0/0:7,0:7:21:0,21,195	0/0:23,0:23:63:0,63,945	0/0:11,0:11:27:0,27,326	0/0:9,0:9:24:0,24,321	0/0:13,0:13:39:0,39,445	0/0:9,0:9:24:0,24,279	0/0:8,0:8:21:0,21,237	0/0:12,0:12:27:0,27,367	0/0:7,0:7:21:0,21,202	0/0:11,0:11:21:0,21,315	0/0:5,0:5:15:0,15,146	0/0:7,0:7:21:0,21,196	0/0:9,0:9:27:0,27,270	0/0:11,0:11:30:0,30,359	0/1:6,4:10:92:92,0,147	0/1:4,4:8:99:99,0,101	0/0:10,0:10:0:0,0,219	0/0:8,0:8:21:0,21,222
Chr09	25258833	25258833	C	T	intergenic	RcuChr09m2100,RcuChr09m2101	.	.	Chr09	25258833	.	C	T	0/0:10,0:10:24:0,24,328	0/0:8,0:8:21:0,21,253	0/0:18,0:18:51:0,51,569	0/0:7,0:7:21:0,21,216	1/1:0,7:7:21:216,21,0	./.:0,2:2:6:60,6,0	1/1:0,8:8:24:232,24,0	1/1:0,13:13:39:386,39,0	1/1:0,9:9:27:280,27,0	1/1:0,13:13:39:405,39,0	1/1:0,11:11:33:329,33,0	1/1:0,17:17:51:530,51,0	1/1:0,25:25:75:765,75,0	1/1:0,11:11:33:325,33,0	0/1:7,7:14:99:172,0,155	1/1:0,6:6:18:184,18,0	1/1:0,14:14:42:419,42,0	0/0:11,0:11:24:0,24,329	1/1:0,7:7:21:204,21,0	1/1:0,26:26:78:789,78,0	1/1:0,14:14:42:401,42,0	0/0:9,0:9:24:0,24,321	0/0:14,0:14:30:0,30,450	0/0:9,0:9:24:0,24,279	1/1:0,12:12:36:381,36,0	1/1:0,16:16:48:475,48,0	1/1:0,7:7:21:214,21,0	1/1:0,12:12:36:367,36,0	1/1:0,10:10:30:310,30,0	1/1:0,10:10:30:308,30,0	1/1:0,12:12:36:354,36,0	1/1:0,12:12:36:368,36,0	0/1:7,8:15:99:204,0,167	0/1:4,5:9:98:128,0,98	0/1:2,11:13:19:295,0,19	1/1:0,8:8:24:243,24,0
Chr09	25258863	25258863	T	C	intergenic	RcuChr09m2100,RcuChr09m2101	.	.	Chr09	25258863	.	T	C	0/0:10,0:10:24:0,24,328	0/0:8,0:8:21:0,21,253	0/0:22,0:22:60:0,60,634	0/0:7,0:7:21:0,21,216	1/1:0,7:7:21:216,21,0	1/1:0,5:5:15:142,15,0	1/1:0,8:8:24:244,24,0	1/1:0,12:12:36:379,36,0	1/1:0,7:7:21:213,21,0	1/1:0,11:11:33:316,33,0	1/1:0,10:10:30:302,30,0	1/1:0,18:18:54:562,54,0	1/1:0,21:21:63:662,63,0	1/1:0,9:9:27:281,27,0	0/1:3,7:10:76:155,0,76	1/1:0,7:7:21:215,21,0	1/1:0,14:14:42:444,42,0	0/0:11,0:11:24:0,24,329	1/1:0,7:7:21:215,21,0	1/1:0,27:27:81:843,81,0	1/1:0,11:11:33:331,33,0	0/0:9,0:9:24:0,24,321	0/0:10,0:10:27:0,27,399	0/0:9,0:9:24:0,24,279	1/1:0,11:11:33:356,33,0	1/1:0,11:11:33:323,33,0	1/1:0,11:11:33:337,33,0	1/1:0,9:9:27:280,27,0	1/1:0,12:12:36:360,36,0	1/1:0,12:12:36:377,36,0	1/1:0,13:13:39:399,39,0	1/1:0,12:12:36:367,36,0	0/1:9,8:17:99:243,0,194	0/1:5,6:11:99:152,0,164	0/1:4,8:12:87:203,0,87	1/1:0,8:8:24:241,24,0
Chr09	25258888	25258888	C	T	intergenic	RcuChr09m2100,RcuChr09m2101	.	.	Chr09	25258888	.	C	T	0/0:10,0:10:24:0,24,328	0/0:8,0:8:21:0,21,253	0/0:22,0:22:60:0,60,634	0/0:7,0:7:21:0,21,216	1/1:0,9:9:27:278,27,0	1/1:0,6:6:18:173,18,0	1/1:0,9:9:27:274,27,0	1/1:0,15:15:45:460,45,0	1/1:0,7:7:21:204,21,0	1/1:0,15:15:45:455,45,0	1/1:0,8:8:24:247,24,0	1/1:0,17:17:51:518,51,0	1/1:0,22:22:66:659,66,0	1/1:0,10:10:30:296,30,0	0/1:4,9:13:99:224,0,101	1/1:0,11:11:33:335,33,0	1/1:0,11:11:33:337,33,0	0/0:11,0:11:24:0,24,329	1/1:0,10:10:30:289,30,0	1/1:0,25:25:75:803,75,0	1/1:0,10:10:30:312,30,0	0/0:10,0:10:24:0,24,360	0/0:10,0:10:27:0,27,399	0/0:8,0:8:21:0,21,218	1/1:0,11:11:33:340,33,0	1/1:0,13:13:39:374,39,0	1/1:0,12:12:36:364,36,0	1/1:0,8:8:24:233,24,0	1/1:0,14:14:42:433,42,0	1/1:0,13:13:39:394,39,0	1/1:0,11:11:33:345,33,0	1/1:0,10:10:30:306,30,0	0/1:7,5:12:99:162,0,199	0/1:6,8:14:99:192,0,194	0/1:4,8:12:90:190,0,90	1/1:0,7:7:21:211,21,0
Chr09	25258902	25258902	G	A	intergenic	RcuChr09m2100,RcuChr09m2101	.	.	Chr09	25258902	.	G	A	0/0:10,0:10:24:0,24,328	0/0:8,0:8:21:0,21,253	0/0:22,0:22:60:0,60,634	0/0:7,0:7:21:0,21,216	1/1:0,8:8:24:224,24,0	1/1:0,7:7:21:205,21,0	1/1:0,10:10:30:280,30,0	1/1:0,15:15:45:472,45,0	1/1:0,6:6:18:184,18,0	1/1:0,16:16:48:486,48,0	1/1:0,7:7:21:215,21,0	1/1:0,17:17:50:481,50,0	1/1:0,22:22:65:623,65,0	1/1:0,10:10:30:274,30,0	0/1:4,8:12:99:182,0,99	1/1:0,10:10:30:305,30,0	1/1:0,11:11:33:317,33,0	0/0:11,0:11:24:0,24,329	1/1:0,10:10:30:294,30,0	1/1:0,27:27:81:837,81,0	1/1:0,6:6:18:188,18,0	0/0:10,0:10:24:0,24,360	0/0:10,0:10:27:0,27,399	0/0:8,0:8:21:0,21,218	1/1:0,7:7:21:223,21,0	1/1:0,10:10:30:297,30,0	1/1:0,15:15:45:458,45,0	1/1:0,8:8:24:222,24,0	1/1:0,15:15:45:468,45,0	1/1:0,13:13:39:402,39,0	1/1:0,12:12:36:375,36,0	1/1:0,10:10:30:307,30,0	0/1:6,4:10:99:115,0,151	0/1:5,9:14:99:217,0,169	0/1:4,7:11:88:187,0,88	1/1:0,6:6:18:185,18,0
Chr09	25258953	25258953	A	C	intergenic	RcuChr09m2100,RcuChr09m2101	.	.	Chr09	25258953	.	A	C	0/0:8,0:8:21:0,21,252	0/0:8,0:8:21:0,21,253	0/0:22,0:22:60:0,60,634	0/0:7,0:7:21:0,21,216	1/1:0,9:9:27:405,27,0	1/1:0,6:6:21:315,21,0	1/1:0,7:7:21:315,21,0	1/1:0,12:12:36:540,36,0	1/1:0,5:5:15:225,15,0	1/1:0,13:13:39:585,39,0	1/1:0,14:14:42:630,42,0	1/1:0,12:12:36:525,36,0	1/1:0,23:23:69:1035,69,0	1/1:0,8:8:24:360,24,0	0/1:2,3:5:75:120,0,75	1/1:0,10:10:30:435,30,0	1/1:0,9:9:27:405,27,0	0/0:11,0:11:24:0,24,329	1/1:0,8:8:24:360,24,0	1/1:0,28:28:84:1246,84,0	1/1:0,16:16:51:765,51,0	0/0:10,0:10:24:0,24,360	0/0:20,0:20:57:0,57,855	0/0:8,0:8:21:0,21,218	1/1:0,8:8:24:360,24,0	1/1:0,10:10:30:450,30,0	1/1:0,16:16:48:700,48,0	1/1:0,16:16:48:720,48,0	1/1:0,17:17:51:751,51,0	1/1:0,18:18:54:810,54,0	1/1:0,12:12:36:526,36,0	1/1:0,10:10:33:495,33,0	0/1:8,7:15:99:312,0,312	0/1:5,9:14:99:348,0,183	0/1:7,7:14:99:273,0,302	1/1:0,8:8:24:360,24,0
Chr09	25258955	25258955	G	C	intergenic	RcuChr09m2100,RcuChr09m2101	.	.	Chr09	25258955	.	G	C	0/0:8,0:8:21:0,21,252	0/0:8,0:8:21:0,21,253	0/0:23,0:23:66:0,66,990	0/0:7,0:7:21:0,21,216	1/1:0,9:9:27:405,27,0	1/1:0,7:7:21:315,21,0	1/1:0,7:7:24:346,24,0	1/1:0,12:12:36:540,36,0	1/1:0,5:5:15:225,15,0	1/1:0,13:13:39:585,39,0	1/1:0,14:14:42:630,42,0	1/1:0,11:11:36:525,36,0	1/1:0,23:23:75:1097,75,0	1/1:0,8:8:27:391,27,0	0/1:2,3:5:75:120,0,75	1/1:0,9:9:30:435,30,0	1/1:0,9:9:27:405,27,0	0/0:11,0:11:24:0,24,329	1/1:0,8:8:24:360,24,0	1/1:0,27:27:84:1246,84,0	1/1:0,17:17:54:797,54,0	0/0:10,0:10:24:0,24,360	0/0:20,0:20:57:0,57,855	0/0:8,0:8:21:0,21,218	1/1:0,8:8:24:360,24,0	1/1:0,10:10:33:481,33,0	1/1:0,15:15:48:700,48,0	1/1:0,16:16:48:720,48,0	1/1:0,16:16:51:751,51,0	1/1:0,18:18:54:810,54,0	1/1:0,11:11:36:526,36,0	1/1:0,11:11:33:495,33,0	0/1:8,8:16:99:312,0,312	0/1:5,8:13:99:348,0,183	0/1:7,7:14:99:273,0,302	1/1:0,8:8:24:360,24,0
Chr09	25258965	25258965	G	A	intergenic	RcuChr09m2100,RcuChr09m2101	.	.	Chr09	25258965	.	G	A	0/0:8,0:8:21:0,21,252	0/0:8,0:8:21:0,21,253	0/0:16,0:16:37:0,37,504	0/0:7,0:7:21:0,21,216	1/1:0,9:9:27:385,27,0	1/1:0,7:7:21:315,21,0	1/1:0,9:9:27:374,27,0	1/1:0,11:11:36:540,36,0	1/1:0,5:5:15:225,15,0	1/1:0,14:14:42:610,42,0	1/1:0,15:15:48:694,48,0	1/1:0,11:11:33:495,33,0	1/1:0,27:27:81:1140,81,0	1/1:0,5:5:15:211,15,0	0/1:2,3:5:75:120,0,75	1/1:0,10:10:30:435,30,0	1/1:0,10:10:30:435,30,0	0/0:11,0:11:24:0,24,329	1/1:0,10:10:30:417,30,0	1/1:0,26:26:78:1142,78,0	1/1:0,17:17:51:752,51,0	0/0:10,0:10:24:0,24,360	0/0:21,0:21:57:0,57,855	0/0:8,0:8:21:0,21,218	1/1:0,5:5:15:225,15,0	1/1:0,11:11:36:512,36,0	1/1:0,16:16:48:700,48,0	1/1:0,15:15:45:675,45,0	1/1:0,18:18:54:766,54,0	1/1:0,16:16:54:810,54,0	1/1:0,11:11:33:495,33,0	1/1:0,11:11:33:495,33,0	0/1:9,7:16:99:306,0,367	0/1:5,8:13:99:308,0,186	0/1:7,6:13:99:231,0,305	1/1:0,9:9:27:391,27,0
Chr09	25259071	25259071	G	A	intergenic	RcuChr09m2100,RcuChr09m2101	.	.	Chr09	25259071	.	G	A	0/0:8,0:8:21:0,21,252	0/0:8,0:8:21:0,21,253	0/0:16,0:16:37:0,37,504	0/0:8,0:8:21:0,21,247	1/1:0,9:9:27:275,27,0	1/1:0,8:8:24:254,24,0	1/1:0,13:13:39:397,39,0	1/1:0,15:15:45:452,45,0	1/1:0,8:8:24:244,24,0	1/1:0,14:14:42:436,42,0	1/1:0,15:15:45:473,45,0	1/1:0,15:15:45:467,45,0	1/1:0,24:24:72:755,72,0	1/1:0,4:4:12:125,12,0	0/1:4,3:7:71:71,0,88	1/1:0,7:7:21:197,21,0	1/1:0,17:17:51:514,51,0	0/0:11,0:11:21:0,21,321	1/1:0,11:11:33:347,33,0	1/1:0,25:25:75:785,75,0	1/1:0,17:17:51:520,51,0	0/0:22,0:22:60:0,60,714	0/0:15,0:15:42:0,42,486	0/0:8,0:8:21:0,21,218	1/1:0,8:8:24:257,24,0	1/1:0,10:10:30:296,30,0	1/1:0,19:19:57:571,57,0	1/1:0,14:14:42:435,42,0	1/1:0,16:16:48:499,48,0	1/1:0,16:16:48:473,48,0	1/1:0,9:9:27:272,27,0	1/1:0,11:11:33:320,33,0	0/1:7,8:15:99:192,0,156	0/1:3,6:9:62:161,0,62	0/1:8,10:18:99:259,0,182	1/1:0,11:11:33:315,33,0
[truncated: 114 more rows]
[truncated: 149 more columns]
