# Supplementary material for: A Chromosome-level Genome Assembly of Wild Castor Provides New Insights into its Adaptive Evolution in Tropical Desert
Source: Genomics Proteomics Bioinformatics. 2021 Jul 30;20(1):42–59. doi: 10.1016/j.gpb.2021.04.003 (PMC9510866; doi:10.1016/j.gpb.2021.04.003)
Supplement: Supplementary Table S30 — Comparison of the results of different software assemblies [file mmc48.xls]

## Sheet: TableS25
Table S30 Comparison of the results of different software assemblies
Assemble software	Canu+SMARTdenovo	Wtdbg2	Canu
# contigs (≥ 0 bp)	340	1346	3562
# contigs (≥ 1000 bp)	340	1346	3562
# contigs (≥ 5000 bp)	340	1331	3562
# contigs (≥ 10000 bp)	340	1169	3220
# contigs (≥ 25000 bp)	335	927	2257
# contigs (≥ 50000 bp)	317	648	1299
Total length (≥ 0 bp)	318342010	293170254	367503965
Total length (≥ 1000 bp)	318342010	293170254	367503965
Total length (≥ 5000 bp)	318342010	293097196	367503965
Total length (≥ 10000 bp)	318342010	291924786	364843638
Total length (≥ 25000 bp)	318233572	287822883	348332449
Total length (≥ 50000 bp)	317537766	277807374	313225229
# contigs	340	1346	3562
Largest contig	26882807	12882066	7002877
Total length	318342010	293170254	367503965
GC (%)	33.39	33.33	33.67
N50	7220500	2089566	362622
N75	1087957	273017	84378
L50	13	25	120
L75	45	151	717
# N's per 100 kbp	0	0	0
Note:
Wtdbg2 parameters： -L 5000 -p 21 -S 1 --tidy-reads 25000 --aln-noskip --aln-dovetail 1024 --no-read-clip --edge-min 4 --rescue-low-cov-edges
Canu parameters：genomeSize=350000000 minReadLength=5000 minOverlapLength=5000 correctedErrorRate=0.072 corOutCoverage=200 batOptions="-dg 3 -db 3 -dr 1 -ca 500 -cp 50"
