# Supplementary material for: A Chromosome-level Genome Assembly of Wild Castor Provides New Insights into its Adaptive Evolution in Tropical Desert
Source: Genomics Proteomics Bioinformatics. 2021 Jul 30;20(1):42–59. doi: 10.1016/j.gpb.2021.04.003 (PMC9510866; doi:10.1016/j.gpb.2021.04.003)
Supplement: Supplementary Table S31 — RNA-seq sample list [file mmc49.xls]

## Sheet: TableS26
Table S31 RNA-seq sample list
Sample ID	sequence size(bp)	SRA ID
RcdroughtleafII_1.fq.gz	864823389	SRR6128652
RcdroughtleafII_2.fq.gz	956640484	SRR6128652
RcdroughtleafI_1.fq.gz	638121352	SRR6128653
RcdroughtleafI_2.fq.gz	701505439	SRR6128653
Rcendosperm-F1ZB107_1.fq.gz	1945687388	SRR1313232
Rcendosperm-F1ZB107_2.fq.gz	2007772571	SRR1313232
Rcendosperm-F1ZB306_1.fq.gz	2110927463	SRR1313231
Rcendosperm-F1ZB306_2.fq.gz	2150809304	SRR1313231
RcEndospermII-III_1.fq.gz	2264549672	ERR044267
RcEndospermII-III_2.fq.gz	2373811285	ERR044267
RcEndospermV-VII_1.fq.gz	1412414547	ERR044268
RcEndospermV-VII_2.fq.gz	1516921232	ERR044268
RcGerminating-seed_1.fq.gz	1752945411	ERR044269
RcGerminating-seed_2.fq.gz	1874693962	ERR044269
RcLeaf_1.fq.gz	2050338857	ERR044270
RcLeaf_2.fq.gz	2171777610	ERR044270
RcMaleFlowers_1.fq.gz	1789152053	ERR044271
RcMaleFlowers_2.fq.gz	1925176752	ERR044271
RcrootII_1.fq.gz	767716108	SRR6128654
RcrootII_2.fq.gz	832106521	SRR6128654
RcrootI_1.fq.gz	817134907	SRR6128655
RcrootI_2.fq.gz	879648145	SRR6128655
Rcseed-ZB107_1.fq.gz	2117844169	SRR1313230
Rcseed-ZB107_2.fq.gz	2154022622	SRR1313230
Rcseed-ZB306_1.fq.gz	2110926157	SRR1313233
Rcseed-ZB306_2.fq.gz	2150806576	SRR1313233
Leaf_1_1.fq.gz	1710127133	SAMN15783672
Leaf_1_2.fq.gz	1735032091	SAMN15783672
Leaf_2_1.fq.gz	2036734306	SAMN15783673
Leaf_2_2.fq.gz	2116039528	SAMN15783673
Leaf_3_1.fq.gz	1716671571	SAMN15783674
Leaf_3_2.fq.gz	1743186966	SAMN15783674
Root_2_1.fq.gz	1557298631	SAMN15783675
Root_2_2.fq.gz	1595395656	SAMN15783675
Stem_1_1.fq.gz	1643459118	SAMN15783676
Stem_1_2.fq.gz	1699704498	SAMN15783676
Stem_2_1.fq.gz	1947751163	SAMN15783677
Stem_2_2.fq.gz	1981894857	SAMN15783677
Stem_3_1.fq.gz	1691734174	SAMN15783678
Stem_3_2.fq.gz	1798636060	SAMN15783678
RCU_ZheBi3_1.fq.gz	1991138491	SAMN15783679
RCU_ZheBi3_2.fq.gz	2112938849	SAMN15783679
WT05_1.fq.gz	1991138491	SAMN15783680
WT05_2.fq.gz	2112938849	SAMN15783680
