# Supplementary material for: A Chromosome-level Genome Assembly of Wild Castor Provides New Insights into its Adaptive Evolution in Tropical Desert
Source: Genomics Proteomics Bioinformatics. 2021 Jul 30;20(1):42–59. doi: 10.1016/j.gpb.2021.04.003 (PMC9510866; doi:10.1016/j.gpb.2021.04.003)
Supplement: Supplementary Table S32 — Blastp results of the homologous genes in Arabidopsis thaliana [file mmc50.xls]

## Sheet: File S7
Table S32 Blastp results of homologous genes in Arabidopsis thaliana
a. Group of positive selective genes associated with DNA damage repair and light response.
Subject id(WT05)	Query id(Arabidopsis thaliana Homologs gene)	% identity	alignment length	mismatches	gap openings	q. start	q. end	s. start	s. end	e-value	bit score	arabi-symbol	arabi-defline	Annotation
RcuChr01m0239	AT1G01880.1	55.04	556	222	10	62	598	9	555	0	561		5\'-3\' exonuclease family protein	flap endonuclease GEN-like 1 (LOC8289179), transcript variant X2, mRNA
RcuChr01m0783	AT1G10520.1	69.6	546	141	6	1	529	23	560	0	749		DNA polymerase lambda (POLL)	DNA polymerase lambda-like (LOC8280791), mRNA
RcuChr01m2139	AT3G13226.1	45.38	260	119	7	127	368	29	283	3e-55	188		regulatory protein RecX family protein	uncharacterized LOC8271843 (LOC8271843), transcript variant X2, mRNA
RcuChr01m2672	AT5G08710.1	64.88	336	116	1	40	373	17	352	5e-154	446		Regulator of chromosome condensation (RCC1) family protein	uncharacterized mitochondrial protein AtMg00810-like (LOC112535474), mRNA
RcuChr01m3516	AT5G58760.1	72.37	532	142	4	12	542	11	538	0	764	DDB2	damaged DNA binding 2	protein DAMAGED DNA-BINDING 2 (LOC8286445), mRNA
RcuChr03m0107.1	AT5G57170.2	86.79	106	14	0	1	106	1	106	7e-61	186		Tautomerase/MIF superfamily protein	macrophage migration inhibitory factor homolog (LOC8279554), mRNA
RcuChr03m1835	AT2G45700.1	47.7	501	234	10	12	500	28	512	3e-135	413		sterile alpha motif (SAM) domain-containing protein	uncharacterized LOC8258611 (LOC8258611), mRNA
RcuChr04m1986	AT3G48425.1	75.5	351	83	2	1	350	1	349	0	555		DNAse I-like superfamily protein	DNA-(apurinic or apyrimidinic site) lyase (LOC8266381), mRNA
RcuChr04m2378	AT5G52100.1	77.74	301	63	3	1	298	1	300	3e-172	483	crr1	Dihydrodipicolinate reductase, bacterial/plant	uncharacterized LOC112536197 (LOC112536197), ncRNA
RcuChr05m0252	AT4G36050.2	51.98	429	187	5	171	586	26	448	6e-147	437		endonuclease/exonuclease/phosphatase family protein	DNA-(apurinic or apyrimidinic site) lyase 2 (LOC8281334), mRNA
RcuChr05m0507	AT5G37590.1	65.2	342	114	2	72	409	9	349	3e-157	458		Tetratricopeptide repeat (TPR)-like superfamily protein	kinesin light chain 3 (LOC8275738), transcript variant X5, mRNA
RcuChr05m1374	AT4G17020.3	73.66	467	119	1	1	467	1	463	0	729		Tetraspanin family protein	tetraspanin-19 (LOC8279485), transcript variant X3, mRNA
RcuChr05m1993.1	AT2G01440.1	61.93	1014	329	10	12	973	14	1022	0	1242		DEAD/DEAH box RNA helicase family protein
RcuChr05m3339	AT3G28030.1	45.4	1588	669	39	1	1417	1	1561	0	1144	UVH3,UVR1	5\'-3\' exonuclease family protein	DNA repair protein UVH3 (LOC8280552), transcript variant X8, mRNA
RcuChr06m1696	AT1G49980.1	60.99	669	217	8	1	637	1	657	0	801		DNA/RNA polymerases superfamily protein	uncharacterized LOC8272280 (LOC8272280), mRNA
RcuChr07m1522.7	AT5G63860.1	80	440	85	2	1	440	1	437	0	728	UVR8	Regulator of chromosome condensation (RCC1) family protein	ultraviolet-B receptor UVR8 (LOC8282877), transcript variant X2, mRNA
RcuChr08m1580	AT2G27470.1	67.31	104	34	0	7	110	1	104	8e-45	151	NF-YB11	nuclear factor Y, subunit B11	DNA polymerase epsilon subunit 3 (LOC8271925), mRNA
RcuChr08m1738	AT1G08130.1	62.29	814	264	11	1	790	1	795	0	974	ATLIG1,LIG1	DNA ligase 1
RcuChr08m2203	AT5G22110.1	58.12	394	108	3	58	444	11	354	7e-152	443	ATDPB2,CYL2,DPB2	DNA polymerase epsilon subunit B2	DNA polymerase epsilon subunit B (LOC8260279), mRNA
RcuChr09m1125	AT3G20475.1	76.21	807	191	1	1	807	1	806	0	1298	ATMSH5,MSH5	MUTS-homologue 5	DNA mismatch repair protein MSH5 (LOC8266240), mRNA
RcuChr10m1001	AT3G03750.2	58.68	317	104	10	47	354	7	305	1e-109	327	SDG20,SUVR3	SET domain protein 20	histone-lysine N-methyltransferase SUVR3 (LOC8286504), mRNA
b. Group of genes undergone strong pressure of natural selection base on the selected thresholds (top 10% of FST values and top 10% of π (wild)/π (landrace) values).
RcuChr01m0050	AT1G02150.1	64.92	533	175	3	1	523	2	532	0	726	TPR-like	Tetratricopeptide repeat (TPR)-like superfamily protein	Note "pentatricopeptide repeat-containing protein, putative"
RcuChr03m2352	AT5G10620.1	69.43	193	53	1	1	193	1	187	9e-94	275	MTase	methyltransferases	Note "conserved hypothetical protein"
RcuChr05m2127	AT4G18170.1	51.07	327	129	15	3	318	4	310	3e-71	227	WRKY28	WRKY DNA-binding protein 28	Note "WRKY transcription factor, putative"
RcuChr05m3234.1	AT4G33950.1	74.78	341	78	2	19	359	3	335	0	537	SNRK2.6	ATOST1,OST1,P44,SNRK2-6,SNRK2.6,SRK2E	Protein kinase superfamily protein
RcuChr07m3025	AT3G02790.1	75.24	105	25	1	1	105	1	104	2e-52	163	MBS1	MBS1, METHYLENE BLUE SENSITIVITY 1 ;response to high light intensity, response to photooxidative stress	zinc finger (C2H2 type) family protein
RcuChr09m2100	AT1G78380.1	71.76	216	61	0	1	216	1	216	6e-116	334	GST8	glutathione S-transferase TAU 19	Note "glutathione s-transferase, putative"
RcuChr09m2155.1	AT1G78580.1	80.57	947	154	12	1	940	1	924	0	1540	TPS1	trehalose-6-phosphate synthase	Note "trehalose-6-phosphate synthase, putative"
c. Group of positive selective genes potentially involved in stress responses(ω>1,Pvalue<0.05)
RcuChr01m0724	AT1G69910.1	63.56	590	185	9	49	627	48	618	0	714		Protein kinase superfamily protein	LEAF RUST 10 DISEASE-RESISTANCE LOCUS RECEPTOR-LIKE PROTEIN KINASE-like 1.5 (LOC8287043), mRNA
RcuChr01m1120.1	AT2G47710.1	75.16	161	39	1	1	161	1	160	5e-85	251		Adenine nucleotide alpha hydrolases-like superfamily protein	universal stress protein PHOS34 (LOC8259853), mRNA
RcuChr02m0320	AT1G44970.1	74.13	344	85	3	1	343	1	341	2e-176	498		Peroxidase superfamily protein	peroxidase 9 (LOC8275780), mRNA
RcuChr02m0839	AT1G28210.2	52.94	442	158	8	2	400	33	467	4e-145	426	ATJ1	DNAJ heat shock family protein	chaperone protein dnaJ 1, mitochondrial (LOC8281720), transcript variant X3, mRNA
RcuChr05m0667	AT1G06460.1	51.35	74	32	3	1	74	1	70	2e-12	67.4	ACD31.2,ACD32.1	alpha-crystallin domain 32.1	uncharacterized LOC8276919 (LOC8276919), mRNA
RcuChr05m2000	AT1G71000.1	63.64	55	20	0	8	62	11	65	3e-18	77.4		Chaperone DnaJ-domain superfamily protein	chaperone protein DnaJ (LOC8258183), mRNA
RcuChr05m2650	AT4G11660.1	58.75	337	105	9	51	377	25	337	6e-108	324	AT-HSFB2B,HSFB2B	winged-helix DNA-binding transcription factor family protein	heat stress transcription factor B-2b (LOC8265444), transcript variant X2, mRNA
RcuChr05m3388	AT3G01516.1	47.31	167	63	5	33	186	49	203	5e-35	127			uncharacterized LOC8289803 (LOC8289803), transcript variant X1, mRNA
RcuChr07m0610	AT4G37480.1	54.16	397	157	4	42	433	30	406	8e-138	409		Chaperone DnaJ-domain superfamily protein	uncharacterized LOC8261668 (LOC8261668), mRNA
RcuChr07m1045	AT2G21970.1	56.22	201	78	2	6	202	7	201	3e-71	219		stress enhanced protein 2	stress enhanced protein 2, chloroplastic (LOC8274925), transcript variant X1, mRNA
RcuChr08m2074	AT5G24070.1	66.97	330	108	1	6	335	9	337	4e-166	471		Peroxidase superfamily protein	probable peroxidase 61 (LOC8278124), mRNA
RcuChr10m0004	AT2G41000.2	47.85	163	73	2	2	164	1	151	6e-39	140		Chaperone DnaJ-domain superfamily protein	chaperone protein dnaJ 72 (LOC8264907), mRNA
RcuChr10m0616.1	AT5G01580.1	55.66	212	92	1	9	218	13	224	1e-86	261	OSH1	gamma interferon responsive lysosomal thiol (GILT) reductase family protein	gamma-interferon-inducible lysosomal thiol reductase (LOC8263104), transcript variant X1, mRNA
RcuChr10m1108	AT1G64790.2	74.41	2606	600	7	134	2681	14	2610	0	3895	ILA	ILITYHIA	protein ILITYHIA (LOC8258665), mRNA
RcuChr10m2237	AT2G35540.1	42.35	654	286	18	6	583	5	643	1e-151	455		DNAJ heat shock N-terminal domain-containing protein	uncharacterized LOC8261024 (LOC8261024), mRNA
RcuChr10m2257	AT2G42080.1	50.25	201	88	6	39	239	15	203	3e-51	178		Chaperone DnaJ-domain superfamily protein	uncharacterized LOC8267072 (LOC8267072), transcript variant X2, mRNA
